# Supplementary material for: In-Silico Study of Brassinosteroid Signaling Genes in Rice Provides Insight Into Mechanisms Which Regulate Their Expression
Source: Front Genet. 2022 Jul 6;13:953458. doi: 10.3389/fgene.2022.953458 (PMC9299959; doi:10.3389/fgene.2022.953458)
Supplement: Supplementary file 1 [file Table2.XLSX]

## Sheet: Sheet1
Sequence ID	TFBS ID	TFBS Name	Posistion	Strand	Binding sequence	TF family	TF ID
LOC_Os01g52050	TFmatrixID_0055		371	+	aCGCCGcagc	AP2	Os06g0604000;Os02g0202000;Os02g0797100;Os04g0655700;Os06g0181700;BGIOSIBCE006042;BGIOSIBCE008980;BGIOSIBCE016893;BGIOSIBCE016895;BGIOSIBCE020890;BGIOSIBCE022529
LOC_Os01g52050	TFmatrixID_0055		596	+	cCGCCGcagc	AP2	Os06g0604000;Os02g0202000;Os02g0797100;Os04g0655700;Os06g0181700;BGIOSIBCE006042;BGIOSIBCE008980;BGIOSIBCE016893;BGIOSIBCE016895;BGIOSIBCE020890;BGIOSIBCE022529
LOC_Os01g52050	TFmatrixID_0130		135	-	aaatTATATa	AT-Hook	Os06g0326000;Os07g0184800;Os08g0512400;Os09g0491708;BGIOSIBCE009196;BGIOSIBCE021715;BGIOSIBCE023940;BGIOSIBCE028474;BGIOSIBCE030415
LOC_Os01g52050	TFmatrixID_0131		8	-	TTTATtttc	AT-Hook	Os06g0326000;Os07g0184800;Os08g0512400;Os09g0491708;BGIOSIBCE009196;BGIOSIBCE021715;BGIOSIBCE023940;BGIOSIBCE028474;BGIOSIBCE030415
LOC_Os01g52050	TFmatrixID_0131		943	+	ctgaATAAA	AT-Hook	Os06g0326000;Os07g0184800;Os08g0512400;Os09g0491708;BGIOSIBCE009196;BGIOSIBCE021715;BGIOSIBCE023940;BGIOSIBCE028474;BGIOSIBCE030415
LOC_Os01g52050	TFmatrixID_0133		355	+	ctgaAAAAA	AT-Hook	Os01g0835600;BGIOSIBCE004181
LOC_Os01g52050	TFmatrixID_0136		8	-	TTTATttt	AT-Hook	Os07g0184800
LOC_Os01g52050	TFmatrixID_0146		27	-	ATTATttgt	AT-Hook	Os07g0184800
LOC_Os01g52050	TFmatrixID_0146		104	-	ATTATttgt	AT-Hook	Os07g0184800
LOC_Os01g52050	TFmatrixID_0146		137	-	ATTATatag	AT-Hook	Os07g0184800
LOC_Os01g52050	TFmatrixID_0146		957	-	ATTATttgc	AT-Hook	Os07g0184800
LOC_Os01g52050	TFmatrixID_0148		949	+	aaAAAATg	AT-Hook	Os02g0824300;Os06g0326000;Os07g0184800;Os08g0512400;Os09g0491708;BGIOSIBCE009196;BGIOSIBCE021715;BGIOSIBCE023940;BGIOSIBCE028474;BGIOSIBCE030415
LOC_Os01g52050	TFmatrixID_0149		1270	+	taaTATTTtg	AT-Hook	Os11g0602200;BGIOSIBCE034976
LOC_Os01g52050	TFmatrixID_0150		1269	+	atAATATttt	AT-Hook	Os01g0835600;BGIOSIBCE004181
LOC_Os01g52050	TFmatrixID_0150		1269	-	ataATATTtt	AT-Hook	Os01g0835600;BGIOSIBCE004181
LOC_Os01g52050	TFmatrixID_0154		1271	-	aaTATTTt	AT-Hook	Os07g0184800
LOC_Os01g52050	TFmatrixID_0157		659	-	gCACGTg	bHLH	Os01g0235700;Os01g0705700;Os03g0671000;Os08g0543700;Os09g0519100;Os10g0575000;BGIOSIBCE003339;BGIOSIBCE012434;BGIOSIBCE014129;BGIOSIBCE028729;BGIOSIBCE030602;BGIOSIBCE033164
LOC_Os01g52050	TFmatrixID_0157		660	+	cACGTGa	bHLH	Os01g0235700;Os01g0705700;Os03g0671000;Os08g0543700;Os09g0519100;Os10g0575000;BGIOSIBCE003339;BGIOSIBCE012434;BGIOSIBCE014129;BGIOSIBCE028729;BGIOSIBCE030602;BGIOSIBCE033164
LOC_Os01g52050	TFmatrixID_0158		659	+	gCACGTga	bHLH	Os01g0235700;Os01g0705700;Os01g0928000;Os03g0671000;Os08g0543700;Os09g0519100;Os10g0575000;Os11g0523700;BGIOSIBCE003339;BGIOSIBCE004831;BGIOSIBCE012434;BGIOSIBCE014129;BGIOSIBCE028729;BGIOSIBCE030602;BGIOSIBCE033164;BGIOSIBCE034657
LOC_Os01g52050	TFmatrixID_0158		659	-	gcACGTGa	bHLH	Os01g0235700;Os01g0705700;Os01g0928000;Os03g0671000;Os08g0543700;Os09g0519100;Os10g0575000;Os11g0523700;BGIOSIBCE003339;BGIOSIBCE004831;BGIOSIBCE012434;BGIOSIBCE014129;BGIOSIBCE028729;BGIOSIBCE030602;BGIOSIBCE033164;BGIOSIBCE034657
LOC_Os01g52050	TFmatrixID_0159		659	-	gCACGTg	bHLH	LOC_Os01g18290;Os02g0805250;Os03g0639300;Os03g0782500;Os04g0618600;Os05g0139100;Os06g0164400;Os07g0143200;Os10g0556200;Os12g0610200;BGIOSIBCE001387;BGIOSIBCE009038;BGIOSIBCE012235;BGIOSIBCE013169;BGIOSIBCE016618;BGIOSIBCE017497;BGIOSIBCE020793;BGIOSIBCE023669;BGIOSIBCE037286;BGIOSIBCE037293
LOC_Os01g52050	TFmatrixID_0159		660	+	cACGTGa	bHLH	LOC_Os01g18290;Os02g0805250;Os03g0639300;Os03g0782500;Os04g0618600;Os05g0139100;Os06g0164400;Os07g0143200;Os10g0556200;Os12g0610200;BGIOSIBCE001387;BGIOSIBCE009038;BGIOSIBCE012235;BGIOSIBCE013169;BGIOSIBCE016618;BGIOSIBCE017497;BGIOSIBCE020793;BGIOSIBCE023669;BGIOSIBCE037286;BGIOSIBCE037293
LOC_Os01g52050	TFmatrixID_0160		658	+	ggCACGTgac	bHLH	Os01g0235700;Os01g0705700;Os03g0671000;Os08g0543700;Os09g0519100;Os10g0575000;BGIOSIBCE003339;BGIOSIBCE012434;BGIOSIBCE014129;BGIOSIBCE028729;BGIOSIBCE030602;BGIOSIBCE033164
LOC_Os01g52050	TFmatrixID_0160		658	-	ggcACGTGac	bHLH	Os01g0235700;Os01g0705700;Os03g0671000;Os08g0543700;Os09g0519100;Os10g0575000;BGIOSIBCE003339;BGIOSIBCE012434;BGIOSIBCE014129;BGIOSIBCE028729;BGIOSIBCE030602;BGIOSIBCE033164
LOC_Os01g52050	TFmatrixID_0161		658	+	ggcACGTGa	bHLH	Os01g0915600;Os02g0705500;Os03g0231950;Os03g0728900;Os03g0802900;Os04g0350700;Os05g0103000;Os06g0275600;Os07g0193800;Os08g0487700;Os08g0524800;Os08g0536800;Os09g0474100;Os09g0501600;Os09g0510500;BGIOSIBCE002521;BGIOSIBCE004724;BGIOSIBCE008356;BGIOSIBCE010251;BGIOSIBCE011971;BGIOSIBCE013331;BGIOSIBCE014742;BGIOSIBCE017222;BGIOSIBCE020964;BGIOSIBCE021468;BGIOSIBCE022610;BGIOSIBCE024019;BGIOSIBCE028…
LOC_Os01g52050	TFmatrixID_0161		659	-	gCACGTgac	bHLH	Os01g0915600;Os02g0705500;Os03g0231950;Os03g0728900;Os03g0802900;Os04g0350700;Os05g0103000;Os06g0275600;Os07g0193800;Os08g0487700;Os08g0524800;Os08g0536800;Os09g0474100;Os09g0501600;Os09g0510500;BGIOSIBCE002521;BGIOSIBCE004724;BGIOSIBCE008356;BGIOSIBCE010251;BGIOSIBCE011971;BGIOSIBCE013331;BGIOSIBCE014742;BGIOSIBCE017222;BGIOSIBCE020964;BGIOSIBCE021468;BGIOSIBCE022610;BGIOSIBCE024019;BGIOSIBCE028…
LOC_Os01g52050	TFmatrixID_0162		658	+	ggCACGTgac	bHLH	Os02g0726700;Os08g0490000;Os09g0475400;BGIOSIBCE028309
LOC_Os01g52050	TFmatrixID_0162		658	-	ggcACGTGac	bHLH	Os02g0726700;Os08g0490000;Os09g0475400;BGIOSIBCE028309
LOC_Os01g52050	TFmatrixID_0163		656	-	acggCACGTgac	bHLH	Os01g0915600;Os02g0705500;Os03g0231950;Os03g0728900;Os03g0802900;Os04g0350700;Os05g0103000;Os06g0275600;Os07g0193800;Os08g0487700;Os08g0524800;Os08g0536800;Os09g0474100;Os09g0501600;Os09g0510500;BGIOSIBCE002521;BGIOSIBCE004724;BGIOSIBCE008356;BGIOSIBCE010251;BGIOSIBCE011971;BGIOSIBCE013331;BGIOSIBCE014742;BGIOSIBCE017222;BGIOSIBCE021468;BGIOSIBCE024019;BGIOSIBCE028296;BGIOSIBCE028578;BGIOSIBCE028…
LOC_Os01g52050	TFmatrixID_0163		658	+	ggcACGTGaccg	bHLH	Os01g0915600;Os02g0705500;Os03g0231950;Os03g0728900;Os03g0802900;Os04g0350700;Os05g0103000;Os06g0275600;Os07g0193800;Os08g0487700;Os08g0524800;Os08g0536800;Os09g0474100;Os09g0501600;Os09g0510500;BGIOSIBCE002521;BGIOSIBCE004724;BGIOSIBCE008356;BGIOSIBCE010251;BGIOSIBCE011971;BGIOSIBCE013331;BGIOSIBCE014742;BGIOSIBCE017222;BGIOSIBCE021468;BGIOSIBCE024019;BGIOSIBCE028296;BGIOSIBCE028578;BGIOSIBCE028…
LOC_Os01g52050	TFmatrixID_0164		658	+	ggCACGTgac	bHLH	LOC_Os01g18290;Os02g0805250;Os03g0639300;Os03g0782500;Os04g0618600;Os05g0139100;Os06g0164400;Os07g0143200;Os10g0556200;Os12g0610200;BGIOSIBCE001387;BGIOSIBCE009038;BGIOSIBCE012235;BGIOSIBCE013169;BGIOSIBCE016618;BGIOSIBCE017497;BGIOSIBCE020793;BGIOSIBCE023669;BGIOSIBCE037286;BGIOSIBCE037293
LOC_Os01g52050	TFmatrixID_0164		658	-	ggcACGTGac	bHLH	LOC_Os01g18290;Os02g0805250;Os03g0639300;Os03g0782500;Os04g0618600;Os05g0139100;Os06g0164400;Os07g0143200;Os10g0556200;Os12g0610200;BGIOSIBCE001387;BGIOSIBCE009038;BGIOSIBCE012235;BGIOSIBCE013169;BGIOSIBCE016618;BGIOSIBCE017497;BGIOSIBCE020793;BGIOSIBCE023669;BGIOSIBCE037286;BGIOSIBCE037293
LOC_Os01g52050	TFmatrixID_0165		659	+	gCACGTga	bHLH	Os07g0543000;BGIOSIBCE025131
LOC_Os01g52050	TFmatrixID_0165		659	-	gcACGTGa	bHLH	Os07g0543000;BGIOSIBCE025131
LOC_Os01g52050	TFmatrixID_0166		659	+	gCACGTga	bHLH	LOC_Os01g18290;Os02g0564700;Os02g0805250;Os03g0639300;Os03g0782500;Os04g0618600;Os05g0139100;Os06g0164400;Os06g0193400;Os07g0143200;Os10g0556200;Os12g0610200;BGIOSIBCE001387;BGIOSIBCE007459;BGIOSIBCE009038;BGIOSIBCE012235;BGIOSIBCE013169;BGIOSIBCE016618;BGIOSIBCE017497;BGIOSIBCE020793;BGIOSIBCE020964;BGIOSIBCE023669;BGIOSIBCE037286;BGIOSIBCE037293
LOC_Os01g52050	TFmatrixID_0166		659	-	gcACGTGa	bHLH	LOC_Os01g18290;Os02g0564700;Os02g0805250;Os03g0639300;Os03g0782500;Os04g0618600;Os05g0139100;Os06g0164400;Os06g0193400;Os07g0143200;Os10g0556200;Os12g0610200;BGIOSIBCE001387;BGIOSIBCE007459;BGIOSIBCE009038;BGIOSIBCE012235;BGIOSIBCE013169;BGIOSIBCE016618;BGIOSIBCE017497;BGIOSIBCE020793;BGIOSIBCE020964;BGIOSIBCE023669;BGIOSIBCE037286;BGIOSIBCE037293
LOC_Os01g52050	TFmatrixID_0168		658	+	ggCACGTgac	bHLH	Os01g0235700;Os01g0705700;Os03g0671000;Os08g0543700;Os09g0519100;Os10g0575000;BGIOSIBCE003339;BGIOSIBCE012434;BGIOSIBCE014129;BGIOSIBCE028729;BGIOSIBCE030602;BGIOSIBCE033164
LOC_Os01g52050	TFmatrixID_0168		658	-	ggcACGTGac	bHLH	Os01g0235700;Os01g0705700;Os03g0671000;Os08g0543700;Os09g0519100;Os10g0575000;BGIOSIBCE003339;BGIOSIBCE012434;BGIOSIBCE014129;BGIOSIBCE028729;BGIOSIBCE030602;BGIOSIBCE033164
LOC_Os01g52050	TFmatrixID_0169		658	+	ggCACGTgac	bHLH	Os01g0915600;Os02g0705500;Os03g0231950;Os03g0728900;Os03g0802900;Os04g0350700;Os05g0103000;Os06g0275600;Os07g0193800;Os08g0487700;Os08g0524800;Os08g0536800;Os09g0474100;Os09g0501600;Os09g0510500;BGIOSIBCE002521;BGIOSIBCE004724;BGIOSIBCE008356;BGIOSIBCE010251;BGIOSIBCE011971;BGIOSIBCE013331;BGIOSIBCE014742;BGIOSIBCE017222;BGIOSIBCE021468;BGIOSIBCE024019;BGIOSIBCE028296;BGIOSIBCE028578;BGIOSIBCE028…
LOC_Os01g52050	TFmatrixID_0169		658	-	ggcACGTGac	bHLH	Os01g0915600;Os02g0705500;Os03g0231950;Os03g0728900;Os03g0802900;Os04g0350700;Os05g0103000;Os06g0275600;Os07g0193800;Os08g0487700;Os08g0524800;Os08g0536800;Os09g0474100;Os09g0501600;Os09g0510500;BGIOSIBCE002521;BGIOSIBCE004724;BGIOSIBCE008356;BGIOSIBCE010251;BGIOSIBCE011971;BGIOSIBCE013331;BGIOSIBCE014742;BGIOSIBCE017222;BGIOSIBCE021468;BGIOSIBCE024019;BGIOSIBCE028296;BGIOSIBCE028578;BGIOSIBCE028…
LOC_Os01g52050	TFmatrixID_0170		658	-	ggCACGTga	bHLH	LOC_Os01g18290;Os02g0805250;Os03g0639300;Os03g0782500;Os04g0618600;Os05g0139100;Os06g0164400;Os07g0143200;Os10g0556200;Os12g0610200;BGIOSIBCE001387;BGIOSIBCE009038;BGIOSIBCE012235;BGIOSIBCE013169;BGIOSIBCE016618;BGIOSIBCE017497;BGIOSIBCE020793;BGIOSIBCE023669;BGIOSIBCE037286;BGIOSIBCE037293
LOC_Os01g52050	TFmatrixID_0170		659	+	gcACGTGac	bHLH	LOC_Os01g18290;Os02g0805250;Os03g0639300;Os03g0782500;Os04g0618600;Os05g0139100;Os06g0164400;Os07g0143200;Os10g0556200;Os12g0610200;BGIOSIBCE001387;BGIOSIBCE009038;BGIOSIBCE012235;BGIOSIBCE013169;BGIOSIBCE016618;BGIOSIBCE017497;BGIOSIBCE020793;BGIOSIBCE023669;BGIOSIBCE037286;BGIOSIBCE037293
LOC_Os01g52050	TFmatrixID_0171		657	+	cggCACGTga	bHLH	Os02g0726700;Os08g0490000;Os09g0475400;BGIOSIBCE028309
LOC_Os01g52050	TFmatrixID_0171		659	-	gcACGTGacc	bHLH	Os02g0726700;Os08g0490000;Os09g0475400;BGIOSIBCE028309
LOC_Os01g52050	TFmatrixID_0172		658	+	ggCACGTgac	bHLH	Os02g0726700;Os08g0490000;Os09g0475400;BGIOSIBCE028309
LOC_Os01g52050	TFmatrixID_0172		658	-	ggcACGTGac	bHLH	Os02g0726700;Os08g0490000;Os09g0475400;BGIOSIBCE028309
LOC_Os01g52050	TFmatrixID_0173		656	-	acggCACGTg	bHLH	Os01g0235700;Os01g0705700;Os03g0671000;Os08g0543700;Os09g0519100;Os10g0575000;BGIOSIBCE003339;BGIOSIBCE012434;BGIOSIBCE014129;BGIOSIBCE028729;BGIOSIBCE030602;BGIOSIBCE033164
LOC_Os01g52050	TFmatrixID_0173		660	+	cACGTGaccg	bHLH	Os01g0235700;Os01g0705700;Os03g0671000;Os08g0543700;Os09g0519100;Os10g0575000;BGIOSIBCE003339;BGIOSIBCE012434;BGIOSIBCE014129;BGIOSIBCE028729;BGIOSIBCE030602;BGIOSIBCE033164
LOC_Os01g52050	TFmatrixID_0174		169	+	GCTCGagc	bHLH	Os01g0915600;Os02g0564700;Os02g0705500;Os03g0231950;Os03g0728900;Os03g0802900;Os04g0350700;Os05g0103000;Os06g0193400;Os06g0275600;Os07g0193800;Os08g0487700;Os08g0524800;Os08g0536800;Os09g0474100;Os09g0501600;Os09g0510500;BGIOSIBCE002521;BGIOSIBCE004724;BGIOSIBCE007459;BGIOSIBCE008356;BGIOSIBCE010251;BGIOSIBCE011971;BGIOSIBCE013331;BGIOSIBCE014742;BGIOSIBCE017222;BGIOSIBCE020964;BGIOSIBCE021468;BG…
LOC_Os01g52050	TFmatrixID_0174		169	-	gctCGAGC	bHLH	Os01g0915600;Os02g0564700;Os02g0705500;Os03g0231950;Os03g0728900;Os03g0802900;Os04g0350700;Os05g0103000;Os06g0193400;Os06g0275600;Os07g0193800;Os08g0487700;Os08g0524800;Os08g0536800;Os09g0474100;Os09g0501600;Os09g0510500;BGIOSIBCE002521;BGIOSIBCE004724;BGIOSIBCE007459;BGIOSIBCE008356;BGIOSIBCE010251;BGIOSIBCE011971;BGIOSIBCE013331;BGIOSIBCE014742;BGIOSIBCE017222;BGIOSIBCE020964;BGIOSIBCE021468;BG…
LOC_Os01g52050	TFmatrixID_0174		179	+	GCTCGagc	bHLH	Os01g0915600;Os02g0564700;Os02g0705500;Os03g0231950;Os03g0728900;Os03g0802900;Os04g0350700;Os05g0103000;Os06g0193400;Os06g0275600;Os07g0193800;Os08g0487700;Os08g0524800;Os08g0536800;Os09g0474100;Os09g0501600;Os09g0510500;BGIOSIBCE002521;BGIOSIBCE004724;BGIOSIBCE007459;BGIOSIBCE008356;BGIOSIBCE010251;BGIOSIBCE011971;BGIOSIBCE013331;BGIOSIBCE014742;BGIOSIBCE017222;BGIOSIBCE020964;BGIOSIBCE021468;BG…
LOC_Os01g52050	TFmatrixID_0174		179	-	gctCGAGC	bHLH	Os01g0915600;Os02g0564700;Os02g0705500;Os03g0231950;Os03g0728900;Os03g0802900;Os04g0350700;Os05g0103000;Os06g0193400;Os06g0275600;Os07g0193800;Os08g0487700;Os08g0524800;Os08g0536800;Os09g0474100;Os09g0501600;Os09g0510500;BGIOSIBCE002521;BGIOSIBCE004724;BGIOSIBCE007459;BGIOSIBCE008356;BGIOSIBCE010251;BGIOSIBCE011971;BGIOSIBCE013331;BGIOSIBCE014742;BGIOSIBCE017222;BGIOSIBCE020964;BGIOSIBCE021468;BG…
LOC_Os01g52050	TFmatrixID_0174		519	+	GCACGctc	bHLH	Os01g0915600;Os02g0564700;Os02g0705500;Os03g0231950;Os03g0728900;Os03g0802900;Os04g0350700;Os05g0103000;Os06g0193400;Os06g0275600;Os07g0193800;Os08g0487700;Os08g0524800;Os08g0536800;Os09g0474100;Os09g0501600;Os09g0510500;BGIOSIBCE002521;BGIOSIBCE004724;BGIOSIBCE007459;BGIOSIBCE008356;BGIOSIBCE010251;BGIOSIBCE011971;BGIOSIBCE013331;BGIOSIBCE014742;BGIOSIBCE017222;BGIOSIBCE020964;BGIOSIBCE021468;BG…
LOC_Os01g52050	TFmatrixID_0174		588	+	CCACGagc	bHLH	Os01g0915600;Os02g0564700;Os02g0705500;Os03g0231950;Os03g0728900;Os03g0802900;Os04g0350700;Os05g0103000;Os06g0193400;Os06g0275600;Os07g0193800;Os08g0487700;Os08g0524800;Os08g0536800;Os09g0474100;Os09g0501600;Os09g0510500;BGIOSIBCE002521;BGIOSIBCE004724;BGIOSIBCE007459;BGIOSIBCE008356;BGIOSIBCE010251;BGIOSIBCE011971;BGIOSIBCE013331;BGIOSIBCE014742;BGIOSIBCE017222;BGIOSIBCE020964;BGIOSIBCE021468;BG…
LOC_Os01g52050	TFmatrixID_0174		588	-	ccaCGAGC	bHLH	Os01g0915600;Os02g0564700;Os02g0705500;Os03g0231950;Os03g0728900;Os03g0802900;Os04g0350700;Os05g0103000;Os06g0193400;Os06g0275600;Os07g0193800;Os08g0487700;Os08g0524800;Os08g0536800;Os09g0474100;Os09g0501600;Os09g0510500;BGIOSIBCE002521;BGIOSIBCE004724;BGIOSIBCE007459;BGIOSIBCE008356;BGIOSIBCE010251;BGIOSIBCE011971;BGIOSIBCE013331;BGIOSIBCE014742;BGIOSIBCE017222;BGIOSIBCE020964;BGIOSIBCE021468;BG…
LOC_Os01g52050	TFmatrixID_0174		659	+	GCACGtga	bHLH	Os01g0915600;Os02g0564700;Os02g0705500;Os03g0231950;Os03g0728900;Os03g0802900;Os04g0350700;Os05g0103000;Os06g0193400;Os06g0275600;Os07g0193800;Os08g0487700;Os08g0524800;Os08g0536800;Os09g0474100;Os09g0501600;Os09g0510500;BGIOSIBCE002521;BGIOSIBCE004724;BGIOSIBCE007459;BGIOSIBCE008356;BGIOSIBCE010251;BGIOSIBCE011971;BGIOSIBCE013331;BGIOSIBCE014742;BGIOSIBCE017222;BGIOSIBCE020964;BGIOSIBCE021468;BG…
LOC_Os01g52050	TFmatrixID_0174		659	-	gcaCGTGA	bHLH	Os01g0915600;Os02g0564700;Os02g0705500;Os03g0231950;Os03g0728900;Os03g0802900;Os04g0350700;Os05g0103000;Os06g0193400;Os06g0275600;Os07g0193800;Os08g0487700;Os08g0524800;Os08g0536800;Os09g0474100;Os09g0501600;Os09g0510500;BGIOSIBCE002521;BGIOSIBCE004724;BGIOSIBCE007459;BGIOSIBCE008356;BGIOSIBCE010251;BGIOSIBCE011971;BGIOSIBCE013331;BGIOSIBCE014742;BGIOSIBCE017222;BGIOSIBCE020964;BGIOSIBCE021468;BG…
LOC_Os01g52050	TFmatrixID_0174		834	+	GCACAtgc	bHLH	Os01g0915600;Os02g0564700;Os02g0705500;Os03g0231950;Os03g0728900;Os03g0802900;Os04g0350700;Os05g0103000;Os06g0193400;Os06g0275600;Os07g0193800;Os08g0487700;Os08g0524800;Os08g0536800;Os09g0474100;Os09g0501600;Os09g0510500;BGIOSIBCE002521;BGIOSIBCE004724;BGIOSIBCE007459;BGIOSIBCE008356;BGIOSIBCE010251;BGIOSIBCE011971;BGIOSIBCE013331;BGIOSIBCE014742;BGIOSIBCE017222;BGIOSIBCE020964;BGIOSIBCE021468;BG…
LOC_Os01g52050	TFmatrixID_0174		834	-	gcaCATGC	bHLH	Os01g0915600;Os02g0564700;Os02g0705500;Os03g0231950;Os03g0728900;Os03g0802900;Os04g0350700;Os05g0103000;Os06g0193400;Os06g0275600;Os07g0193800;Os08g0487700;Os08g0524800;Os08g0536800;Os09g0474100;Os09g0501600;Os09g0510500;BGIOSIBCE002521;BGIOSIBCE004724;BGIOSIBCE007459;BGIOSIBCE008356;BGIOSIBCE010251;BGIOSIBCE011971;BGIOSIBCE013331;BGIOSIBCE014742;BGIOSIBCE017222;BGIOSIBCE020964;BGIOSIBCE021468;BG…
LOC_Os01g52050	TFmatrixID_0174		1493	+	GCTCGtac	bHLH	Os01g0915600;Os02g0564700;Os02g0705500;Os03g0231950;Os03g0728900;Os03g0802900;Os04g0350700;Os05g0103000;Os06g0193400;Os06g0275600;Os07g0193800;Os08g0487700;Os08g0524800;Os08g0536800;Os09g0474100;Os09g0501600;Os09g0510500;BGIOSIBCE002521;BGIOSIBCE004724;BGIOSIBCE007459;BGIOSIBCE008356;BGIOSIBCE010251;BGIOSIBCE011971;BGIOSIBCE013331;BGIOSIBCE014742;BGIOSIBCE017222;BGIOSIBCE020964;BGIOSIBCE021468;BG…
LOC_Os01g52050	TFmatrixID_0174		1493	-	gctCGTAC	bHLH	Os01g0915600;Os02g0564700;Os02g0705500;Os03g0231950;Os03g0728900;Os03g0802900;Os04g0350700;Os05g0103000;Os06g0193400;Os06g0275600;Os07g0193800;Os08g0487700;Os08g0524800;Os08g0536800;Os09g0474100;Os09g0501600;Os09g0510500;BGIOSIBCE002521;BGIOSIBCE004724;BGIOSIBCE007459;BGIOSIBCE008356;BGIOSIBCE010251;BGIOSIBCE011971;BGIOSIBCE013331;BGIOSIBCE014742;BGIOSIBCE017222;BGIOSIBCE020964;BGIOSIBCE021468;BG…
LOC_Os01g52050	TFmatrixID_0175		658	+	ggCACGTgac	bHLH	Os05g0455400;Os07g0543000;Os08g0138500;BGIOSIBCE025131;BGIOSIBCE026430
LOC_Os01g52050	TFmatrixID_0175		658	-	ggcACGTGac	bHLH	Os05g0455400;Os07g0543000;Os08g0138500;BGIOSIBCE025131;BGIOSIBCE026430
LOC_Os01g52050	TFmatrixID_0176		310	-	aCAAGTgac	bHLH	Os01g0900800;Os02g0603600;Os04g0489600;Os08g0506700;Os09g0487900;BGIOSIBCE004623;BGIOSIBCE007722;BGIOSIBCE015689;BGIOSIBCE028433;BGIOSIBCE030397
LOC_Os01g52050	TFmatrixID_0176		1163	+	gcaACTTGt	bHLH	Os01g0900800;Os02g0603600;Os04g0489600;Os08g0506700;Os09g0487900;BGIOSIBCE004623;BGIOSIBCE007722;BGIOSIBCE015689;BGIOSIBCE028433;BGIOSIBCE030397
LOC_Os01g52050	TFmatrixID_0177		658	+	ggCACGTgac	bHLH	Os02g0564700;Os02g0705500;Os02g0795800;Os03g0797600;Os04g0350700;Os05g0103000;Os06g0184000;Os06g0193400;Os08g0487700;Os09g0417400;Os09g0474100;Os10g0556200;BGIOSIBCE007459;BGIOSIBCE008356;BGIOSIBCE008969;BGIOSIBCE013289;BGIOSIBCE017222;BGIOSIBCE020901;BGIOSIBCE020964;BGIOSIBCE023923;BGIOSIBCE028296;BGIOSIBCE029943;BGIOSIBCE030304
LOC_Os01g52050	TFmatrixID_0177		658	-	ggcACGTGac	bHLH	Os02g0564700;Os02g0705500;Os02g0795800;Os03g0797600;Os04g0350700;Os05g0103000;Os06g0184000;Os06g0193400;Os08g0487700;Os09g0417400;Os09g0474100;Os10g0556200;BGIOSIBCE007459;BGIOSIBCE008356;BGIOSIBCE008969;BGIOSIBCE013289;BGIOSIBCE017222;BGIOSIBCE020901;BGIOSIBCE020964;BGIOSIBCE023923;BGIOSIBCE028296;BGIOSIBCE029943;BGIOSIBCE030304
LOC_Os01g52050	TFmatrixID_0178		658	+	ggCACGTgac	bHLH	Os02g0726700;Os08g0490000;Os09g0475400;BGIOSIBCE028309
LOC_Os01g52050	TFmatrixID_0178		658	-	ggcACGTGac	bHLH	Os02g0726700;Os08g0490000;Os09g0475400;BGIOSIBCE028309
LOC_Os01g52050	TFmatrixID_0179		659	+	gCACGTga	bHLH	Os01g0915600;Os02g0564700;Os02g0705500;Os03g0231950;Os03g0728900;Os03g0802900;Os04g0350700;Os05g0103000;Os06g0193400;Os06g0275600;Os07g0193800;Os08g0487700;Os08g0524800;Os08g0536800;Os09g0474100;Os09g0501600;Os09g0510500;BGIOSIBCE002521;BGIOSIBCE004724;BGIOSIBCE007459;BGIOSIBCE008356;BGIOSIBCE010251;BGIOSIBCE011971;BGIOSIBCE013331;BGIOSIBCE014742;BGIOSIBCE017222;BGIOSIBCE020964;BGIOSIBCE021468;BG…
LOC_Os01g52050	TFmatrixID_0179		659	-	gcACGTGa	bHLH	Os01g0915600;Os02g0564700;Os02g0705500;Os03g0231950;Os03g0728900;Os03g0802900;Os04g0350700;Os05g0103000;Os06g0193400;Os06g0275600;Os07g0193800;Os08g0487700;Os08g0524800;Os08g0536800;Os09g0474100;Os09g0501600;Os09g0510500;BGIOSIBCE002521;BGIOSIBCE004724;BGIOSIBCE007459;BGIOSIBCE008356;BGIOSIBCE010251;BGIOSIBCE011971;BGIOSIBCE013331;BGIOSIBCE014742;BGIOSIBCE017222;BGIOSIBCE020964;BGIOSIBCE021468;BG…
LOC_Os01g52050	TFmatrixID_0182		655	-	gacggCACGTgac	bZIP	Os01g0859300;Os02g0766700;Os06g0211200;Os09g0456200;BGIOSIBCE008774;BGIOSIBCE021088;BGIOSIBCE028180;BGIOSIBCE030202;BGIOSIBSE038770
LOC_Os01g52050	TFmatrixID_0182		658	+	ggcACGTGaccgc	bZIP	Os01g0859300;Os02g0766700;Os06g0211200;Os09g0456200;BGIOSIBCE008774;BGIOSIBCE021088;BGIOSIBCE028180;BGIOSIBCE030202;BGIOSIBSE038770
LOC_Os01g52050	TFmatrixID_0183		657	+	cggCACGTgac	bZIP	Os02g0766700;Os06g0211200;Os09g0456200;BGIOSIBCE008774;BGIOSIBCE021088;BGIOSIBCE028180;BGIOSIBCE030202;BGIOSIBSE038770
LOC_Os01g52050	TFmatrixID_0183		658	-	ggcACGTGacc	bZIP	Os02g0766700;Os06g0211200;Os09g0456200;BGIOSIBCE008774;BGIOSIBCE021088;BGIOSIBCE028180;BGIOSIBCE030202;BGIOSIBSE038770
LOC_Os01g52050	TFmatrixID_0184		658	+	ggcACGTGac	bZIP	Os02g0766700;Os06g0211200;Os09g0456200;BGIOSIBCE008774;BGIOSIBCE021088;BGIOSIBCE028180;BGIOSIBCE030202;BGIOSIBSE038770
LOC_Os01g52050	TFmatrixID_0184		658	-	ggCACGTgac	bZIP	Os02g0766700;Os06g0211200;Os09g0456200;BGIOSIBCE008774;BGIOSIBCE021088;BGIOSIBCE028180;BGIOSIBCE030202;BGIOSIBSE038770
LOC_Os01g52050	TFmatrixID_0185		1200	+	aaaCGTCAaa	bZIP	Os01g0279900;Os01g0808100;Os01g0859500;Os02g0194900;Os03g0318600;Os04g0637000;Os05g0443850;Os05g0492000;Os06g0265400;Os06g0614100;Os07g0687700;Os08g0176900;Os09g0280500;Os09g0489500;Os11g0152700;Os12g0152900;BGIOSIBCE001347;BGIOSIBCE003999;BGIOSIBCE004345;BGIOSIBCE005992;BGIOSIBCE010895;BGIOSIBCE016755;BGIOSIBCE021419;BGIOSIBCE022612;BGIOSIBCE022616;BGIOSIBCE026104;BGIOSIBCE026683;BGIOSIBCE029278…
LOC_Os01g52050	TFmatrixID_0188		686	-	ccggCTGTCc	bZIP	Os03g0127500;Os03g0336200;BGIOSIBCE009485;BGIOSIBCE011017;BGIOSIBCE026055;BGIOSIBCE032867
LOC_Os01g52050	TFmatrixID_0189		659	+	gCACGTgacc	bZIP	Os05g0411300;Os07g0644100;BGIOSIBCE019029;BGIOSIBCE025800
LOC_Os01g52050	TFmatrixID_0191		1200	+	aaACGTCaaa	B3;bZIP	LOC_Os02g22280;Os01g0279900;Os01g0808100;Os01g0859500;Os02g0194900;Os03g0318600;Os04g0637000;Os05g0443850;Os05g0492000;Os06g0265400;Os06g0614100;Os07g0687700;Os08g0176900;Os09g0280500;Os09g0489500;Os11g0152700;Os12g0152900;BGIOSIBCE001347;BGIOSIBCE003999;BGIOSIBCE004345;BGIOSIBCE005992;BGIOSIBCE010895;BGIOSIBCE016755;BGIOSIBCE019216;BGIOSIBCE021419;BGIOSIBCE022612;BGIOSIBCE022616;BGIOSIBCE026104;…
LOC_Os01g52050	TFmatrixID_0193		310	+	ACAAGtga	bZIP	Os02g0766700;Os05g0489700;Os06g0211200;Os09g0456200;BGIOSIBCE008774;BGIOSIBCE019492;BGIOSIBCE021088;BGIOSIBCE028180;BGIOSIBCE030202;BGIOSIBSE038770
LOC_Os01g52050	TFmatrixID_0193		472	+	CCACGcgt	bZIP	Os02g0766700;Os05g0489700;Os06g0211200;Os09g0456200;BGIOSIBCE008774;BGIOSIBCE019492;BGIOSIBCE021088;BGIOSIBCE028180;BGIOSIBCE030202;BGIOSIBSE038770
LOC_Os01g52050	TFmatrixID_0193		472	-	ccaCGCGT	bZIP	Os02g0766700;Os05g0489700;Os06g0211200;Os09g0456200;BGIOSIBCE008774;BGIOSIBCE019492;BGIOSIBCE021088;BGIOSIBCE028180;BGIOSIBCE030202;BGIOSIBSE038770
LOC_Os01g52050	TFmatrixID_0193		490	+	CCACGagt	bZIP	Os02g0766700;Os05g0489700;Os06g0211200;Os09g0456200;BGIOSIBCE008774;BGIOSIBCE019492;BGIOSIBCE021088;BGIOSIBCE028180;BGIOSIBCE030202;BGIOSIBSE038770
LOC_Os01g52050	TFmatrixID_0193		490	-	ccaCGAGT	bZIP	Os02g0766700;Os05g0489700;Os06g0211200;Os09g0456200;BGIOSIBCE008774;BGIOSIBCE019492;BGIOSIBCE021088;BGIOSIBCE028180;BGIOSIBCE030202;BGIOSIBSE038770
LOC_Os01g52050	TFmatrixID_0193		564	+	ACAGGcgt	bZIP	Os02g0766700;Os05g0489700;Os06g0211200;Os09g0456200;BGIOSIBCE008774;BGIOSIBCE019492;BGIOSIBCE021088;BGIOSIBCE028180;BGIOSIBCE030202;BGIOSIBSE038770
LOC_Os01g52050	TFmatrixID_0193		659	+	GCACGtga	bZIP	Os02g0766700;Os05g0489700;Os06g0211200;Os09g0456200;BGIOSIBCE008774;BGIOSIBCE019492;BGIOSIBCE021088;BGIOSIBCE028180;BGIOSIBCE030202;BGIOSIBSE038770
LOC_Os01g52050	TFmatrixID_0193		659	-	gcaCGTGA	bZIP	Os02g0766700;Os05g0489700;Os06g0211200;Os09g0456200;BGIOSIBCE008774;BGIOSIBCE019492;BGIOSIBCE021088;BGIOSIBCE028180;BGIOSIBCE030202;BGIOSIBSE038770
LOC_Os01g52050	TFmatrixID_0193		909	-	actGGTGT	bZIP	Os02g0766700;Os05g0489700;Os06g0211200;Os09g0456200;BGIOSIBCE008774;BGIOSIBCE019492;BGIOSIBCE021088;BGIOSIBCE028180;BGIOSIBCE030202;BGIOSIBSE038770
LOC_Os01g52050	TFmatrixID_0195		1200	+	aaaCGTCAaa	B3;bZIP	LOC_Os02g22280;Os01g0279900;Os01g0808100;Os01g0859500;Os02g0194900;Os03g0318600;Os04g0637000;Os05g0443850;Os05g0492000;Os06g0265400;Os06g0614100;Os07g0687700;Os08g0176900;Os09g0280500;Os09g0489500;Os11g0152700;Os12g0152900;BGIOSIBCE001347;BGIOSIBCE003999;BGIOSIBCE004345;BGIOSIBCE005992;BGIOSIBCE010895;BGIOSIBCE016755;BGIOSIBCE019216;BGIOSIBCE021419;BGIOSIBCE022612;BGIOSIBCE022616;BGIOSIBCE026104;…
LOC_Os01g52050	TFmatrixID_0196		1201	+	aaCGTCAa	B3;bZIP	LOC_Os02g22280;Os01g0279900;Os01g0808100;Os01g0859500;Os02g0194900;Os03g0318600;Os04g0637000;Os05g0443850;Os05g0492000;Os06g0265400;Os06g0614100;Os07g0687700;Os08g0176900;Os09g0280500;Os09g0489500;Os11g0152700;Os12g0152900;BGIOSIBCE001347;BGIOSIBCE003999;BGIOSIBCE004345;BGIOSIBCE005992;BGIOSIBCE010895;BGIOSIBCE016755;BGIOSIBCE019216;BGIOSIBCE021419;BGIOSIBCE022612;BGIOSIBCE022616;BGIOSIBCE026104;…
LOC_Os01g52050	TFmatrixID_0197		1011	+	actCGTCAgc	bZIP	Os01g0279900;Os01g0808100;Os01g0859500;Os02g0194900;Os03g0318600;Os04g0637000;Os05g0443850;Os05g0492000;Os06g0265400;Os06g0614100;Os07g0687700;Os08g0176900;Os09g0280500;Os09g0489500;Os11g0152700;Os12g0152900;BGIOSIBCE001347;BGIOSIBCE003999;BGIOSIBCE004345;BGIOSIBCE005992;BGIOSIBCE010895;BGIOSIBCE016755;BGIOSIBCE019216;BGIOSIBCE021419;BGIOSIBCE022612;BGIOSIBCE022616;BGIOSIBCE026104;BGIOSIBCE026683…
LOC_Os01g52050	TFmatrixID_0197		1200	+	aaaCGTCAaa	bZIP	Os01g0279900;Os01g0808100;Os01g0859500;Os02g0194900;Os03g0318600;Os04g0637000;Os05g0443850;Os05g0492000;Os06g0265400;Os06g0614100;Os07g0687700;Os08g0176900;Os09g0280500;Os09g0489500;Os11g0152700;Os12g0152900;BGIOSIBCE001347;BGIOSIBCE003999;BGIOSIBCE004345;BGIOSIBCE005992;BGIOSIBCE010895;BGIOSIBCE016755;BGIOSIBCE019216;BGIOSIBCE021419;BGIOSIBCE022612;BGIOSIBCE022616;BGIOSIBCE026104;BGIOSIBCE026683…
LOC_Os01g52050	TFmatrixID_0199		1011	+	actCGTCAgc	bZIP	Os01g0279900;Os01g0808100;Os01g0859500;Os02g0194900;Os03g0318600;Os04g0637000;Os05g0443850;Os05g0492000;Os06g0265400;Os06g0614100;Os07g0687700;Os08g0176900;Os09g0280500;Os09g0489500;Os11g0152700;Os12g0152900;BGIOSIBCE001347;BGIOSIBCE003999;BGIOSIBCE004345;BGIOSIBCE005992;BGIOSIBCE010895;BGIOSIBCE016755;BGIOSIBCE019216;BGIOSIBCE021419;BGIOSIBCE022612;BGIOSIBCE022616;BGIOSIBCE026104;BGIOSIBCE026683…
LOC_Os01g52050	TFmatrixID_0199		1200	+	aaaCGTCAaa	bZIP	Os01g0279900;Os01g0808100;Os01g0859500;Os02g0194900;Os03g0318600;Os04g0637000;Os05g0443850;Os05g0492000;Os06g0265400;Os06g0614100;Os07g0687700;Os08g0176900;Os09g0280500;Os09g0489500;Os11g0152700;Os12g0152900;BGIOSIBCE001347;BGIOSIBCE003999;BGIOSIBCE004345;BGIOSIBCE005992;BGIOSIBCE010895;BGIOSIBCE016755;BGIOSIBCE019216;BGIOSIBCE021419;BGIOSIBCE022612;BGIOSIBCE022616;BGIOSIBCE026104;BGIOSIBCE026683…
LOC_Os01g52050	TFmatrixID_0200		657	+	cggCACGTgac	bZIP	Os02g0728001;Os08g0487100;Os09g0474000;BGIOSIBCE008507;BGIOSIBCE028293;BGIOSIBCE030302
LOC_Os01g52050	TFmatrixID_0200		658	-	ggcACGTGacc	bZIP	Os02g0728001;Os08g0487100;Os09g0474000;BGIOSIBCE008507;BGIOSIBCE028293;BGIOSIBCE030302
LOC_Os01g52050	TFmatrixID_0202		659	+	gCACGTga	bZIP	Os01g0867300;Os05g0437700;Os06g0211200;BGIOSIBCE021088;BGIOSIBSE038770
LOC_Os01g52050	TFmatrixID_0202		659	-	gcACGTGa	bZIP	Os01g0867300;Os05g0437700;Os06g0211200;BGIOSIBCE021088;BGIOSIBSE038770
LOC_Os01g52050	TFmatrixID_0211		1294	+	gACACTa	C2H2	Os03g0437200;Os12g0583700;BGIOSIBCE011695
LOC_Os01g52050	TFmatrixID_0213		1294	+	gACACTa	C2H2	Os03g0437100;Os03g0437200;Os12g0583700;BGIOSIBCE011692;BGIOSIBCE011694;BGIOSIBCE011695
LOC_Os01g52050	TFmatrixID_0214		1291	+	aatgACACTagcc	C2H2	Os01g0838600;Os01g0839100;Os03g0279700;Os03g0820300;Os05g0114400;Os05g0460900;BGIOSIBCE004206;BGIOSIBCE004210;BGIOSIBCE010592;BGIOSIBCE013474;BGIOSIBCE017314
LOC_Os01g52050	TFmatrixID_0216		1045	-	gAGTGAa	C2H2	Os01g0838600;Os01g0839100;Os03g0279700;Os03g0820300;Os03g0820400;Os05g0114400;Os05g0460900;BGIOSIBCE004206;BGIOSIBCE004210;BGIOSIBCE010592;BGIOSIBCE013474;BGIOSIBCE013475;BGIOSIBCE017314
LOC_Os01g52050	TFmatrixID_0220		471	-	cccACGCGt	CG-1	Os03g0191000;Os07g0623100;Os10g0375600;BGIOSIBCE009964;BGIOSIBCE011381;BGIOSIBCE025654;BGIOSIBCE031800
LOC_Os01g52050	TFmatrixID_0220		474	+	aCGCGTccg	CG-1	Os03g0191000;Os07g0623100;Os10g0375600;BGIOSIBCE009964;BGIOSIBCE011381;BGIOSIBCE025654;BGIOSIBCE031800
LOC_Os01g52050	TFmatrixID_0252		630	-	tccgGCGCGc	E2F	Os02g0537500;BGIOSIBCE007313
LOC_Os01g52050	TFmatrixID_0252		667	+	cCGCGCctcg	E2F	Os02g0537500;BGIOSIBCE007313
LOC_Os01g52050	TFmatrixID_0252		1127	+	cCGCGCcgcg	E2F	Os02g0537500;BGIOSIBCE007313
LOC_Os01g52050	TFmatrixID_0252		1132	+	cCGCGCcgga	E2F	Os02g0537500;BGIOSIBCE007313
LOC_Os01g52050	TFmatrixID_0255		1168	+	tTGTATcaa	EIN3	Os03g0324200;Os03g0324300;Os07g0685700;Os08g0508700;BGIOSIBCE010935;BGIOSIBCE026086;BGIOSIBCE028439;BGIOSIBCE030405
LOC_Os01g52050	TFmatrixID_0259		411	+	cgGATCTa	GATA	Os01g0745700;Os02g0645600;Os02g0806300;Os03g0145200;Os05g0520300;Os10g0557600;BGIOSIBCE003592;BGIOSIBCE008013;BGIOSIBCE009044;BGIOSIBCE009642;BGIOSIBCE016052;BGIOSIBCE019718;BGIOSIBCE033034
LOC_Os01g52050	TFmatrixID_0264		410	-	tcgGATCTac	GATA	Os01g0745700;Os02g0645600;Os02g0806300;Os03g0145200;Os05g0520300;Os10g0557600;BGIOSIBCE003592;BGIOSIBCE008013;BGIOSIBCE009044;BGIOSIBCE009642;BGIOSIBCE016052;BGIOSIBCE019718;BGIOSIBCE033034
LOC_Os01g52050	TFmatrixID_0264		1082	-	ccgGATCTct	GATA	Os01g0745700;Os02g0645600;Os02g0806300;Os03g0145200;Os05g0520300;Os10g0557600;BGIOSIBCE003592;BGIOSIBCE008013;BGIOSIBCE009044;BGIOSIBCE009642;BGIOSIBCE016052;BGIOSIBCE019718;BGIOSIBCE033034
LOC_Os01g52050	TFmatrixID_0265		409	-	atcgGATCTa	GATA	Os01g0745700;Os02g0645600;Os02g0806300;Os03g0145200;Os05g0520300;Os10g0557600;BGIOSIBCE003592;BGIOSIBCE008013;BGIOSIBCE009044;BGIOSIBCE009642;BGIOSIBCE016052;BGIOSIBCE019718;BGIOSIBCE033034
LOC_Os01g52050	TFmatrixID_0266		411	+	cgGATCTac	GATA	Os01g0745700;Os02g0645600;Os02g0806300;Os03g0145200;Os05g0520300;Os10g0557600;BGIOSIBCE003592;BGIOSIBCE008013;BGIOSIBCE009044;BGIOSIBCE009642;BGIOSIBCE016052;BGIOSIBCE019718;BGIOSIBCE033034
LOC_Os01g52050	TFmatrixID_0267		410	-	tcgGATCTac	GATA	Os01g0745700;Os02g0645600;Os02g0806300;Os03g0145200;Os05g0520300;Os10g0557600;BGIOSIBCE003592;BGIOSIBCE008013;BGIOSIBCE009044;BGIOSIBCE009642;BGIOSIBCE016052;BGIOSIBCE019718;BGIOSIBCE033034
LOC_Os01g52050	TFmatrixID_0267		1082	-	ccgGATCTct	GATA	Os01g0745700;Os02g0645600;Os02g0806300;Os03g0145200;Os05g0520300;Os10g0557600;BGIOSIBCE003592;BGIOSIBCE008013;BGIOSIBCE009044;BGIOSIBCE009642;BGIOSIBCE016052;BGIOSIBCE019718;BGIOSIBCE033034
LOC_Os01g52050	TFmatrixID_0268		702	-	gtcgGATCGg	GATA	Os04g0544500;BGIOSIBCE016085
LOC_Os01g52050	TFmatrixID_0268		707	-	atcgGATCGg	GATA	Os04g0544500;BGIOSIBCE016085
LOC_Os01g52050	TFmatrixID_0270		409	-	atcgGATCTa	GATA	Os01g0745700;Os02g0645600;Os02g0806300;Os03g0145200;Os05g0520300;Os10g0557600;Os11g0187200;BGIOSIBCE003592;BGIOSIBCE008013;BGIOSIBCE009044;BGIOSIBCE009642;BGIOSIBCE016052;BGIOSIBCE019718;BGIOSIBCE033034;BGIOSIBCE033770;BGIOSIBCE033775
LOC_Os01g52050	TFmatrixID_0271		410	+	tcgGATCTac	GATA	Os01g0745700;Os02g0645600;Os02g0806300;Os03g0145200;Os05g0520300;Os10g0557600;Os11g0187200;BGIOSIBCE003592;BGIOSIBCE008013;BGIOSIBCE009044;BGIOSIBCE009642;BGIOSIBCE016052;BGIOSIBCE019718;BGIOSIBCE033034;BGIOSIBCE033770;BGIOSIBCE033775
LOC_Os01g52050	TFmatrixID_0271		1082	+	ccgGATCTct	GATA	Os01g0745700;Os02g0645600;Os02g0806300;Os03g0145200;Os05g0520300;Os10g0557600;Os11g0187200;BGIOSIBCE003592;BGIOSIBCE008013;BGIOSIBCE009044;BGIOSIBCE009642;BGIOSIBCE016052;BGIOSIBCE019718;BGIOSIBCE033034;BGIOSIBCE033770;BGIOSIBCE033775
LOC_Os01g52050	TFmatrixID_0280		121	+	tttTTAATga	Homeodomain;HD-ZIP	Os02g0674800;Os04g0569100;Os04g0627000;Os06g0207966;Os08g0136100;Os08g0187500;Os09g0526200;Os10g0575600;BGIOSIBCE008182;BGIOSIBCE016259;BGIOSIBCE016686;BGIOSIBCE016690;BGIOSIBCE021064;BGIOSIBCE026410;BGIOSIBCE030638;BGIOSIBCE033168
LOC_Os01g52050	TFmatrixID_0283		125	+	taaTGATTat	Homeodomain;HD-ZIP	Os01g0643600;Os02g0565600;Os03g0231000;Os04g0548700;Os06g0140400;Os06g0140700;Os08g0465000;Os09g0447000;Os10g0103700;Os10g0561800;BGIOSIBCE002947;BGIOSIBCE007467;BGIOSIBCE010245;BGIOSIBCE016117;BGIOSIBCE020576;BGIOSIBCE020578;BGIOSIBCE028135;BGIOSIBCE030142;BGIOSIBCE031016;BGIOSIBCE033069
LOC_Os01g52050	TFmatrixID_0283		952	+	aaaTGATTat	Homeodomain;HD-ZIP	Os01g0643600;Os02g0565600;Os03g0231000;Os04g0548700;Os06g0140400;Os06g0140700;Os08g0465000;Os09g0447000;Os10g0103700;Os10g0561800;BGIOSIBCE002947;BGIOSIBCE007467;BGIOSIBCE010245;BGIOSIBCE016117;BGIOSIBCE020576;BGIOSIBCE020578;BGIOSIBCE028135;BGIOSIBCE030142;BGIOSIBCE031016;BGIOSIBCE033069
LOC_Os01g52050	TFmatrixID_0288		98	+	ataTTAATtat	Homeodomain;HD-ZIP	Os02g0674800;Os04g0569100;Os04g0627000;Os06g0207966;Os08g0136100;Os08g0187500;Os09g0526200;Os10g0575600;BGIOSIBCE008182;BGIOSIBCE016259;BGIOSIBCE016686;BGIOSIBCE016690;BGIOSIBCE021064;BGIOSIBCE026410;BGIOSIBCE030638;BGIOSIBCE033168
LOC_Os01g52050	TFmatrixID_0289		125	+	taaTGATTat	Homeodomain;HD-ZIP	Os01g0643600;Os02g0565600;Os03g0231000;Os04g0548700;Os06g0140400;Os06g0140700;Os08g0465000;Os09g0447000;Os10g0103700;Os10g0561800;BGIOSIBCE002947;BGIOSIBCE007467;BGIOSIBCE010245;BGIOSIBCE016117;BGIOSIBCE020576;BGIOSIBCE020578;BGIOSIBCE028135;BGIOSIBCE030142;BGIOSIBCE031016;BGIOSIBCE033069
LOC_Os01g52050	TFmatrixID_0289		952	+	aaaTGATTat	Homeodomain;HD-ZIP	Os01g0643600;Os02g0565600;Os03g0231000;Os04g0548700;Os06g0140400;Os06g0140700;Os08g0465000;Os09g0447000;Os10g0103700;Os10g0561800;BGIOSIBCE002947;BGIOSIBCE007467;BGIOSIBCE010245;BGIOSIBCE016117;BGIOSIBCE020576;BGIOSIBCE020578;BGIOSIBCE028135;BGIOSIBCE030142;BGIOSIBCE031016;BGIOSIBCE033069
LOC_Os01g52050	TFmatrixID_0292		103	+	aATTATtt	Homeodomain;HD-ZIP	Os02g0729700;Os03g0170600;Os03g0188900;Os08g0416000;Os08g0481400;Os09g0470500;Os10g0377300;Os10g0404900;BGIOSIBCE008523;BGIOSIBCE009833;BGIOSIBCE009953;BGIOSIBCE027867;BGIOSIBCE028254;BGIOSIBCE030279;BGIOSIBCE031816;BGIOSIBCE031956
LOC_Os01g52050	TFmatrixID_0296		751	-	gggGATTAga	Homeodomain;ZF-HD	Os02g0706600
LOC_Os01g52050	TFmatrixID_0298		124	+	ttaaTGATTa	Homeodomain;HD-ZIP	Os02g0729700;Os03g0170600;Os03g0188900;Os08g0416000;Os08g0481400;Os09g0379600;Os09g0470500;Os10g0377300;Os10g0404900;BGIOSIBCE008523;BGIOSIBCE009833;BGIOSIBCE009953;BGIOSIBCE027867;BGIOSIBCE028254;BGIOSIBCE029749;BGIOSIBCE030279;BGIOSIBCE031816;BGIOSIBCE031956
LOC_Os01g52050	TFmatrixID_0298		951	+	aaaaTGATTa	Homeodomain;HD-ZIP	Os02g0729700;Os03g0170600;Os03g0188900;Os08g0416000;Os08g0481400;Os09g0379600;Os09g0470500;Os10g0377300;Os10g0404900;BGIOSIBCE008523;BGIOSIBCE009833;BGIOSIBCE009953;BGIOSIBCE027867;BGIOSIBCE028254;BGIOSIBCE029749;BGIOSIBCE030279;BGIOSIBCE031816;BGIOSIBCE031956
LOC_Os01g52050	TFmatrixID_0303		402	-	ctCCCGGatc	LOB	Os03g0659700;Os05g0346800;Os11g0106900;Os12g0106200;BGIOSIBCE012359;BGIOSIBCE018631;BGIOSIBCE018632;BGIOSIBCE033209;BGIOSIBCE035463
LOC_Os01g52050	TFmatrixID_0303		790	-	caCCCGGctt	LOB	Os03g0659700;Os05g0346800;Os11g0106900;Os12g0106200;BGIOSIBCE012359;BGIOSIBCE018631;BGIOSIBCE018632;BGIOSIBCE033209;BGIOSIBCE035463
LOC_Os01g52050	TFmatrixID_0312		720	-	tTAACCtcgc	MADF	Os04g0486400;BGIOSIBCE015654
LOC_Os01g52050	TFmatrixID_0312		765	-	tTAACCtctc	MADF	Os04g0486400;BGIOSIBCE015654
LOC_Os01g52050	TFmatrixID_0319		737	+	cgcGGATAag	Myb/SANT	Os01g0187900;Os10g0561400;BGIOSIBCE000675
LOC_Os01g52050	TFmatrixID_0326		738	-	gcGGATAagc	Myb/SANT	Os01g0187900;Os10g0561400;BGIOSIBCE000675
LOC_Os01g52050	TFmatrixID_0328		739	+	cGGATAag	Myb/SANT	Os01g0187900;Os10g0561400;BGIOSIBCE000675
LOC_Os01g52050	TFmatrixID_0331		738	-	gcGGATAagc	Myb/SANT	Os01g0187900;Os10g0561400;BGIOSIBCE000675
LOC_Os01g52050	TFmatrixID_0335		737	+	cgcGGATAag	Myb/SANT	Os10g0561400
LOC_Os01g52050	TFmatrixID_0352		871	-	cACCTAca	Myb/SANT	Os01g0874300;Os05g0429900;LOC_Os08g43550;Os09g0538400;Os11g0180900;Os12g0175400;BGIOSIBCE004450;BGIOSIBCE019134;BGIOSIBCE028772;BGIOSIBCE028774;BGIOSIBCE030723;BGIOSIBCE033722
LOC_Os01g52050	TFmatrixID_0357		1269	+	atAATATttt	Myb/SANT;G2-like	Os02g0696900;Os03g0766500;Os08g0160300;Os08g0426866;Os09g0395300;BGIOSIBCE008302;BGIOSIBCE013083;BGIOSIBCE020373;BGIOSIBCE026573;BGIOSIBCE027925
LOC_Os01g52050	TFmatrixID_0357		1269	-	ataATATTtt	Myb/SANT;G2-like	Os02g0696900;Os03g0766500;Os08g0160300;Os08g0426866;Os09g0395300;BGIOSIBCE008302;BGIOSIBCE013083;BGIOSIBCE020373;BGIOSIBCE026573;BGIOSIBCE027925
LOC_Os01g52050	TFmatrixID_0358		512	-	gGATTCcgca	Myb/SANT	Os03g0325500;Os07g0685300;BGIOSIBCE010948;BGIOSIBCE026083
LOC_Os01g52050	TFmatrixID_0361		738	-	gcgGATAAgc	Myb/SANT	Os01g0187900;Os01g0192300;Os05g0195700;Os10g0561400;BGIOSIBCE000675;BGIOSIBCE000704;BGIOSIBCE017860
LOC_Os01g52050	TFmatrixID_0372		739	-	cGGATAagc	Myb/SANT	Os01g0187900;Os01g0192300;Os05g0195700;Os08g0151000;Os10g0561400;BGIOSIBCE000675;BGIOSIBCE000704;BGIOSIBCE017860;BGIOSIBCE026488
LOC_Os01g52050	TFmatrixID_0374		736	+	ccgcGGATAagcg	Myb/SANT	Os01g0192300;Os05g0195700;BGIOSIBCE000704;BGIOSIBCE017860
LOC_Os01g52050	TFmatrixID_0382		623	+	cgGTCAAtc	NAC;NAM	Os01g0104200;Os01g0816100;Os03g0327800;Os05g0421600;Os07g0566500;Os07g0683200;Os11g0126900;Os11g0184900;Os12g0123700;BGIOSIBCE000031;BGIOSIBCE000033;BGIOSIBCE004059;BGIOSIBCE004513;BGIOSIBCE025279;BGIOSIBCE026073;BGIOSIBCE033321;BGIOSIBCE033738;BGIOSIBCE033748;BGIOSIBCE035582
LOC_Os01g52050	TFmatrixID_0384		114	+	aTTACTttt	NAC;NAM	Os06g0101800;Os08g0157900;BGIOSIBCE020291;BGIOSIBCE026557
LOC_Os01g52050	TFmatrixID_0392		1091	+	tTGCGTccgc	NAC;NAM	13113.t00085;Os02g0252200;Os02g0643600;LOC_Os03g03540;Os06g0104200;Os06g0131700;Os06g0530400;Os08g0103900;Os08g0115800;Os10g0532000;BGIOSIBCE006343;BGIOSIBCE007990;BGIOSIBCE009483;BGIOSIBCE015324;BGIOSIBCE016027;BGIOSIBCE020312;BGIOSIBCE020512;BGIOSIBCE022161;BGIOSIBCE026286;BGIOSIBCE032868;BGIOSIBCE033866
LOC_Os01g52050	TFmatrixID_0392		1342	+	tTGCGTcttt	NAC;NAM	13113.t00085;Os02g0252200;Os02g0643600;LOC_Os03g03540;Os06g0104200;Os06g0131700;Os06g0530400;Os08g0103900;Os08g0115800;Os10g0532000;BGIOSIBCE006343;BGIOSIBCE007990;BGIOSIBCE009483;BGIOSIBCE015324;BGIOSIBCE016027;BGIOSIBCE020312;BGIOSIBCE020512;BGIOSIBCE022161;BGIOSIBCE026286;BGIOSIBCE032868;BGIOSIBCE033866
LOC_Os01g52050	TFmatrixID_0394		462	-	caaCGCAAgcc	NAC;NAM	Os01g0104500;Os01g0393100;Os03g0327100;Os03g0624600;Os04g0460600;Os06g0344900;Os07g0684800;Os08g0511200;Os09g0497900;BGIOSIBCE000036;BGIOSIBCE001984;BGIOSIBCE010959;BGIOSIBCE012148;BGIOSIBCE015449;BGIOSIBCE021802;BGIOSIBCE026080;BGIOSIBCE028463;BGIOSIBCE030449
LOC_Os01g52050	TFmatrixID_0394		1339	+	tgtTTGCGtct	NAC;NAM	Os01g0104500;Os01g0393100;Os03g0327100;Os03g0624600;Os04g0460600;Os06g0344900;Os07g0684800;Os08g0511200;Os09g0497900;BGIOSIBCE000036;BGIOSIBCE001984;BGIOSIBCE010959;BGIOSIBCE012148;BGIOSIBCE015449;BGIOSIBCE021802;BGIOSIBCE026080;BGIOSIBCE028463;BGIOSIBCE030449
LOC_Os01g52050	TFmatrixID_0417		531	+	cgCGACCcg	Storekeeper	Os03g0370250;Os07g0636100;BGIOSIBCE025740
LOC_Os01g52050	TFmatrixID_0418		53	-	ttTATAT	TBP	Os10g0432300;Os12g0580300;BGIOSIBCE012346;BGIOSIBCE032157;BGIOSIBCE037101
LOC_Os01g52050	TFmatrixID_0418		75	+	ATATAaa	TBP	Os10g0432300;Os12g0580300;BGIOSIBCE012346;BGIOSIBCE032157;BGIOSIBCE037101
LOC_Os01g52050	TFmatrixID_0419		72	+	aaTATAT	TBP	Os10g0432300;Os12g0580300;BGIOSIBCE012346;BGIOSIBCE032157;BGIOSIBCE037101
LOC_Os01g52050	TFmatrixID_0424		847	+	gacCCCACcc	TCP	Os01g0924400;Os02g0747400;Os04g0194600;Os04g0526000;Os06g0226700;Os09g0521300;Os12g0173300;BGIOSIBCE004799;BGIOSIBCE007942;BGIOSIBCE008650;BGIOSIBCE015956;BGIOSIBCE021200;BGIOSIBCE030613
LOC_Os01g52050	TFmatrixID_0429		847	+	gacCCCAC	TCP	Os01g0924400;Os02g0747400;Os04g0194600;Os04g0526000;Os06g0226700;Os09g0521300;Os12g0173300;BGIOSIBCE004799;BGIOSIBCE007942;BGIOSIBCE008650;BGIOSIBCE015956;BGIOSIBCE021200;BGIOSIBCE030613
LOC_Os01g52050	TFmatrixID_0431		847	+	gacCCCAC	TCP	Os01g0924400;Os02g0747400;Os04g0194600;Os04g0526000;Os06g0226700;Os09g0521300;Os12g0173300;BGIOSIBCE004799;BGIOSIBCE007942;BGIOSIBCE008650;BGIOSIBCE015956;BGIOSIBCE021200;BGIOSIBCE030613
LOC_Os01g52050	TFmatrixID_0437		846	+	tgacCCCACc	TCP	Os01g0924400;Os02g0747400;Os04g0194600;Os04g0526000;Os06g0226700;Os09g0521300;BGIOSIBCE004799;BGIOSIBCE007942;BGIOSIBCE008650;BGIOSIBCE015956;BGIOSIBCE021200;BGIOSIBCE030613
LOC_Os01g52050	TFmatrixID_0438		846	+	tgacCCCAC	TCP	Os01g0924400;Os02g0747400;Os04g0194600;Os04g0526000;Os06g0226700;Os09g0521300;Os12g0173300;BGIOSIBCE004799;BGIOSIBCE007942;BGIOSIBCE008650;BGIOSIBCE015956;BGIOSIBCE021200;BGIOSIBCE030613
LOC_Os01g52050	TFmatrixID_0443		623	+	cgGTCAAt	WRKY	Os01g0182700;Os01g0185900;Os01g0186000;Os01g0289600;Os01g0584900;Os01g0586800;Os01g0626400;Os01g0656400;Os01g0665500;Os01g0714800;Os01g0730700;Os01g0734000;Os01g0750100;Os01g0820400;Os01g0820700;Os01g0820900;Os01g0821300;Os01g0821600;Os01g0972800;Os02g0265200;Os03g0321700;Os03g0335200;Os03g0758000;Os04g0545000;Os05g0183100;Os05g0233100;LOC_Os05g25700;Os05g0322900;Os05g0478400;Os05g0478700;Os05g04…
LOC_Os01g52050	TFmatrixID_0445		623	+	cgGTCAAt	WRKY	Os01g0182700;Os01g0185900;Os01g0186000;Os01g0246700;Os01g0289600;Os01g0584900;Os01g0586800;Os01g0624700;Os01g0626400;Os01g0665500;Os01g0714800;Os01g0730700;Os01g0734000;Os01g0750100;Os01g0820900;Os01g0972800;Os02g0181300;Os02g0265200;Os02g0462800;Os02g0698800;Os02g0770500;Os03g0741400;Os03g0758000;Os03g0798500;Os03g0855100;Os04g0287400;Os04g0545000;Os04g0597300;Os04g0605100;Os05g0137500;Os05g0183…
LOC_Os01g52050	TFmatrixID_0448		622	+	ccgGTCAAtcc	WRKY	Os01g0182700;Os01g0185900;Os01g0186000;Os01g0246700;Os01g0289600;Os01g0584900;Os01g0586800;Os01g0624700;Os01g0626400;Os01g0665500;Os01g0714800;Os01g0730700;Os01g0734000;Os01g0750100;Os01g0820900;Os01g0972800;Os02g0181300;Os02g0265200;Os02g0462800;Os02g0698800;Os02g0770500;Os03g0741400;Os03g0758000;Os03g0798500;Os03g0855100;Os04g0287400;Os04g0545000;Os04g0597300;Os04g0605100;Os05g0137500;Os05g0183…
LOC_Os01g52050	TFmatrixID_0449		623	+	cgGTCAAt	WRKY	Os01g0826400;Os03g0444900;Os03g0758900;Os04g0471700;Os05g0343400;Os05g0474800;Os07g0583700;Os07g0596900;Os08g0276200;Os08g0499300;Os11g0686250;Os12g0507300;BGIOSIBCE004127;BGIOSIBCE011287;BGIOSIBCE013031;BGIOSIBCE015541;BGIOSIBCE018601;BGIOSIBCE019393;BGIOSIBCE025395;BGIOSIBCE025484;BGIOSIBCE027215;BGIOSIBCE028379;BGIOSIBCE035270;BGIOSIBCE035276;BGIOSIBCE035419
LOC_Os01g52050	TFmatrixID_0458		622	+	ccgGTCAAtc	WRKY	Os01g0182700;Os01g0185900;Os01g0186000;Os01g0246700;Os01g0289600;Os01g0584900;Os01g0586800;Os01g0624700;Os01g0626400;Os01g0656400;Os01g0665500;Os01g0714800;Os01g0730700;Os01g0734000;Os01g0750100;Os01g0820900;Os01g0972800;Os02g0181300;Os02g0265200;Os02g0462800;Os02g0698800;Os02g0770500;Os03g0741400;Os03g0758000;Os03g0798500;Os03g0855100;Os04g0287400;Os04g0545000;Os04g0597300;Os04g0605100;Os05g0137…
LOC_Os01g52050	TFmatrixID_0463		622	+	ccgGTCAAtc	WRKY	Os01g0182700;Os01g0185900;Os01g0186000;Os01g0246700;Os01g0289600;Os01g0584900;Os01g0586800;Os01g0624700;Os01g0626400;Os01g0656400;Os01g0665500;Os01g0714800;Os01g0730700;Os01g0734000;Os01g0750100;Os01g0972800;Os02g0181300;Os02g0265200;Os02g0462800;Os02g0698800;Os02g0770500;Os03g0335200;Os03g0657400;Os03g0741400;Os03g0758000;Os03g0798500;Os03g0855100;Os04g0287400;Os04g0545000;Os04g0597300;Os04g0605…
LOC_Os01g52050	TFmatrixID_0465		623	+	cgGTCAAt	WRKY	Os01g0826400;Os03g0444900;Os03g0758900;Os04g0471700;Os05g0343400;Os05g0474800;Os07g0583700;Os07g0596900;Os08g0276200;Os08g0499300;Os11g0685700;Os11g0686250;Os12g0507300;BGIOSIBCE004127;BGIOSIBCE011287;BGIOSIBCE013031;BGIOSIBCE015541;BGIOSIBCE018601;BGIOSIBCE019393;BGIOSIBCE025395;BGIOSIBCE025484;BGIOSIBCE027215;BGIOSIBCE028379;BGIOSIBCE035270;BGIOSIBCE035272;BGIOSIBCE035276;BGIOSIBCE035419
LOC_Os01g52050	TFmatrixID_0466		622	+	ccgGTCAAtc	WRKY	Os01g0182700;Os01g0185900;Os01g0186000;Os01g0246700;Os01g0289600;Os01g0584900;Os01g0586800;Os01g0624700;Os01g0626400;Os01g0665500;Os01g0714800;Os01g0730700;Os01g0734000;Os01g0750100;Os01g0972800;Os02g0181300;Os02g0265200;Os02g0462800;Os02g0698800;Os02g0770500;Os03g0741400;Os03g0758000;Os03g0798500;Os03g0855100;Os04g0287400;Os04g0545000;Os04g0597300;Os04g0605100;Os05g0137500;Os05g0183100;Os05g0478…
LOC_Os01g52050	TFmatrixID_0467		622	+	ccgGTCAAtccgg	WRKY	Os01g0656400;BGIOSIBCE003030
LOC_Os01g52050	TFmatrixID_0468		623	+	cgGTCAAtc	WRKY	Os01g0182700;Os01g0185900;Os01g0186000;Os01g0246700;Os01g0289600;Os01g0584900;Os01g0586800;Os01g0624700;Os01g0626400;Os01g0656400;Os01g0665500;Os01g0730700;Os01g0734000;Os01g0750100;Os01g0820400;Os01g0820700;Os01g0820900;Os01g0821300;Os01g0972800;Os02g0265200;Os02g0462800;Os02g0698800;Os02g0770500;Os03g0335200;Os03g0657400;Os03g0741400;Os03g0758000;Os03g0798500;Os03g0855100;Os04g0287400;Os04g0545…
LOC_Os01g52050	TFmatrixID_0471		102	-	taATTATt	Homeodomain;HD-ZIP	Os02g0729700;Os03g0170600;Os03g0188900;Os08g0416000;Os08g0481400;Os09g0379600;Os09g0470500;Os10g0377300;Os10g0404900;BGIOSIBCE008523;BGIOSIBCE009833;BGIOSIBCE009953;BGIOSIBCE027867;BGIOSIBCE028254;BGIOSIBCE029749;BGIOSIBCE030279;BGIOSIBCE031816;BGIOSIBCE031956
LOC_Os01g52050	TFmatrixID_0490		1201	+	aACGTCa	bZIP	Os01g0279900;Os01g0808100;Os01g0859500;Os02g0194900;Os03g0318600;Os04g0637000;Os05g0443850;Os05g0492000;Os06g0265400;Os06g0614100;Os07g0687700;Os08g0176900;Os09g0280500;Os09g0489500;Os11g0152700;Os12g0152900;BGIOSIBCE001347;BGIOSIBCE003999;BGIOSIBCE004345;BGIOSIBCE005992;BGIOSIBCE010895;BGIOSIBCE016755;BGIOSIBCE019216;BGIOSIBCE021419;BGIOSIBCE022612;BGIOSIBCE022616;BGIOSIBCE026104;BGIOSIBCE026683…
LOC_Os01g52050	TFmatrixID_0491		65	+	tgaattgaaTATATaaagtta	TBP	Os10g0432300;Os12g0580300;BGIOSIBCE012346;BGIOSIBCE032157;BGIOSIBCE037101
LOC_Os01g52050	TFmatrixID_0496		655	+	gacggCACGTgaccgc	bZIP	Os02g0202950;Os06g0601500;BGIOSIBCE000573;BGIOSIBCE006054
LOC_Os01g52050	TFmatrixID_0496		655	-	gacggcACGTGaccgc	bZIP	Os02g0202950;Os06g0601500;BGIOSIBCE000573;BGIOSIBCE006054
LOC_Os01g52050	TFmatrixID_0497		653	+	gcgacggcACGTGa	bHLH	LOC_Os01g18290;Os02g0805250;Os03g0639300;Os03g0782500;Os04g0618600;Os05g0139100;Os06g0164400;Os07g0143200;Os10g0556200;Os12g0610200;BGIOSIBCE001387;BGIOSIBCE009038;BGIOSIBCE012235;BGIOSIBCE013169;BGIOSIBCE016618;BGIOSIBCE017497;BGIOSIBCE020793;BGIOSIBCE023669;BGIOSIBCE037286;BGIOSIBCE037293
LOC_Os01g52050	TFmatrixID_0497		659	-	gCACGTgaccgcgc	bHLH	LOC_Os01g18290;Os02g0805250;Os03g0639300;Os03g0782500;Os04g0618600;Os05g0139100;Os06g0164400;Os07g0143200;Os10g0556200;Os12g0610200;BGIOSIBCE001387;BGIOSIBCE009038;BGIOSIBCE012235;BGIOSIBCE013169;BGIOSIBCE016618;BGIOSIBCE017497;BGIOSIBCE020793;BGIOSIBCE023669;BGIOSIBCE037286;BGIOSIBCE037293
LOC_Os01g52050	TFmatrixID_0505		657	+	cggCACGTga	bHLH	LOC_Os01g18290;Os02g0805250;Os03g0639300;Os03g0782500;Os04g0618600;Os05g0139100;Os06g0164400;Os07g0143200;Os10g0556200;Os12g0610200;BGIOSIBCE001387;BGIOSIBCE009038;BGIOSIBCE012235;BGIOSIBCE013169;BGIOSIBCE016618;BGIOSIBCE017497;BGIOSIBCE020793;BGIOSIBCE023669;BGIOSIBCE037286;BGIOSIBCE037293
LOC_Os01g52050	TFmatrixID_0506		658	+	ggCACGTg	bHLH	LOC_Os01g18290;Os02g0805250;Os03g0639300;Os03g0782500;Os04g0618600;Os05g0139100;Os06g0164400;Os07g0143200;Os10g0556200;Os12g0610200;BGIOSIBCE001387;BGIOSIBCE009038;BGIOSIBCE012235;BGIOSIBCE013169;BGIOSIBCE016618;BGIOSIBCE017497;BGIOSIBCE020793;BGIOSIBCE023669;BGIOSIBCE029943;BGIOSIBCE037286;BGIOSIBCE037293
LOC_Os01g52050	TFmatrixID_0506		660	-	cACGTGac	bHLH	LOC_Os01g18290;Os02g0805250;Os03g0639300;Os03g0782500;Os04g0618600;Os05g0139100;Os06g0164400;Os07g0143200;Os10g0556200;Os12g0610200;BGIOSIBCE001387;BGIOSIBCE009038;BGIOSIBCE012235;BGIOSIBCE013169;BGIOSIBCE016618;BGIOSIBCE017497;BGIOSIBCE020793;BGIOSIBCE023669;BGIOSIBCE029943;BGIOSIBCE037286;BGIOSIBCE037293
LOC_Os01g52050	TFmatrixID_0507		659	-	gcACGTGa	bHLH	LOC_Os01g18290;Os02g0805250;Os03g0639300;Os03g0782500;Os04g0618600;Os05g0139100;Os06g0164400;Os07g0143200;Os10g0556200;Os12g0610200;BGIOSIBCE001387;BGIOSIBCE009038;BGIOSIBCE012235;BGIOSIBCE013169;BGIOSIBCE016618;BGIOSIBCE017497;BGIOSIBCE020793;BGIOSIBCE023669;BGIOSIBCE029943;BGIOSIBCE037286;BGIOSIBCE037293
LOC_Os01g52050	TFmatrixID_0511		659	+	gCACGTga	bHLH	Os01g0235700;Os01g0705700;Os03g0671000;Os08g0543700;Os09g0519100;Os10g0575000;BGIOSIBCE003339;BGIOSIBCE012434;BGIOSIBCE014129;BGIOSIBCE028729;BGIOSIBCE030602;BGIOSIBCE033164
LOC_Os01g52050	TFmatrixID_0511		659	-	gcACGTGa	bHLH	Os01g0235700;Os01g0705700;Os03g0671000;Os08g0543700;Os09g0519100;Os10g0575000;BGIOSIBCE003339;BGIOSIBCE012434;BGIOSIBCE014129;BGIOSIBCE028729;BGIOSIBCE030602;BGIOSIBCE033164
LOC_Os01g52050	TFmatrixID_0513		659	+	gCACGTga	bHLH	Os01g0235700;Os01g0705700;Os03g0671000;Os08g0543700;Os09g0519100;Os10g0575000;BGIOSIBCE003339;BGIOSIBCE012434;BGIOSIBCE014129;BGIOSIBCE028729;BGIOSIBCE030602;BGIOSIBCE033164
LOC_Os01g52050	TFmatrixID_0513		659	-	gcACGTGa	bHLH	Os01g0235700;Os01g0705700;Os03g0671000;Os08g0543700;Os09g0519100;Os10g0575000;BGIOSIBCE003339;BGIOSIBCE012434;BGIOSIBCE014129;BGIOSIBCE028729;BGIOSIBCE030602;BGIOSIBCE033164
LOC_Os01g52050	TFmatrixID_0514		659	+	gcACGTGa	bHLH	Os01g0235700;Os01g0705700;Os03g0671000;Os08g0543700;Os09g0519100;Os10g0575000;BGIOSIBCE003339;BGIOSIBCE012434;BGIOSIBCE014129;BGIOSIBCE028729;BGIOSIBCE030602;BGIOSIBCE033164
LOC_Os01g52050	TFmatrixID_0514		659	-	gCACGTga	bHLH	Os01g0235700;Os01g0705700;Os03g0671000;Os08g0543700;Os09g0519100;Os10g0575000;BGIOSIBCE003339;BGIOSIBCE012434;BGIOSIBCE014129;BGIOSIBCE028729;BGIOSIBCE030602;BGIOSIBCE033164
LOC_Os01g52050	TFmatrixID_0515		650	-	ctcgcgacggCACGTgacc	bZIP	Os02g0766700;Os06g0211200;Os09g0456200;BGIOSIBCE008774;BGIOSIBCE021088;BGIOSIBCE028180;BGIOSIBCE030202;BGIOSIBSE038770
LOC_Os01g52050	TFmatrixID_0515		657	+	cggcACGTGaccgcgcctc	bZIP	Os02g0766700;Os06g0211200;Os09g0456200;BGIOSIBCE008774;BGIOSIBCE021088;BGIOSIBCE028180;BGIOSIBCE030202;BGIOSIBSE038770
LOC_Os01g52050	TFmatrixID_0517		100	-	attaaTTATTtg	Homeodomain;HD-ZIP	Os02g0729700;Os03g0170600;Os03g0188900;Os08g0416000;Os08g0481400;Os09g0379600;Os09g0470500;Os10g0377300;Os10g0404900;BGIOSIBCE008523;BGIOSIBCE009833;BGIOSIBCE009953;BGIOSIBCE027867;BGIOSIBCE028254;BGIOSIBCE029749;BGIOSIBCE030279;BGIOSIBCE031816;BGIOSIBCE031956
LOC_Os01g52050	TFmatrixID_0518		120	+	ttttttaATGATtataaat	bZIP;Homeodomain;HD-ZIP	Os03g0109400;Os03g0640800;Os10g0480200;Os12g0612700;BGIOSIBCE000751;BGIOSIBCE009351;BGIOSIBCE012279;BGIOSIBCE032492;BGIOSIBCE037314
LOC_Os01g52050	TFmatrixID_0518		947	+	ataaaaaATGATtatttgc	bZIP;Homeodomain;HD-ZIP	Os03g0109400;Os03g0640800;Os10g0480200;Os12g0612700;BGIOSIBCE000751;BGIOSIBCE009351;BGIOSIBCE012279;BGIOSIBCE032492;BGIOSIBCE037314
LOC_Os01g52050	TFmatrixID_0523		1142	+	ttttggGTACAaatga	SBP	Os01g0922600;Os02g0139400;Os02g0174100;Os02g0177300;Os03g0833300;Os04g0551500;Os04g0656500;Os06g0659100;Os06g0703500;LOC_Os07g32170;Os08g0509600;Os08g0513700;Os08g0531600;Os09g0507100;Os11g0496600;BGIOSIBCE004786;BGIOSIBCE005559;BGIOSIBCE005814;BGIOSIBCE013570;BGIOSIBCE016133;BGIOSIBCE016900;BGIOSIBCE022899;BGIOSIBCE023215;BGIOSIBCE024892;BGIOSIBCE028486
LOC_Os01g52050	TFmatrixID_0533		1011	+	actCGTCAgcg	bZIP	Os01g0279900;Os01g0808100;Os01g0859500;Os02g0194900;Os03g0318600;Os04g0637000;Os05g0443850;Os05g0492000;Os06g0265400;Os06g0614100;Os07g0687700;Os08g0176900;Os09g0280500;Os09g0489500;Os11g0152700;Os12g0152900;BGIOSIBCE001347;BGIOSIBCE003999;BGIOSIBCE004345;BGIOSIBCE005992;BGIOSIBCE010895;BGIOSIBCE016755;BGIOSIBCE019216;BGIOSIBCE021419;BGIOSIBCE022612;BGIOSIBCE022616;BGIOSIBCE026104;BGIOSIBCE026683…
LOC_Os01g52050	TFmatrixID_0533		1200	+	aaaCGTCAaag	bZIP	Os01g0279900;Os01g0808100;Os01g0859500;Os02g0194900;Os03g0318600;Os04g0637000;Os05g0443850;Os05g0492000;Os06g0265400;Os06g0614100;Os07g0687700;Os08g0176900;Os09g0280500;Os09g0489500;Os11g0152700;Os12g0152900;BGIOSIBCE001347;BGIOSIBCE003999;BGIOSIBCE004345;BGIOSIBCE005992;BGIOSIBCE010895;BGIOSIBCE016755;BGIOSIBCE019216;BGIOSIBCE021419;BGIOSIBCE022612;BGIOSIBCE022616;BGIOSIBCE026104;BGIOSIBCE026683…
LOC_Os01g52050	TFmatrixID_0534		619	+	agtccgGTCAA	WRKY	Os01g0826400;Os03g0444900;Os03g0758900;Os04g0471700;Os05g0343400;Os05g0474800;Os07g0583700;Os07g0596900;Os08g0276200;Os08g0499300;Os11g0685700;Os11g0686250;Os12g0507300;BGIOSIBCE004127;BGIOSIBCE011287;BGIOSIBCE013031;BGIOSIBCE015541;BGIOSIBCE018601;BGIOSIBCE019393;BGIOSIBCE025395;BGIOSIBCE025484;BGIOSIBCE027215;BGIOSIBCE028379;BGIOSIBCE035270;BGIOSIBCE035272;BGIOSIBCE035276;BGIOSIBCE035419
LOC_Os01g52050	TFmatrixID_0540		99	-	tattaaTTATTtgt	Homeodomain;HD-ZIP	Os02g0729700;Os03g0170600;Os03g0188900;Os08g0416000;Os08g0481400;Os09g0379600;Os09g0470500;Os10g0377300;Os10g0404900;BGIOSIBCE008523;BGIOSIBCE009833;BGIOSIBCE009953;BGIOSIBCE027867;BGIOSIBCE028254;BGIOSIBCE029749;BGIOSIBCE030279;BGIOSIBCE031816;BGIOSIBCE031956
LOC_Os01g52050	TFmatrixID_0542		120	+	ttttttaATGATtataaat	bZIP;Homeodomain;HD-ZIP	Os03g0109400;Os03g0640800;Os10g0480200;Os12g0612700;BGIOSIBCE000751;BGIOSIBCE009351;BGIOSIBCE012279;BGIOSIBCE032492;BGIOSIBCE037314
LOC_Os01g52050	TFmatrixID_0542		947	+	ataaaaaATGATtatttgc	bZIP;Homeodomain;HD-ZIP	Os03g0109400;Os03g0640800;Os10g0480200;Os12g0612700;BGIOSIBCE000751;BGIOSIBCE009351;BGIOSIBCE012279;BGIOSIBCE032492;BGIOSIBCE037314
LOC_Os01g52050	TFmatrixID_0558		654	+	cgacggCACGTgaccgcg	bHLH	LOC_Os01g18290;Os02g0805250;Os03g0639300;Os03g0782500;Os04g0618600;Os05g0139100;Os06g0164400;Os07g0143200;Os10g0556200;Os12g0610200;BGIOSIBCE001387;BGIOSIBCE009038;BGIOSIBCE012235;BGIOSIBCE013169;BGIOSIBCE016618;BGIOSIBCE017497;BGIOSIBCE020793;BGIOSIBCE023669;BGIOSIBCE037286;BGIOSIBCE037293
LOC_Os01g52050	TFmatrixID_0558		654	-	cgacggcACGTGaccgcg	bHLH	LOC_Os01g18290;Os02g0805250;Os03g0639300;Os03g0782500;Os04g0618600;Os05g0139100;Os06g0164400;Os07g0143200;Os10g0556200;Os12g0610200;BGIOSIBCE001387;BGIOSIBCE009038;BGIOSIBCE012235;BGIOSIBCE013169;BGIOSIBCE016618;BGIOSIBCE017497;BGIOSIBCE020793;BGIOSIBCE023669;BGIOSIBCE037286;BGIOSIBCE037293
LOC_Os01g52050	TFmatrixID_0563		717	+	gatTTAACctcg	Myb/SANT	Os04g0348300
LOC_Os01g52050	TFmatrixID_0569		45	-	atttatcaTTTATat	TBP	Os10g0432300;Os12g0580300;BGIOSIBCE012346;BGIOSIBCE032157;BGIOSIBCE037101
LOC_Os01g52050	TFmatrixID_0571		44	-	aaTTTATc	TBP	Os10g0432300;Os12g0580300;BGIOSIBCE012346;BGIOSIBCE032157;BGIOSIBCE037101
LOC_Os01g52050	TFmatrixID_0571		51	-	caTTTATa	TBP	Os10g0432300;Os12g0580300;BGIOSIBCE012346;BGIOSIBCE032157;BGIOSIBCE037101
LOC_Os01g52050	TFmatrixID_0571		132	+	tATAAAtt	TBP	Os10g0432300;Os12g0580300;BGIOSIBCE012346;BGIOSIBCE032157;BGIOSIBCE037101
LOC_Os01g52050	TFmatrixID_0572		65	+	tgaattgaaTATATaaagtta	TBP	Os10g0432300;Os12g0580300;BGIOSIBCE012346;BGIOSIBCE032157;BGIOSIBCE037101
LOC_Os01g52050	TFmatrixID_0580		56	-	aTATTTt	AT-Hook	Os01g0835600;BGIOSIBCE004181
LOC_Os01g52050	TFmatrixID_0580		1272	-	aTATTTt	AT-Hook	Os01g0835600;BGIOSIBCE004181
LOC_Os01g52050	TFmatrixID_0581		27	+	attatttgtcAATAT	AT-Hook	Os01g0835600;BGIOSIBCE004181
LOC_Os01g52050	TFmatrixID_0581		56	-	ATATTttgatgaatt	AT-Hook	Os01g0835600;BGIOSIBCE004181
LOC_Os01g52050	TFmatrixID_0585		50	-	tcaTTTATatt	TBP	Os10g0432300;Os12g0580300;BGIOSIBCE012346;BGIOSIBCE032157;BGIOSIBCE037101
LOC_Os01g52050	TFmatrixID_0585		130	+	attATAAAtta	TBP	Os10g0432300;Os12g0580300;BGIOSIBCE012346;BGIOSIBCE032157;BGIOSIBCE037101
LOC_Os01g52050	TF_motif_seq_0246		33	-	TGTCA	Homeodomain;TALE	Os03g0727000
LOC_Os01g52050	TF_motif_seq_0246		308	+	TGACA	Homeodomain;TALE	Os03g0727000
LOC_Os01g52050	TF_motif_seq_0246		315	+	TGACA	Homeodomain;TALE	Os03g0727000
LOC_Os01g52050	TF_motif_seq_0246		624	-	GGTCA	Homeodomain;TALE	Os03g0727000
LOC_Os01g52050	TF_motif_seq_0246		664	+	TGACC	Homeodomain;TALE	Os03g0727000
LOC_Os01g52050	TF_motif_seq_0246		846	+	TGACC	Homeodomain;TALE	Os03g0727000
LOC_Os01g52050	TF_motif_seq_0246		891	-	AGTCA	Homeodomain;TALE	Os03g0727000
LOC_Os01g52050	TF_motif_seq_0246		916	-	TGTCA	Homeodomain;TALE	Os03g0727000
LOC_Os01g52050	TF_motif_seq_0246		1014	-	CGTCA	Homeodomain;TALE	Os03g0727000
LOC_Os01g52050	TF_motif_seq_0246		1203	-	CGTCA	Homeodomain;TALE	Os03g0727000
LOC_Os01g52050	TF_motif_seq_0246		1293	+	TGACA	Homeodomain;TALE	Os03g0727000
LOC_Os01g52050	TF_motif_seq_0246		1308	+	TGACT	Homeodomain;TALE	Os03g0727000
LOC_Os01g52050	TF_motif_seq_0256		161	-	GCAAG	B3	Os04g0676600;Os08g0101000
LOC_Os01g52050	TF_motif_seq_0256		162	+	CAAGC	B3	Os04g0676600;Os08g0101000
LOC_Os01g52050	TF_motif_seq_0256		203	+	CAAGC	B3	Os04g0676600;Os08g0101000
LOC_Os01g52050	TF_motif_seq_0256		208	-	TCATG	B3	Os04g0676600;Os08g0101000
LOC_Os01g52050	TF_motif_seq_0256		209	+	CATGT	B3	Os04g0676600;Os08g0101000
LOC_Os01g52050	TF_motif_seq_0256		243	+	CAAGC	B3	Os04g0676600;Os08g0101000
LOC_Os01g52050	TF_motif_seq_0256		256	-	GCTTG	B3	Os04g0676600;Os08g0101000
LOC_Os01g52050	TF_motif_seq_0256		273	-	GCAAG	B3	Os04g0676600;Os08g0101000
LOC_Os01g52050	TF_motif_seq_0256		274	+	CAAGC	B3	Os04g0676600;Os08g0101000
LOC_Os01g52050	TF_motif_seq_0256		332	-	GCATA	B3	Os04g0676600;Os08g0101000
LOC_Os01g52050	TF_motif_seq_0256		369	-	GCACG	B3	Os04g0676600;Os08g0101000
LOC_Os01g52050	TF_motif_seq_0256		370	+	CACGC	B3	Os04g0676600;Os08g0101000
LOC_Os01g52050	TF_motif_seq_0256		388	-	GCACG	B3	Os04g0676600;Os08g0101000
LOC_Os01g52050	TF_motif_seq_0256		389	+	CACGC	B3	Os04g0676600;Os08g0101000
LOC_Os01g52050	TF_motif_seq_0256		466	-	GCAAG	B3	Os04g0676600;Os08g0101000
LOC_Os01g52050	TF_motif_seq_0256		467	+	CAAGC	B3	Os04g0676600;Os08g0101000
LOC_Os01g52050	TF_motif_seq_0256		473	+	CACGC	B3	Os04g0676600;Os08g0101000
LOC_Os01g52050	TF_motif_seq_0256		499	+	CACGC	B3	Os04g0676600;Os08g0101000
LOC_Os01g52050	TF_motif_seq_0256		519	-	GCACG	B3	Os04g0676600;Os08g0101000
LOC_Os01g52050	TF_motif_seq_0256		520	+	CACGC	B3	Os04g0676600;Os08g0101000
LOC_Os01g52050	TF_motif_seq_0256		544	+	CATCC	B3	Os04g0676600;Os08g0101000
LOC_Os01g52050	TF_motif_seq_0256		565	+	CAGGC	B3	Os04g0676600;Os08g0101000
LOC_Os01g52050	TF_motif_seq_0256		568	-	GCGTG	B3	Os04g0676600;Os08g0101000
LOC_Os01g52050	TF_motif_seq_0256		659	-	GCACG	B3	Os04g0676600;Os08g0101000
LOC_Os01g52050	TF_motif_seq_0256		824	-	GCAGG	B3	Os04g0676600;Os08g0101000
LOC_Os01g52050	TF_motif_seq_0256		825	+	CAGGC	B3	Os04g0676600;Os08g0101000
LOC_Os01g52050	TF_motif_seq_0256		836	-	ACATG	B3	Os04g0676600;Os08g0101000
LOC_Os01g52050	TF_motif_seq_0256		837	+	CATGC	B3	Os04g0676600;Os08g0101000
LOC_Os01g52050	TF_motif_seq_0256		841	-	CCATG	B3	Os04g0676600;Os08g0101000
LOC_Os01g52050	TF_motif_seq_0256		842	+	CATGT	B3	Os04g0676600;Os08g0101000
LOC_Os01g52050	TF_motif_seq_0256		918	-	TCATG	B3	Os04g0676600;Os08g0101000
LOC_Os01g52050	TF_motif_seq_0256		919	+	CATGC	B3	Os04g0676600;Os08g0101000
LOC_Os01g52050	TF_motif_seq_0256		964	-	GCATG	B3	Os04g0676600;Os08g0101000
LOC_Os01g52050	TF_motif_seq_0256		965	+	CATGA	B3	Os04g0676600;Os08g0101000
LOC_Os01g52050	TF_motif_seq_0256		975	-	GGATG	B3	Os04g0676600;Os08g0101000
LOC_Os01g52050	TF_motif_seq_0256		999	+	CATCC	B3	Os04g0676600;Os08g0101000
LOC_Os01g52050	TF_motif_seq_0256		1076	+	CATTC	B3	Os04g0676600;Os08g0101000
LOC_Os01g52050	TF_motif_seq_0256		1090	+	CTTGC	B3	Os04g0676600;Os08g0101000
LOC_Os01g52050	TF_motif_seq_0256		1107	+	CGTGC	B3	Os04g0676600;Os08g0101000
LOC_Os01g52050	TF_motif_seq_0256		1119	-	GCATT	B3	Os04g0676600;Os08g0101000
LOC_Os01g52050	TF_motif_seq_0256		1120	+	CATTC	B3	Os04g0676600;Os08g0101000
LOC_Os01g52050	TF_motif_seq_0256		1180	+	AATGC	B3	Os04g0676600;Os08g0101000
LOC_Os01g52050	TF_motif_seq_0256		1286	+	CGTGC	B3	Os04g0676600;Os08g0101000
LOC_Os01g52050	TF_motif_seq_0256		1452	-	GCAGG	B3	Os04g0676600;Os08g0101000
LOC_Os01g52050	TF_motif_seq_0256		1453	+	CAGGC	B3	Os04g0676600;Os08g0101000
LOC_Os01g52050	TF_motif_seq_0257		30	-	ATTTG	NF-YB	Os01g0834400;Os02g0725900;Os05g0463800;Os05g0573500
LOC_Os01g52050	TF_motif_seq_0257		35	+	TCAAT	NF-YB	Os01g0834400;Os02g0725900;Os05g0463800;Os05g0573500
LOC_Os01g52050	TF_motif_seq_0257		68	-	ATTGA	NF-YB	Os01g0834400;Os02g0725900;Os05g0463800;Os05g0573500
LOC_Os01g52050	TF_motif_seq_0257		107	-	ATTTG	NF-YB	Os01g0834400;Os02g0725900;Os05g0463800;Os05g0573500
LOC_Os01g52050	TF_motif_seq_0257		149	-	AATGG	NF-YB	Os01g0834400;Os02g0725900;Os05g0463800;Os05g0573500
LOC_Os01g52050	TF_motif_seq_0257		202	+	CCAAG	NF-YB	Os01g0834400;Os02g0725900;Os05g0463800;Os05g0573500
LOC_Os01g52050	TF_motif_seq_0257		222	-	ATTGC	NF-YB	Os01g0834400;Os02g0725900;Os05g0463800;Os05g0573500
LOC_Os01g52050	TF_motif_seq_0257		242	+	CCAAG	NF-YB	Os01g0834400;Os02g0725900;Os05g0463800;Os05g0573500
LOC_Os01g52050	TF_motif_seq_0257		268	+	CCATT	NF-YB	Os01g0834400;Os02g0725900;Os05g0463800;Os05g0573500
LOC_Os01g52050	TF_motif_seq_0257		270	-	ATTGC	NF-YB	Os01g0834400;Os02g0725900;Os05g0463800;Os05g0573500
LOC_Os01g52050	TF_motif_seq_0257		336	-	ATTGG	NF-YB	Os01g0834400;Os02g0725900;Os05g0463800;Os05g0573500
LOC_Os01g52050	TF_motif_seq_0257		409	-	ATCGG	NF-YB	Os01g0834400;Os02g0725900;Os05g0463800;Os05g0573500
LOC_Os01g52050	TF_motif_seq_0257		424	+	CCACT	NF-YB	Os01g0834400;Os02g0725900;Os05g0463800;Os05g0573500
LOC_Os01g52050	TF_motif_seq_0257		542	+	CCCAT	NF-YB	Os01g0834400;Os02g0725900;Os05g0463800;Os05g0573500
LOC_Os01g52050	TF_motif_seq_0257		626	+	TCAAT	NF-YB	Os01g0834400;Os02g0725900;Os05g0463800;Os05g0573500
LOC_Os01g52050	TF_motif_seq_0257		707	-	ATCGG	NF-YB	Os01g0834400;Os02g0725900;Os05g0463800;Os05g0573500
LOC_Os01g52050	TF_motif_seq_0257		712	-	ATCGG	NF-YB	Os01g0834400;Os02g0725900;Os05g0463800;Os05g0573500
LOC_Os01g52050	TF_motif_seq_0257		755	-	ATTAG	NF-YB	Os01g0834400;Os02g0725900;Os05g0463800;Os05g0573500
LOC_Os01g52050	TF_motif_seq_0257		820	-	ATTCG	NF-YB	Os01g0834400;Os02g0725900;Os05g0463800;Os05g0573500
LOC_Os01g52050	TF_motif_seq_0257		859	+	CCACT	NF-YB	Os01g0834400;Os02g0725900;Os05g0463800;Os05g0573500
LOC_Os01g52050	TF_motif_seq_0257		889	+	CCAGT	NF-YB	Os01g0834400;Os02g0725900;Os05g0463800;Os05g0573500
LOC_Os01g52050	TF_motif_seq_0257		895	+	ACAAT	NF-YB	Os01g0834400;Os02g0725900;Os05g0463800;Os05g0573500
LOC_Os01g52050	TF_motif_seq_0257		897	-	AATGG	NF-YB	Os01g0834400;Os02g0725900;Os05g0463800;Os05g0573500
LOC_Os01g52050	TF_motif_seq_0257		898	-	ATGGG	NF-YB	Os01g0834400;Os02g0725900;Os05g0463800;Os05g0573500
LOC_Os01g52050	TF_motif_seq_0257		909	-	ACTGG	NF-YB	Os01g0834400;Os02g0725900;Os05g0463800;Os05g0573500
LOC_Os01g52050	TF_motif_seq_0257		931	-	ATAGG	NF-YB	Os01g0834400;Os02g0725900;Os05g0463800;Os05g0573500
LOC_Os01g52050	TF_motif_seq_0257		960	-	ATTTG	NF-YB	Os01g0834400;Os02g0725900;Os05g0463800;Os05g0573500
LOC_Os01g52050	TF_motif_seq_0257		970	-	AATGG	NF-YB	Os01g0834400;Os02g0725900;Os05g0463800;Os05g0573500
LOC_Os01g52050	TF_motif_seq_0257		971	-	ATGGG	NF-YB	Os01g0834400;Os02g0725900;Os05g0463800;Os05g0573500
LOC_Os01g52050	TF_motif_seq_0257		1028	+	CCAAG	NF-YB	Os01g0834400;Os02g0725900;Os05g0463800;Os05g0573500
LOC_Os01g52050	TF_motif_seq_0257		1065	+	CCGAT	NF-YB	Os01g0834400;Os02g0725900;Os05g0463800;Os05g0573500
LOC_Os01g52050	TF_motif_seq_0257		1068	-	ATTCG	NF-YB	Os01g0834400;Os02g0725900;Os05g0463800;Os05g0573500
LOC_Os01g52050	TF_motif_seq_0257		1143	-	TTTGG	NF-YB	Os01g0834400;Os02g0725900;Os05g0463800;Os05g0573500
LOC_Os01g52050	TF_motif_seq_0257		1151	+	CAAAT	NF-YB	Os01g0834400;Os02g0725900;Os05g0463800;Os05g0573500
LOC_Os01g52050	TF_motif_seq_0257		1173	+	TCAAT	NF-YB	Os01g0834400;Os02g0725900;Os05g0463800;Os05g0573500
LOC_Os01g52050	TF_motif_seq_0257		1195	-	CTTGG	NF-YB	Os01g0834400;Os02g0725900;Os05g0463800;Os05g0573500
LOC_Os01g52050	TF_motif_seq_0257		1221	+	CCACT	NF-YB	Os01g0834400;Os02g0725900;Os05g0463800;Os05g0573500
LOC_Os01g52050	TF_motif_seq_0257		1232	-	ATTGT	NF-YB	Os01g0834400;Os02g0725900;Os05g0463800;Os05g0573500
LOC_Os01g52050	TF_motif_seq_0257		1252	-	ATTTG	NF-YB	Os01g0834400;Os02g0725900;Os05g0463800;Os05g0573500
LOC_Os01g52050	TF_motif_seq_0257		1276	-	TTTGG	NF-YB	Os01g0834400;Os02g0725900;Os05g0463800;Os05g0573500
LOC_Os01g52050	TF_motif_seq_0257		1289	+	GCAAT	NF-YB	Os01g0834400;Os02g0725900;Os05g0463800;Os05g0573500
LOC_Os01g52050	TF_motif_seq_0257		1302	+	CCATT	NF-YB	Os01g0834400;Os02g0725900;Os05g0463800;Os05g0573500
LOC_Os01g52050	TF_motif_seq_0257		1304	-	ATTGT	NF-YB	Os01g0834400;Os02g0725900;Os05g0463800;Os05g0573500
LOC_Os01g52050	TF_motif_seq_0257		1310	-	ACTGG	NF-YB	Os01g0834400;Os02g0725900;Os05g0463800;Os05g0573500
LOC_Os01g52050	TF_motif_seq_0257		1316	+	CTAAT	NF-YB	Os01g0834400;Os02g0725900;Os05g0463800;Os05g0573500
LOC_Os01g52050	TF_motif_seq_0257		1319	-	ATTGC	NF-YB	Os01g0834400;Os02g0725900;Os05g0463800;Os05g0573500
LOC_Os01g52050	TF_motif_seq_0257		1400	+	CCACT	NF-YB	Os01g0834400;Os02g0725900;Os05g0463800;Os05g0573500
LOC_Os01g52050	TF_motif_seq_0257		1468	+	CTAAT	NF-YB	Os01g0834400;Os02g0725900;Os05g0463800;Os05g0573500
LOC_Os01g52050	TF_motif_seq_0257		1470	-	AATGG	NF-YB	Os01g0834400;Os02g0725900;Os05g0463800;Os05g0573500
LOC_Os01g52050	TF_motif_seq_0266		156	+	GGCTC	TCP	Os03g0785800;Os04g0194600;Os12g0616400;Os01g0213800;Os08g0544800;Os11g0175700
LOC_Os01g52050	TF_motif_seq_0266		156	-	GGCTC	TCP	Os03g0785800;Os04g0194600;Os12g0616400;Os01g0213800;Os08g0544800;Os11g0175700
LOC_Os01g52050	TF_motif_seq_0266		183	+	GAGCC	TCP	Os03g0785800;Os04g0194600;Os12g0616400;Os01g0213800;Os08g0544800;Os11g0175700
LOC_Os01g52050	TF_motif_seq_0266		183	-	GAGCC	TCP	Os03g0785800;Os04g0194600;Os12g0616400;Os01g0213800;Os08g0544800;Os11g0175700
LOC_Os01g52050	TF_motif_seq_0266		194	+	GAGCC	TCP	Os03g0785800;Os04g0194600;Os12g0616400;Os01g0213800;Os08g0544800;Os11g0175700
LOC_Os01g52050	TF_motif_seq_0266		194	-	GAGCC	TCP	Os03g0785800;Os04g0194600;Os12g0616400;Os01g0213800;Os08g0544800;Os11g0175700
LOC_Os01g52050	TF_motif_seq_0266		199	+	GAGCC	TCP	Os03g0785800;Os04g0194600;Os12g0616400;Os01g0213800;Os08g0544800;Os11g0175700
LOC_Os01g52050	TF_motif_seq_0266		199	-	GAGCC	TCP	Os03g0785800;Os04g0194600;Os12g0616400;Os01g0213800;Os08g0544800;Os11g0175700
LOC_Os01g52050	TF_motif_seq_0266		234	+	GAGCC	TCP	Os03g0785800;Os04g0194600;Os12g0616400;Os01g0213800;Os08g0544800;Os11g0175700
LOC_Os01g52050	TF_motif_seq_0266		234	-	GAGCC	TCP	Os03g0785800;Os04g0194600;Os12g0616400;Os01g0213800;Os08g0544800;Os11g0175700
LOC_Os01g52050	TF_motif_seq_0266		239	+	GAGCC	TCP	Os03g0785800;Os04g0194600;Os12g0616400;Os01g0213800;Os08g0544800;Os11g0175700
LOC_Os01g52050	TF_motif_seq_0266		239	-	GAGCC	TCP	Os03g0785800;Os04g0194600;Os12g0616400;Os01g0213800;Os08g0544800;Os11g0175700
LOC_Os01g52050	TF_motif_seq_0266		265	+	GAGCC	TCP	Os03g0785800;Os04g0194600;Os12g0616400;Os01g0213800;Os08g0544800;Os11g0175700
LOC_Os01g52050	TF_motif_seq_0266		265	-	GAGCC	TCP	Os03g0785800;Os04g0194600;Os12g0616400;Os01g0213800;Os08g0544800;Os11g0175700
LOC_Os01g52050	TF_motif_seq_0266		280	+	GAGCC	TCP	Os03g0785800;Os04g0194600;Os12g0616400;Os01g0213800;Os08g0544800;Os11g0175700
LOC_Os01g52050	TF_motif_seq_0266		280	-	GAGCC	TCP	Os03g0785800;Os04g0194600;Os12g0616400;Os01g0213800;Os08g0544800;Os11g0175700
LOC_Os01g52050	TF_motif_seq_0266		289	+	GGCTC	TCP	Os03g0785800;Os04g0194600;Os12g0616400;Os01g0213800;Os08g0544800;Os11g0175700
LOC_Os01g52050	TF_motif_seq_0266		289	-	GGCTC	TCP	Os03g0785800;Os04g0194600;Os12g0616400;Os01g0213800;Os08g0544800;Os11g0175700
LOC_Os01g52050	TF_motif_seq_0266		330	+	GGGCA	TCP	Os03g0785800;Os04g0194600;Os12g0616400;Os01g0213800;Os08g0544800;Os11g0175700
LOC_Os01g52050	TF_motif_seq_0266		330	-	GGGCA	TCP	Os03g0785800;Os04g0194600;Os12g0616400;Os01g0213800;Os08g0544800;Os11g0175700
LOC_Os01g52050	TF_motif_seq_0266		347	+	GGAGC	TCP	Os03g0785800;Os04g0194600;Os12g0616400;Os01g0213800;Os08g0544800;Os11g0175700
LOC_Os01g52050	TF_motif_seq_0266		347	-	GGAGC	TCP	Os03g0785800;Os04g0194600;Os12g0616400;Os01g0213800;Os08g0544800;Os11g0175700
LOC_Os01g52050	TF_motif_seq_0266		350	+	GCACC	TCP	Os03g0785800;Os04g0194600;Os12g0616400;Os01g0213800;Os08g0544800;Os11g0175700
LOC_Os01g52050	TF_motif_seq_0266		350	-	GCACC	TCP	Os03g0785800;Os04g0194600;Os12g0616400;Os01g0213800;Os08g0544800;Os11g0175700
LOC_Os01g52050	TF_motif_seq_0266		365	+	GGTCG	TCP	Os03g0785800;Os04g0194600;Os12g0616400;Os01g0213800;Os08g0544800;Os11g0175700
LOC_Os01g52050	TF_motif_seq_0266		365	-	GGTCG	TCP	Os03g0785800;Os04g0194600;Os12g0616400;Os01g0213800;Os08g0544800;Os11g0175700
LOC_Os01g52050	TF_motif_seq_0266		400	+	GGCTC	TCP	Os03g0785800;Os04g0194600;Os12g0616400;Os01g0213800;Os08g0544800;Os11g0175700
LOC_Os01g52050	TF_motif_seq_0266		400	-	GGCTC	TCP	Os03g0785800;Os04g0194600;Os12g0616400;Os01g0213800;Os08g0544800;Os11g0175700
LOC_Os01g52050	TF_motif_seq_0266		401	+	GCTCC	TCP	Os03g0785800;Os04g0194600;Os12g0616400;Os01g0213800;Os08g0544800;Os11g0175700
LOC_Os01g52050	TF_motif_seq_0266		401	-	GCTCC	TCP	Os03g0785800;Os04g0194600;Os12g0616400;Os01g0213800;Os08g0544800;Os11g0175700
LOC_Os01g52050	TF_motif_seq_0266		407	+	GGATC	TCP	Os03g0785800;Os04g0194600;Os12g0616400;Os01g0213800;Os08g0544800;Os11g0175700
LOC_Os01g52050	TF_motif_seq_0266		407	-	GGATC	TCP	Os03g0785800;Os04g0194600;Os12g0616400;Os01g0213800;Os08g0544800;Os11g0175700
LOC_Os01g52050	TF_motif_seq_0266		412	+	GGATC	TCP	Os03g0785800;Os04g0194600;Os12g0616400;Os01g0213800;Os08g0544800;Os11g0175700
LOC_Os01g52050	TF_motif_seq_0266		412	-	GGATC	TCP	Os03g0785800;Os04g0194600;Os12g0616400;Os01g0213800;Os08g0544800;Os11g0175700
LOC_Os01g52050	TF_motif_seq_0266		469	+	AGCCC	TCP	Os03g0785800;Os04g0194600;Os12g0616400;Os01g0213800;Os08g0544800;Os11g0175700
LOC_Os01g52050	TF_motif_seq_0266		469	-	AGCCC	TCP	Os03g0785800;Os04g0194600;Os12g0616400;Os01g0213800;Os08g0544800;Os11g0175700
LOC_Os01g52050	TF_motif_seq_0266		477	+	CGTCC	TCP	Os03g0785800;Os04g0194600;Os12g0616400;Os01g0213800;Os08g0544800;Os11g0175700
LOC_Os01g52050	TF_motif_seq_0266		477	-	CGTCC	TCP	Os03g0785800;Os04g0194600;Os12g0616400;Os01g0213800;Os08g0544800;Os11g0175700
LOC_Os01g52050	TF_motif_seq_0266		482	+	GGTTC	TCP	Os03g0785800;Os04g0194600;Os12g0616400;Os01g0213800;Os08g0544800;Os11g0175700
LOC_Os01g52050	TF_motif_seq_0266		482	-	GGTTC	TCP	Os03g0785800;Os04g0194600;Os12g0616400;Os01g0213800;Os08g0544800;Os11g0175700
LOC_Os01g52050	TF_motif_seq_0266		483	+	GTTCC	TCP	Os03g0785800;Os04g0194600;Os12g0616400;Os01g0213800;Os08g0544800;Os11g0175700
LOC_Os01g52050	TF_motif_seq_0266		483	-	GTTCC	TCP	Os03g0785800;Os04g0194600;Os12g0616400;Os01g0213800;Os08g0544800;Os11g0175700
LOC_Os01g52050	TF_motif_seq_0266		495	+	AGTCC	TCP	Os03g0785800;Os04g0194600;Os12g0616400;Os01g0213800;Os08g0544800;Os11g0175700
LOC_Os01g52050	TF_motif_seq_0266		495	-	AGTCC	TCP	Os03g0785800;Os04g0194600;Os12g0616400;Os01g0213800;Os08g0544800;Os11g0175700
LOC_Os01g52050	TF_motif_seq_0266		501	+	CGCCC	TCP	Os03g0785800;Os04g0194600;Os12g0616400;Os01g0213800;Os08g0544800;Os11g0175700
LOC_Os01g52050	TF_motif_seq_0266		501	-	CGCCC	TCP	Os03g0785800;Os04g0194600;Os12g0616400;Os01g0213800;Os08g0544800;Os11g0175700
LOC_Os01g52050	TF_motif_seq_0266		505	+	CGCCC	TCP	Os03g0785800;Os04g0194600;Os12g0616400;Os01g0213800;Os08g0544800;Os11g0175700
LOC_Os01g52050	TF_motif_seq_0266		505	-	CGCCC	TCP	Os03g0785800;Os04g0194600;Os12g0616400;Os01g0213800;Os08g0544800;Os11g0175700
LOC_Os01g52050	TF_motif_seq_0266		527	+	GGAAC	TCP	Os03g0785800;Os04g0194600;Os12g0616400;Os01g0213800;Os08g0544800;Os11g0175700
LOC_Os01g52050	TF_motif_seq_0266		527	-	GGAAC	TCP	Os03g0785800;Os04g0194600;Os12g0616400;Os01g0213800;Os08g0544800;Os11g0175700
LOC_Os01g52050	TF_motif_seq_0266		533	+	CGACC	TCP	Os03g0785800;Os04g0194600;Os12g0616400;Os01g0213800;Os08g0544800;Os11g0175700
LOC_Os01g52050	TF_motif_seq_0266		533	-	CGACC	TCP	Os03g0785800;Os04g0194600;Os12g0616400;Os01g0213800;Os08g0544800;Os11g0175700
LOC_Os01g52050	TF_motif_seq_0266		534	+	GACCC	TCP	Os03g0785800;Os04g0194600;Os12g0616400;Os01g0213800;Os08g0544800;Os11g0175700
LOC_Os01g52050	TF_motif_seq_0266		534	-	GACCC	TCP	Os03g0785800;Os04g0194600;Os12g0616400;Os01g0213800;Os08g0544800;Os11g0175700
LOC_Os01g52050	TF_motif_seq_0266		539	+	GAGCC	TCP	Os03g0785800;Os04g0194600;Os12g0616400;Os01g0213800;Os08g0544800;Os11g0175700
LOC_Os01g52050	TF_motif_seq_0266		539	-	GAGCC	TCP	Os03g0785800;Os04g0194600;Os12g0616400;Os01g0213800;Os08g0544800;Os11g0175700
LOC_Os01g52050	TF_motif_seq_0266		540	+	AGCCC	TCP	Os03g0785800;Os04g0194600;Os12g0616400;Os01g0213800;Os08g0544800;Os11g0175700
LOC_Os01g52050	TF_motif_seq_0266		540	-	AGCCC	TCP	Os03g0785800;Os04g0194600;Os12g0616400;Os01g0213800;Os08g0544800;Os11g0175700
LOC_Os01g52050	TF_motif_seq_0266		554	+	AGGCC	TCP	Os03g0785800;Os04g0194600;Os12g0616400;Os01g0213800;Os08g0544800;Os11g0175700
LOC_Os01g52050	TF_motif_seq_0266		554	-	AGGCC	TCP	Os03g0785800;Os04g0194600;Os12g0616400;Os01g0213800;Os08g0544800;Os11g0175700
LOC_Os01g52050	TF_motif_seq_0266		555	+	GGCCA	TCP	Os03g0785800;Os04g0194600;Os12g0616400;Os01g0213800;Os08g0544800;Os11g0175700
LOC_Os01g52050	TF_motif_seq_0266		555	-	GGCCA	TCP	Os03g0785800;Os04g0194600;Os12g0616400;Os01g0213800;Os08g0544800;Os11g0175700
LOC_Os01g52050	TF_motif_seq_0266		585	+	TGCCC	TCP	Os03g0785800;Os04g0194600;Os12g0616400;Os01g0213800;Os08g0544800;Os11g0175700
LOC_Os01g52050	TF_motif_seq_0266		585	-	TGCCC	TCP	Os03g0785800;Os04g0194600;Os12g0616400;Os01g0213800;Os08g0544800;Os11g0175700
LOC_Os01g52050	TF_motif_seq_0266		592	+	GAGCC	TCP	Os03g0785800;Os04g0194600;Os12g0616400;Os01g0213800;Os08g0544800;Os11g0175700
LOC_Os01g52050	TF_motif_seq_0266		592	-	GAGCC	TCP	Os03g0785800;Os04g0194600;Os12g0616400;Os01g0213800;Os08g0544800;Os11g0175700
LOC_Os01g52050	TF_motif_seq_0266		593	+	AGCCC	TCP	Os03g0785800;Os04g0194600;Os12g0616400;Os01g0213800;Os08g0544800;Os11g0175700
LOC_Os01g52050	TF_motif_seq_0266		593	-	AGCCC	TCP	Os03g0785800;Os04g0194600;Os12g0616400;Os01g0213800;Os08g0544800;Os11g0175700
LOC_Os01g52050	TF_motif_seq_0266		604	+	GCGCC	TCP	Os03g0785800;Os04g0194600;Os12g0616400;Os01g0213800;Os08g0544800;Os11g0175700
LOC_Os01g52050	TF_motif_seq_0266		604	-	GCGCC	TCP	Os03g0785800;Os04g0194600;Os12g0616400;Os01g0213800;Os08g0544800;Os11g0175700
LOC_Os01g52050	TF_motif_seq_0266		615	+	GGGCA	TCP	Os03g0785800;Os04g0194600;Os12g0616400;Os01g0213800;Os08g0544800;Os11g0175700
LOC_Os01g52050	TF_motif_seq_0266		615	-	GGGCA	TCP	Os03g0785800;Os04g0194600;Os12g0616400;Os01g0213800;Os08g0544800;Os11g0175700
LOC_Os01g52050	TF_motif_seq_0266		619	+	AGTCC	TCP	Os03g0785800;Os04g0194600;Os12g0616400;Os01g0213800;Os08g0544800;Os11g0175700
LOC_Os01g52050	TF_motif_seq_0266		619	-	AGTCC	TCP	Os03g0785800;Os04g0194600;Os12g0616400;Os01g0213800;Os08g0544800;Os11g0175700
LOC_Os01g52050	TF_motif_seq_0266		624	+	GGTCA	TCP	Os03g0785800;Os04g0194600;Os12g0616400;Os01g0213800;Os08g0544800;Os11g0175700
LOC_Os01g52050	TF_motif_seq_0266		624	-	GGTCA	TCP	Os03g0785800;Os04g0194600;Os12g0616400;Os01g0213800;Os08g0544800;Os11g0175700
LOC_Os01g52050	TF_motif_seq_0266		633	+	GGCGC	TCP	Os03g0785800;Os04g0194600;Os12g0616400;Os01g0213800;Os08g0544800;Os11g0175700
LOC_Os01g52050	TF_motif_seq_0266		633	-	GGCGC	TCP	Os03g0785800;Os04g0194600;Os12g0616400;Os01g0213800;Os08g0544800;Os11g0175700
LOC_Os01g52050	TF_motif_seq_0266		658	+	GGCAC	TCP	Os03g0785800;Os04g0194600;Os12g0616400;Os01g0213800;Os08g0544800;Os11g0175700
LOC_Os01g52050	TF_motif_seq_0266		658	-	GGCAC	TCP	Os03g0785800;Os04g0194600;Os12g0616400;Os01g0213800;Os08g0544800;Os11g0175700
LOC_Os01g52050	TF_motif_seq_0266		664	+	TGACC	TCP	Os03g0785800;Os04g0194600;Os12g0616400;Os01g0213800;Os08g0544800;Os11g0175700
LOC_Os01g52050	TF_motif_seq_0266		664	-	TGACC	TCP	Os03g0785800;Os04g0194600;Os12g0616400;Os01g0213800;Os08g0544800;Os11g0175700
LOC_Os01g52050	TF_motif_seq_0266		669	+	GCGCC	TCP	Os03g0785800;Os04g0194600;Os12g0616400;Os01g0213800;Os08g0544800;Os11g0175700
LOC_Os01g52050	TF_motif_seq_0266		669	-	GCGCC	TCP	Os03g0785800;Os04g0194600;Os12g0616400;Os01g0213800;Os08g0544800;Os11g0175700
LOC_Os01g52050	TF_motif_seq_0266		680	+	AGACC	TCP	Os03g0785800;Os04g0194600;Os12g0616400;Os01g0213800;Os08g0544800;Os11g0175700
LOC_Os01g52050	TF_motif_seq_0266		680	-	AGACC	TCP	Os03g0785800;Os04g0194600;Os12g0616400;Os01g0213800;Os08g0544800;Os11g0175700
LOC_Os01g52050	TF_motif_seq_0266		691	+	TGTCC	TCP	Os03g0785800;Os04g0194600;Os12g0616400;Os01g0213800;Os08g0544800;Os11g0175700
LOC_Os01g52050	TF_motif_seq_0266		691	-	TGTCC	TCP	Os03g0785800;Os04g0194600;Os12g0616400;Os01g0213800;Os08g0544800;Os11g0175700
LOC_Os01g52050	TF_motif_seq_0266		692	+	GTCCC	TCP	Os03g0785800;Os04g0194600;Os12g0616400;Os01g0213800;Os08g0544800;Os11g0175700
LOC_Os01g52050	TF_motif_seq_0266		692	-	GTCCC	TCP	Os03g0785800;Os04g0194600;Os12g0616400;Os01g0213800;Os08g0544800;Os11g0175700
LOC_Os01g52050	TF_motif_seq_0266		697	+	CGGCC	TCP	Os03g0785800;Os04g0194600;Os12g0616400;Os01g0213800;Os08g0544800;Os11g0175700
LOC_Os01g52050	TF_motif_seq_0266		697	-	CGGCC	TCP	Os03g0785800;Os04g0194600;Os12g0616400;Os01g0213800;Os08g0544800;Os11g0175700
LOC_Os01g52050	TF_motif_seq_0266		698	+	GGCCG	TCP	Os03g0785800;Os04g0194600;Os12g0616400;Os01g0213800;Os08g0544800;Os11g0175700
LOC_Os01g52050	TF_motif_seq_0266		698	-	GGCCG	TCP	Os03g0785800;Os04g0194600;Os12g0616400;Os01g0213800;Os08g0544800;Os11g0175700
LOC_Os01g52050	TF_motif_seq_0266		705	+	GGATC	TCP	Os03g0785800;Os04g0194600;Os12g0616400;Os01g0213800;Os08g0544800;Os11g0175700
LOC_Os01g52050	TF_motif_seq_0266		705	-	GGATC	TCP	Os03g0785800;Os04g0194600;Os12g0616400;Os01g0213800;Os08g0544800;Os11g0175700
LOC_Os01g52050	TF_motif_seq_0266		710	+	GGATC	TCP	Os03g0785800;Os04g0194600;Os12g0616400;Os01g0213800;Os08g0544800;Os11g0175700
LOC_Os01g52050	TF_motif_seq_0266		710	-	GGATC	TCP	Os03g0785800;Os04g0194600;Os12g0616400;Os01g0213800;Os08g0544800;Os11g0175700
LOC_Os01g52050	TF_motif_seq_0266		811	+	GGGGC	TCP	Os03g0785800;Os04g0194600;Os12g0616400;Os01g0213800;Os08g0544800;Os11g0175700
LOC_Os01g52050	TF_motif_seq_0266		811	-	GGGGC	TCP	Os03g0785800;Os04g0194600;Os12g0616400;Os01g0213800;Os08g0544800;Os11g0175700
LOC_Os01g52050	TF_motif_seq_0266		812	+	GGGCT	TCP	Os03g0785800;Os04g0194600;Os12g0616400;Os01g0213800;Os08g0544800;Os11g0175700
LOC_Os01g52050	TF_motif_seq_0266		812	-	GGGCT	TCP	Os03g0785800;Os04g0194600;Os12g0616400;Os01g0213800;Os08g0544800;Os11g0175700
LOC_Os01g52050	TF_motif_seq_0266		846	+	TGACC	TCP	Os03g0785800;Os04g0194600;Os12g0616400;Os01g0213800;Os08g0544800;Os11g0175700
LOC_Os01g52050	TF_motif_seq_0266		846	-	TGACC	TCP	Os03g0785800;Os04g0194600;Os12g0616400;Os01g0213800;Os08g0544800;Os11g0175700
LOC_Os01g52050	TF_motif_seq_0266		847	+	GACCC	TCP	Os03g0785800;Os04g0194600;Os12g0616400;Os01g0213800;Os08g0544800;Os11g0175700
LOC_Os01g52050	TF_motif_seq_0266		847	-	GACCC	TCP	Os03g0785800;Os04g0194600;Os12g0616400;Os01g0213800;Os08g0544800;Os11g0175700
LOC_Os01g52050	TF_motif_seq_0266		886	+	AGGCC	TCP	Os03g0785800;Os04g0194600;Os12g0616400;Os01g0213800;Os08g0544800;Os11g0175700
LOC_Os01g52050	TF_motif_seq_0266		886	-	AGGCC	TCP	Os03g0785800;Os04g0194600;Os12g0616400;Os01g0213800;Os08g0544800;Os11g0175700
LOC_Os01g52050	TF_motif_seq_0266		887	+	GGCCA	TCP	Os03g0785800;Os04g0194600;Os12g0616400;Os01g0213800;Os08g0544800;Os11g0175700
LOC_Os01g52050	TF_motif_seq_0266		887	-	GGCCA	TCP	Os03g0785800;Os04g0194600;Os12g0616400;Os01g0213800;Os08g0544800;Os11g0175700
LOC_Os01g52050	TF_motif_seq_0266		1031	+	AGTCC	TCP	Os03g0785800;Os04g0194600;Os12g0616400;Os01g0213800;Os08g0544800;Os11g0175700
LOC_Os01g52050	TF_motif_seq_0266		1031	-	AGTCC	TCP	Os03g0785800;Os04g0194600;Os12g0616400;Os01g0213800;Os08g0544800;Os11g0175700
LOC_Os01g52050	TF_motif_seq_0266		1062	+	AGGCC	TCP	Os03g0785800;Os04g0194600;Os12g0616400;Os01g0213800;Os08g0544800;Os11g0175700
LOC_Os01g52050	TF_motif_seq_0266		1062	-	AGGCC	TCP	Os03g0785800;Os04g0194600;Os12g0616400;Os01g0213800;Os08g0544800;Os11g0175700
LOC_Os01g52050	TF_motif_seq_0266		1063	+	GGCCG	TCP	Os03g0785800;Os04g0194600;Os12g0616400;Os01g0213800;Os08g0544800;Os11g0175700
LOC_Os01g52050	TF_motif_seq_0266		1063	-	GGCCG	TCP	Os03g0785800;Os04g0194600;Os12g0616400;Os01g0213800;Os08g0544800;Os11g0175700
LOC_Os01g52050	TF_motif_seq_0266		1084	+	GGATC	TCP	Os03g0785800;Os04g0194600;Os12g0616400;Os01g0213800;Os08g0544800;Os11g0175700
LOC_Os01g52050	TF_motif_seq_0266		1084	-	GGATC	TCP	Os03g0785800;Os04g0194600;Os12g0616400;Os01g0213800;Os08g0544800;Os11g0175700
LOC_Os01g52050	TF_motif_seq_0266		1094	+	CGTCC	TCP	Os03g0785800;Os04g0194600;Os12g0616400;Os01g0213800;Os08g0544800;Os11g0175700
LOC_Os01g52050	TF_motif_seq_0266		1094	-	CGTCC	TCP	Os03g0785800;Os04g0194600;Os12g0616400;Os01g0213800;Os08g0544800;Os11g0175700
LOC_Os01g52050	TF_motif_seq_0266		1111	+	CGACC	TCP	Os03g0785800;Os04g0194600;Os12g0616400;Os01g0213800;Os08g0544800;Os11g0175700
LOC_Os01g52050	TF_motif_seq_0266		1111	-	CGACC	TCP	Os03g0785800;Os04g0194600;Os12g0616400;Os01g0213800;Os08g0544800;Os11g0175700
LOC_Os01g52050	TF_motif_seq_0266		1129	+	GCGCC	TCP	Os03g0785800;Os04g0194600;Os12g0616400;Os01g0213800;Os08g0544800;Os11g0175700
LOC_Os01g52050	TF_motif_seq_0266		1129	-	GCGCC	TCP	Os03g0785800;Os04g0194600;Os12g0616400;Os01g0213800;Os08g0544800;Os11g0175700
LOC_Os01g52050	TF_motif_seq_0266		1134	+	GCGCC	TCP	Os03g0785800;Os04g0194600;Os12g0616400;Os01g0213800;Os08g0544800;Os11g0175700
LOC_Os01g52050	TF_motif_seq_0266		1134	-	GCGCC	TCP	Os03g0785800;Os04g0194600;Os12g0616400;Os01g0213800;Os08g0544800;Os11g0175700
LOC_Os01g52050	TF_motif_seq_0266		1147	+	GGTAC	TCP	Os03g0785800;Os04g0194600;Os12g0616400;Os01g0213800;Os08g0544800;Os11g0175700
LOC_Os01g52050	TF_motif_seq_0266		1147	-	GGTAC	TCP	Os03g0785800;Os04g0194600;Os12g0616400;Os01g0213800;Os08g0544800;Os11g0175700
LOC_Os01g52050	TF_motif_seq_0266		1156	+	GATCC	TCP	Os03g0785800;Os04g0194600;Os12g0616400;Os01g0213800;Os08g0544800;Os11g0175700
LOC_Os01g52050	TF_motif_seq_0266		1156	-	GATCC	TCP	Os03g0785800;Os04g0194600;Os12g0616400;Os01g0213800;Os08g0544800;Os11g0175700
LOC_Os01g52050	TF_motif_seq_0266		1312	+	TGGCC	TCP	Os03g0785800;Os04g0194600;Os12g0616400;Os01g0213800;Os08g0544800;Os11g0175700
LOC_Os01g52050	TF_motif_seq_0266		1312	-	TGGCC	TCP	Os03g0785800;Os04g0194600;Os12g0616400;Os01g0213800;Os08g0544800;Os11g0175700
LOC_Os01g52050	TF_motif_seq_0266		1313	+	GGCCT	TCP	Os03g0785800;Os04g0194600;Os12g0616400;Os01g0213800;Os08g0544800;Os11g0175700
LOC_Os01g52050	TF_motif_seq_0266		1313	-	GGCCT	TCP	Os03g0785800;Os04g0194600;Os12g0616400;Os01g0213800;Os08g0544800;Os11g0175700
LOC_Os01g52050	TF_motif_seq_0266		1454	+	AGGCC	TCP	Os03g0785800;Os04g0194600;Os12g0616400;Os01g0213800;Os08g0544800;Os11g0175700
LOC_Os01g52050	TF_motif_seq_0266		1454	-	AGGCC	TCP	Os03g0785800;Os04g0194600;Os12g0616400;Os01g0213800;Os08g0544800;Os11g0175700
LOC_Os01g52050	TF_motif_seq_0266		1455	+	GGCCA	TCP	Os03g0785800;Os04g0194600;Os12g0616400;Os01g0213800;Os08g0544800;Os11g0175700
LOC_Os01g52050	TF_motif_seq_0266		1455	-	GGCCA	TCP	Os03g0785800;Os04g0194600;Os12g0616400;Os01g0213800;Os08g0544800;Os11g0175700
LOC_Os01g52050	TF_motif_seq_0266		1460	+	GGTTC	TCP	Os03g0785800;Os04g0194600;Os12g0616400;Os01g0213800;Os08g0544800;Os11g0175700
LOC_Os01g52050	TF_motif_seq_0266		1460	-	GGTTC	TCP	Os03g0785800;Os04g0194600;Os12g0616400;Os01g0213800;Os08g0544800;Os11g0175700
LOC_Os01g52050	TF_motif_seq_0266		1473	+	GGTCG	TCP	Os03g0785800;Os04g0194600;Os12g0616400;Os01g0213800;Os08g0544800;Os11g0175700
LOC_Os01g52050	TF_motif_seq_0266		1473	-	GGTCG	TCP	Os03g0785800;Os04g0194600;Os12g0616400;Os01g0213800;Os08g0544800;Os11g0175700
LOC_Os01g52050	TF_motif_seq_0282		8	-	tTTATT	Alpha-amylase	M24286;M24287
LOC_Os01g52050	TF_motif_seq_0282		946	+	AATAAa	Alpha-amylase	M24286;M24287
LOC_Os01g52050	TF_motif_seq_0292		702	-	GTCGGa	AP2;ERF	Os08g0565200;Os01g0165000;Os02g0677300;Os03g0174400;Os05g0346200;Os06g0127100;Os01g0968800;Os04g0572400;Os05g0473300;Os06g0165600;Os08g0545500;Os09g0522000;Os09g0522100;Os09g0522200
LOC_Os01g52050	TF_motif_seq_0312		368	-	cGCACG	BES1	Os07g0580500
LOC_Os01g52050	TF_motif_seq_0312		387	-	cGCACG	BES1	Os07g0580500
LOC_Os01g52050	TF_motif_seq_0312		518	-	cGCACG	BES1	Os07g0580500
LOC_Os01g52050	TF_motif_seq_0312		1107	+	CGTGCg	BES1	Os07g0580500
LOC_Os01g52050	TF_motif_seq_0316		319	+	AACGTc	(Others)	L345501
LOC_Os01g52050	TF_motif_seq_0316		319	-	aACGTC	(Others)	L345501
LOC_Os01g52050	TF_motif_seq_0316		322	+	GTCGTc	(Others)	L345501
LOC_Os01g52050	TF_motif_seq_0316		322	-	gTCGTC	(Others)	L345501
LOC_Os01g52050	TF_motif_seq_0316		655	+	GACGGc	(Others)	L345501
LOC_Os01g52050	TF_motif_seq_0316		655	-	gACGGC	(Others)	L345501
LOC_Os01g52050	TF_motif_seq_0316		699	+	GCCGTc	(Others)	L345501
LOC_Os01g52050	TF_motif_seq_0316		699	-	gCCGTC	(Others)	L345501
LOC_Os01g52050	TF_motif_seq_0316		1112	+	GACCTc	(Others)	L345501
LOC_Os01g52050	TF_motif_seq_0316		1112	-	gACCTC	(Others)	L345501
LOC_Os01g52050	TF_motif_seq_0316		1201	+	AACGTc	(Others)	L345501
LOC_Os01g52050	TF_motif_seq_0316		1201	-	aACGTC	(Others)	L345501
LOC_Os01g52050	TF_motif_seq_0327		39	+	TATGTa	(Others)	L34551
LOC_Os01g52050	TF_motif_seq_0327		39	-	tATGTA	(Others)	L34551
LOC_Os01g52050	TF_motif_seq_0327		95	+	TACATa	(Others)	L34551
LOC_Os01g52050	TF_motif_seq_0327		95	-	tACATA	(Others)	L34551
LOC_Os01g52050	TF_motif_seq_0327		762	+	TACTTa	(Others)	L34551
LOC_Os01g52050	TF_motif_seq_0327		762	-	tACTTA	(Others)	L34551
LOC_Os01g52050	TF_motif_seq_0335		1415	+	TGTCTc	B3;ARF	Os02g0141100;Os02g0164900;Os04g0664400;Os04g0671900;Os06g0196700;Os06g0677800;Os06g0702600;Os08g0520500;Os11g0523800;Os12g0613700;Os01g0236300;Os01g0670800;Os01g0753500;Os01g0927600;Os02g0557200;Os02g0628600;Os04g0442000;Os04g0519700;Os04g0690600;Os05g0515400;Os05g0563400;Os06g0685700;Os10g0479900;Os12g0479400
LOC_Os01g52050	TF_motif_seq_0347		41	-	tgTAATT	Alpha-amylase	M24286;M24287
LOC_Os01g52050	TF_motif_seq_0347		87	-	ttTAATT	Alpha-amylase	M24286;M24287
LOC_Os01g52050	TF_motif_seq_0347		100	-	atTAATT	Alpha-amylase	M24286;M24287
LOC_Os01g52050	TF_motif_seq_0347		136	+	AATTAta	Alpha-amylase	M24286;M24287
LOC_Os01g52050	TF_motif_seq_0347		434	+	AATTAaa	Alpha-amylase	M24286;M24287
LOC_Os01g52050	TF_motif_seq_0347		1175	+	AATTAaa	Alpha-amylase	M24286;M24287
LOC_Os01g52050	TF_motif_seq_0356		281	+	AGCCGct	ERF	Os02g0782700
LOC_Os01g52050	TF_motif_seq_0356		734	+	AGCCGcg	ERF	Os02g0782700
LOC_Os01g52050	TF_motif_seq_0376		108	-	ttTGTTA	Myb/SANT;MYB	Os01g0812000
LOC_Os01g52050	TF_motif_seq_0376		1040	+	TAACAga	Myb/SANT;MYB	Os01g0812000
LOC_Os01g52050	TF_motif_seq_0379		108	-	ttTGTTA	Alpha-amylase	X16509
LOC_Os01g52050	TF_motif_seq_0379		879	-	gcTGTTA	Alpha-amylase	X16509
LOC_Os01g52050	TF_motif_seq_0379		1040	+	TAACAga	Alpha-amylase	X16509
LOC_Os01g52050	TF_motif_seq_0422		919	+	CATGCaca	LEA_5	U22102
LOC_Os01g52050	TF_motif_seq_0422		961	-	tttGCATG	LEA_5	U22102
LOC_Os01g52050	TF_motif_seq_0431		365	+	GGTCGcac	TCP	Os04g0194600;Os08g0544800
LOC_Os01g52050	TF_motif_seq_0431		483	+	GTTCCctc	TCP	Os04g0194600;Os08g0544800
LOC_Os01g52050	TF_motif_seq_0431		702	-	gtcGGATC	TCP	Os04g0194600;Os08g0544800
LOC_Os01g52050	TF_motif_seq_0431		843	-	atgTGACC	TCP	Os04g0194600;Os08g0544800
LOC_Os01g52050	TF_motif_seq_0431		1108	-	gtgCGACC	TCP	Os04g0194600;Os08g0544800
LOC_Os01g52050	TF_motif_seq_0431		1156	+	GATCCcag	TCP	Os04g0194600;Os08g0544800
LOC_Os01g52050	TF_motif_seq_0508		1145	+	tgGGTACaa	SBP	Os01g0292900;Os01g0922600;Os02g0139400;Os02g0174100;Os02g0177300;Os03g0833300;Os04g0551500;Os05g0408200;Os06g0659100;Os06g0663500;Os06g0703500;Os08g0509600;Os08g0513700;Os08g0531600;Os09g0491532;Os09g0507100;Os11g0496600
LOC_Os01g52050	TF_motif_seq_0508		1284	+	gcCGTGCaa	SBP	Os01g0292900;Os01g0922600;Os02g0139400;Os02g0174100;Os02g0177300;Os03g0833300;Os04g0551500;Os05g0408200;Os06g0659100;Os06g0663500;Os06g0703500;Os08g0509600;Os08g0513700;Os08g0531600;Os09g0491532;Os09g0507100;Os11g0496600
LOC_Os01g52050	TF_motif_seq_0002	CE3OSOSEM	463	+	AACGCaagcc	(Motif sequence only)
LOC_Os01g52050	TF_motif_seq_0002	CE3OSOSEM	529	+	AACGCgaccc	(Motif sequence only)
LOC_Os01g52050	TF_motif_seq_0039	ABREMOTIFIIIOSRAB16B	282	+	GCCGCtcggc	(Motif sequence only)
LOC_Os01g52050	TF_motif_seq_0070	GLUTECOREOS	1348	+	CTTTCttcttc	(Motif sequence only)
LOC_Os01g52050	TF_motif_seq_0074	ABADESI2	471	-	cccacgCGTCC	(Motif sequence only)
LOC_Os01g52050	TF_motif_seq_0124	GLUTEBP1OS	459	+	AAGCAacgcaagcc	(Motif sequence only)
LOC_Os01g52050	TF_motif_seq_0259	CGACGOSAMY3	318	+	CAACG	(Motif sequence only)
LOC_Os01g52050	TF_motif_seq_0259	CGACGOSAMY3	321	+	CGTCG	(Motif sequence only)
LOC_Os01g52050	TF_motif_seq_0259	CGACGOSAMY3	321	-	CGTCG	(Motif sequence only)
LOC_Os01g52050	TF_motif_seq_0259	CGACGOSAMY3	324	+	CGTCG	(Motif sequence only)
LOC_Os01g52050	TF_motif_seq_0259	CGACGOSAMY3	324	-	CGTCG	(Motif sequence only)
LOC_Os01g52050	TF_motif_seq_0259	CGACGOSAMY3	327	-	CGTGG	(Motif sequence only)
LOC_Os01g52050	TF_motif_seq_0259	CGACGOSAMY3	365	-	GGTCG	(Motif sequence only)
LOC_Os01g52050	TF_motif_seq_0259	CGACGOSAMY3	372	+	CGCCG	(Motif sequence only)
LOC_Os01g52050	TF_motif_seq_0259	CGACGOSAMY3	372	-	CGCCG	(Motif sequence only)
LOC_Os01g52050	TF_motif_seq_0259	CGACGOSAMY3	396	-	CTTCG	(Motif sequence only)
LOC_Os01g52050	TF_motif_seq_0259	CGACGOSAMY3	427	-	CTTCG	(Motif sequence only)
LOC_Os01g52050	TF_motif_seq_0259	CGACGOSAMY3	452	-	CTTCG	(Motif sequence only)
LOC_Os01g52050	TF_motif_seq_0259	CGACGOSAMY3	457	+	CGAAG	(Motif sequence only)
LOC_Os01g52050	TF_motif_seq_0259	CGACGOSAMY3	462	+	CAACG	(Motif sequence only)
LOC_Os01g52050	TF_motif_seq_0259	CGACGOSAMY3	472	+	CCACG	(Motif sequence only)
LOC_Os01g52050	TF_motif_seq_0259	CGACGOSAMY3	477	-	CGTCC	(Motif sequence only)
LOC_Os01g52050	TF_motif_seq_0259	CGACGOSAMY3	490	+	CCACG	(Motif sequence only)
LOC_Os01g52050	TF_motif_seq_0259	CGACGOSAMY3	498	+	CCACG	(Motif sequence only)
LOC_Os01g52050	TF_motif_seq_0259	CGACGOSAMY3	533	+	CGACC	(Motif sequence only)
LOC_Os01g52050	TF_motif_seq_0259	CGACGOSAMY3	552	+	CGAGG	(Motif sequence only)
LOC_Os01g52050	TF_motif_seq_0259	CGACGOSAMY3	588	+	CCACG	(Motif sequence only)
LOC_Os01g52050	TF_motif_seq_0259	CGACGOSAMY3	597	+	CGCCG	(Motif sequence only)
LOC_Os01g52050	TF_motif_seq_0259	CGACGOSAMY3	597	-	CGCCG	(Motif sequence only)
LOC_Os01g52050	TF_motif_seq_0259	CGACGOSAMY3	605	+	CGCCG	(Motif sequence only)
LOC_Os01g52050	TF_motif_seq_0259	CGACGOSAMY3	605	-	CGCCG	(Motif sequence only)
LOC_Os01g52050	TF_motif_seq_0259	CGACGOSAMY3	612	+	CGAGG	(Motif sequence only)
LOC_Os01g52050	TF_motif_seq_0259	CGACGOSAMY3	632	+	CGGCG	(Motif sequence only)
LOC_Os01g52050	TF_motif_seq_0259	CGACGOSAMY3	632	-	CGGCG	(Motif sequence only)
LOC_Os01g52050	TF_motif_seq_0259	CGACGOSAMY3	649	-	CCTCG	(Motif sequence only)
LOC_Os01g52050	TF_motif_seq_0259	CGACGOSAMY3	654	+	CGACG	(Motif sequence only)
LOC_Os01g52050	TF_motif_seq_0259	CGACGOSAMY3	654	-	CGACG	(Motif sequence only)
LOC_Os01g52050	TF_motif_seq_0259	CGACGOSAMY3	672	-	CCTCG	(Motif sequence only)
LOC_Os01g52050	TF_motif_seq_0259	CGACGOSAMY3	701	+	CGTCG	(Motif sequence only)
LOC_Os01g52050	TF_motif_seq_0259	CGACGOSAMY3	701	-	CGTCG	(Motif sequence only)
LOC_Os01g52050	TF_motif_seq_0259	CGACGOSAMY3	724	-	CCTCG	(Motif sequence only)
LOC_Os01g52050	TF_motif_seq_0259	CGACGOSAMY3	727	+	CGCCG	(Motif sequence only)
LOC_Os01g52050	TF_motif_seq_0259	CGACGOSAMY3	727	-	CGCCG	(Motif sequence only)
LOC_Os01g52050	TF_motif_seq_0259	CGACGOSAMY3	1014	-	CGTCA	(Motif sequence only)
LOC_Os01g52050	TF_motif_seq_0259	CGACGOSAMY3	1020	+	CGTCG	(Motif sequence only)
LOC_Os01g52050	TF_motif_seq_0259	CGACGOSAMY3	1020	-	CGTCG	(Motif sequence only)
LOC_Os01g52050	TF_motif_seq_0259	CGACGOSAMY3	1034	-	CCTCG	(Motif sequence only)
LOC_Os01g52050	TF_motif_seq_0259	CGACGOSAMY3	1057	-	CGTTG	(Motif sequence only)
LOC_Os01g52050	TF_motif_seq_0259	CGACGOSAMY3	1094	-	CGTCC	(Motif sequence only)
LOC_Os01g52050	TF_motif_seq_0259	CGACGOSAMY3	1104	+	CGCCG	(Motif sequence only)
LOC_Os01g52050	TF_motif_seq_0259	CGACGOSAMY3	1104	-	CGCCG	(Motif sequence only)
LOC_Os01g52050	TF_motif_seq_0259	CGACGOSAMY3	1111	+	CGACC	(Motif sequence only)
LOC_Os01g52050	TF_motif_seq_0259	CGACGOSAMY3	1130	+	CGCCG	(Motif sequence only)
LOC_Os01g52050	TF_motif_seq_0259	CGACGOSAMY3	1130	-	CGCCG	(Motif sequence only)
LOC_Os01g52050	TF_motif_seq_0259	CGACGOSAMY3	1135	+	CGCCG	(Motif sequence only)
LOC_Os01g52050	TF_motif_seq_0259	CGACGOSAMY3	1135	-	CGCCG	(Motif sequence only)
LOC_Os01g52050	TF_motif_seq_0259	CGACGOSAMY3	1203	-	CGTCA	(Motif sequence only)
LOC_Os01g52050	TF_motif_seq_0259	CGACGOSAMY3	1345	-	CGTCT	(Motif sequence only)
LOC_Os01g52050	TF_motif_seq_0259	CGACGOSAMY3	1355	-	CTTCG	(Motif sequence only)
LOC_Os01g52050	TF_motif_seq_0259	CGACGOSAMY3	1439	+	CGCCG	(Motif sequence only)
LOC_Os01g52050	TF_motif_seq_0259	CGACGOSAMY3	1439	-	CGCCG	(Motif sequence only)
LOC_Os01g52050	TF_motif_seq_0259	CGACGOSAMY3	1473	-	GGTCG	(Motif sequence only)
LOC_Os01g52050	TF_motif_seq_0274	BIHD1OS	33	+	TGTCA	(Motif sequence only)
LOC_Os01g52050	TF_motif_seq_0274	BIHD1OS	33	-	TGTCA	(Motif sequence only)
LOC_Os01g52050	TF_motif_seq_0274	BIHD1OS	41	+	TGTAA	(Motif sequence only)
LOC_Os01g52050	TF_motif_seq_0274	BIHD1OS	48	+	TATCA	(Motif sequence only)
LOC_Os01g52050	TF_motif_seq_0274	BIHD1OS	94	-	TTACA	(Motif sequence only)
LOC_Os01g52050	TF_motif_seq_0274	BIHD1OS	110	+	TGTTA	(Motif sequence only)
LOC_Os01g52050	TF_motif_seq_0274	BIHD1OS	308	+	TGACA	(Motif sequence only)
LOC_Os01g52050	TF_motif_seq_0274	BIHD1OS	308	-	TGACA	(Motif sequence only)
LOC_Os01g52050	TF_motif_seq_0274	BIHD1OS	315	+	TGACA	(Motif sequence only)
LOC_Os01g52050	TF_motif_seq_0274	BIHD1OS	315	-	TGACA	(Motif sequence only)
LOC_Os01g52050	TF_motif_seq_0274	BIHD1OS	356	-	TGAAA	(Motif sequence only)
LOC_Os01g52050	TF_motif_seq_0274	BIHD1OS	440	-	AGACA	(Motif sequence only)
LOC_Os01g52050	TF_motif_seq_0274	BIHD1OS	571	-	TGAAA	(Motif sequence only)
LOC_Os01g52050	TF_motif_seq_0274	BIHD1OS	624	+	GGTCA	(Motif sequence only)
LOC_Os01g52050	TF_motif_seq_0274	BIHD1OS	664	-	TGACC	(Motif sequence only)
LOC_Os01g52050	TF_motif_seq_0274	BIHD1OS	691	+	TGTCC	(Motif sequence only)
LOC_Os01g52050	TF_motif_seq_0274	BIHD1OS	839	+	TGCCA	(Motif sequence only)
LOC_Os01g52050	TF_motif_seq_0274	BIHD1OS	839	-	TGCCA	(Motif sequence only)
LOC_Os01g52050	TF_motif_seq_0274	BIHD1OS	844	+	TGTGA	(Motif sequence only)
LOC_Os01g52050	TF_motif_seq_0274	BIHD1OS	846	-	TGACC	(Motif sequence only)
LOC_Os01g52050	TF_motif_seq_0274	BIHD1OS	881	+	TGTTA	(Motif sequence only)
LOC_Os01g52050	TF_motif_seq_0274	BIHD1OS	891	+	AGTCA	(Motif sequence only)
LOC_Os01g52050	TF_motif_seq_0274	BIHD1OS	893	-	TCACA	(Motif sequence only)
LOC_Os01g52050	TF_motif_seq_0274	BIHD1OS	905	+	TTTCA	(Motif sequence only)
LOC_Os01g52050	TF_motif_seq_0274	BIHD1OS	916	+	TGTCA	(Motif sequence only)
LOC_Os01g52050	TF_motif_seq_0274	BIHD1OS	916	-	TGTCA	(Motif sequence only)
LOC_Os01g52050	TF_motif_seq_0274	BIHD1OS	967	-	TGAAA	(Motif sequence only)
LOC_Os01g52050	TF_motif_seq_0274	BIHD1OS	978	-	TGAGA	(Motif sequence only)
LOC_Os01g52050	TF_motif_seq_0274	BIHD1OS	996	+	TTTCA	(Motif sequence only)
LOC_Os01g52050	TF_motif_seq_0274	BIHD1OS	1007	-	TGAAA	(Motif sequence only)
LOC_Os01g52050	TF_motif_seq_0274	BIHD1OS	1014	+	CGTCA	(Motif sequence only)
LOC_Os01g52050	TF_motif_seq_0274	BIHD1OS	1040	-	TAACA	(Motif sequence only)
LOC_Os01g52050	TF_motif_seq_0274	BIHD1OS	1048	-	TGAAA	(Motif sequence only)
LOC_Os01g52050	TF_motif_seq_0274	BIHD1OS	1073	+	TTTCA	(Motif sequence only)
LOC_Os01g52050	TF_motif_seq_0274	BIHD1OS	1171	+	TATCA	(Motif sequence only)
LOC_Os01g52050	TF_motif_seq_0274	BIHD1OS	1203	+	CGTCA	(Motif sequence only)
LOC_Os01g52050	TF_motif_seq_0274	BIHD1OS	1211	-	TGAAA	(Motif sequence only)
LOC_Os01g52050	TF_motif_seq_0274	BIHD1OS	1236	+	TTTCA	(Motif sequence only)
LOC_Os01g52050	TF_motif_seq_0274	BIHD1OS	1248	+	TTTCA	(Motif sequence only)
LOC_Os01g52050	TF_motif_seq_0274	BIHD1OS	1255	-	TGAGA	(Motif sequence only)
LOC_Os01g52050	TF_motif_seq_0274	BIHD1OS	1293	+	TGACA	(Motif sequence only)
LOC_Os01g52050	TF_motif_seq_0274	BIHD1OS	1293	-	TGACA	(Motif sequence only)
LOC_Os01g52050	TF_motif_seq_0274	BIHD1OS	1306	+	TGTGA	(Motif sequence only)
LOC_Os01g52050	TF_motif_seq_0274	BIHD1OS	1308	-	TGACT	(Motif sequence only)
LOC_Os01g52050	TF_motif_seq_0274	BIHD1OS	1415	+	TGTCT	(Motif sequence only)
LOC_Os01g52050	TF_motif_seq_0309	PYRIMIDINEBOXOSRAMY1A	361	-	aAAAGG	(Motif sequence only)
LOC_Os01g52050	TF_motif_seq_0321	GT1CONSENSUS	11	-	aTTTTC	(Motif sequence only)
LOC_Os01g52050	TF_motif_seq_0321	GT1CONSENSUS	46	-	tTTATC	(Motif sequence only)
LOC_Os01g52050	TF_motif_seq_0321	GT1CONSENSUS	357	+	GAAAAa	(Motif sequence only)
LOC_Os01g52050	TF_motif_seq_0321	GT1CONSENSUS	431	+	GGAAAt	(Motif sequence only)
LOC_Os01g52050	TF_motif_seq_0324	DRECRTCOREAT	702	-	GTCGGa	(Motif sequence only)
LOC_Os01g52050	TF_motif_seq_0334	SITEIIATCYTC	329	+	TGGGCa	(Motif sequence only)
LOC_Os01g52050	TF_motif_seq_0334	SITEIIATCYTC	469	-	aGCCCA	(Motif sequence only)
LOC_Os01g52050	TF_motif_seq_0334	SITEIIATCYTC	505	-	cGCCCA	(Motif sequence only)
LOC_Os01g52050	TF_motif_seq_0334	SITEIIATCYTC	540	-	aGCCCA	(Motif sequence only)
LOC_Os01g52050	TF_motif_seq_0334	SITEIIATCYTC	585	-	tGCCCA	(Motif sequence only)
LOC_Os01g52050	TF_motif_seq_0343	ANAERO1CONSENSUS	1232	-	atTGTTT	(Motif sequence only)
LOC_Os01g52050	TF_motif_seq_0343	ANAERO1CONSENSUS	1337	-	tgTGTTT	(Motif sequence only)
LOC_Os01g52050	TF_motif_seq_0344	AACACOREOSGLUB1	107	-	atTTGTT	(Motif sequence only)
LOC_Os01g52050	TF_motif_seq_0344	AACACOREOSGLUB1	256	-	gcTTGTT	(Motif sequence only)
LOC_Os01g52050	TF_motif_seq_0344	AACACOREOSGLUB1	1231	-	gaTTGTT	(Motif sequence only)
LOC_Os01g52050	TF_motif_seq_0353	ACGTABREMOTIFA2OSEM	658	-	ggCACGT	(Motif sequence only)
LOC_Os01g52050	TF_motif_seq_0353	ACGTABREMOTIFA2OSEM	661	+	ACGTGac	(Motif sequence only)
LOC_Os01g52050	TF_motif_seq_0358	BP5OSWX	318	+	CAACGtc	(Motif sequence only)
LOC_Os01g52050	TF_motif_seq_0358	BP5OSWX	1055	-	ccCGTTG	(Motif sequence only)
LOC_Os01g52050	TF_motif_seq_0360	IRO2OS	659	-	gcACGTG	(Motif sequence only)
LOC_Os01g52050	TF_motif_seq_0360	IRO2OS	660	+	CACGTga	(Motif sequence only)
LOC_Os01g52050	TF_motif_seq_0363	LEAFYATAG	334	-	atATTGG	(Motif sequence only)
LOC_Os01g52050	TF_motif_seq_0372	ACGTOSGLUB1	659	+	GCACGtg	(Motif sequence only)
LOC_Os01g52050	TF_motif_seq_0372	ACGTOSGLUB1	871	-	caCCTAC	(Motif sequence only)
LOC_Os01g52050	TF_motif_seq_0372	ACGTOSGLUB1	1494	-	ctCGTAC	(Motif sequence only)
LOC_Os01g52050	TF_motif_seq_0378	GARE1OSREP1	108	-	ttTGTTA	(Motif sequence only)
LOC_Os01g52050	TF_motif_seq_0378	GARE1OSREP1	879	-	gcTGTTA	(Motif sequence only)
LOC_Os01g52050	TF_motif_seq_0378	GARE1OSREP1	1040	+	TAACAga	(Motif sequence only)
LOC_Os01g52050	TF_motif_seq_0387	TATCCAYMOTIFOSRAMY3D	738	-	gcGGATA	(Motif sequence only)
LOC_Os01g52050	TF_motif_seq_0389	TATABOXOSPAL	84	+	TATTTta	(Motif sequence only)
LOC_Os01g52050	TF_motif_seq_0390	ANAERO3CONSENSUS	61	-	ttGATGA	(Motif sequence only)
LOC_Os01g52050	TF_motif_seq_0390	ANAERO3CONSENSUS	974	-	ggGATGA	(Motif sequence only)
LOC_Os01g52050	TF_motif_seq_0390	ANAERO3CONSENSUS	1390	+	TCATCac	(Motif sequence only)
LOC_Os01g52050	TF_motif_seq_0392	PROLAMINBOXOSGLUB1	269	-	caTTGCA	(Motif sequence only)
LOC_Os01g52050	TF_motif_seq_0392	PROLAMINBOXOSGLUB1	960	-	atTTGCA	(Motif sequence only)
LOC_Os01g52050	TF_motif_seq_0392	PROLAMINBOXOSGLUB1	1288	+	TGCAAtg	(Motif sequence only)
LOC_Os01g52050	TF_motif_seq_0397	WUSATAg	124	+	TTAATga	(Motif sequence only)
LOC_Os01g52050	TF_motif_seq_0397	WUSATAg	147	+	TTAATgg	(Motif sequence only)
LOC_Os01g52050	TF_motif_seq_0397	WUSATAg	928	+	TTAATag	(Motif sequence only)
LOC_Os01g52050	TF_motif_seq_0397	WUSATAg	1174	-	caATTAA	(Motif sequence only)
LOC_Os01g52050	TF_motif_seq_0425	SITEIOSPCNA	166	+	CCAGCtcg	(Motif sequence only)
LOC_Os01g52050	TF_motif_seq_0425	SITEIOSPCNA	646	-	cccCCTCG	(Motif sequence only)
LOC_Os01g52050	TF_motif_seq_0425	SITEIOSPCNA	789	-	tcaCCCGG	(Motif sequence only)
LOC_Os01g52050	TF_motif_seq_0425	SITEIOSPCNA	841	+	CCATGtga	(Motif sequence only)
LOC_Os01g52050	TF_motif_seq_0425	SITEIOSPCNA	999	-	catCCTGG	(Motif sequence only)
LOC_Os01g52050	TF_motif_seq_0425	SITEIOSPCNA	1002	+	CCTGGtga	(Motif sequence only)
LOC_Os01g52050	TF_motif_seq_0425	SITEIOSPCNA	1457	+	CCAGGttc	(Motif sequence only)
LOC_Os01g52050	TF_motif_seq_0429	E2F1OSPCNA	483	-	gttCCCTC	(Motif sequence only)
LOC_Os01g52050	TF_motif_seq_0429	E2F1OSPCNA	568	+	GCGTGaaa	(Motif sequence only)
LOC_Os01g52050	TF_motif_seq_0429	E2F1OSPCNA	575	-	atcCCCGC	(Motif sequence only)
LOC_Os01g52050	TF_motif_seq_0429	E2F1OSPCNA	634	+	GCGCGcaa	(Motif sequence only)
LOC_Os01g52050	TF_motif_seq_0429	E2F1OSPCNA	738	+	GCGGAtaa	(Motif sequence only)
LOC_Os01g52050	TF_motif_seq_0429	E2F1OSPCNA	748	+	GCGGGgga	(Motif sequence only)
LOC_Os01g52050	TF_motif_seq_0429	E2F1OSPCNA	1123	-	tctCCCGC	(Motif sequence only)
LOC_Os01g52050	TF_motif_seq_0429	E2F1OSPCNA	1324	-	tctCCCCC	(Motif sequence only)
LOC_Os01g52050	TF_motif_seq_0429	E2F1OSPCNA	1396	-	cttCCCAC	(Motif sequence only)
LOC_Os01g52050	TF_motif_seq_0429	E2F1OSPCNA	1404	-	tctCCCCC	(Motif sequence only)
LOC_Os01g52050	TF_motif_seq_0429	E2F1OSPCNA	1434	-	tctACCGC	(Motif sequence only)
LOC_Os01g52050	TF_motif_seq_0458	E2FCONSENSUS	820	+	aTTCGCag	(Motif sequence only)
LOC_Os08g07760	TFmatrixID_0054		1357	-	cGGCGGcg	AP2	Os07g0410300;LOC_Os08g44960;Os09g0571700;Os09g0572000;LOC_Os10g30840;Os10g0562900;Os02g0654700;Os03g0150200;Os03g0860100;Os04g0257500;Os04g0546800;Os05g0448675;Os05g0564700;BGIOSIBCE008060;BGIOSIBCE009686;BGIOSIBCE013786;BGIOSIBCE014398;BGIOSIBCE016104;BGIOSIBCE020028;BGIOSIBCE024504;BGIOSIBCE028905;BGIOSIBCE028906;BGIOSIBCE030992;BGIOSIBCE030993;BGIOSIBCE032248;BGIOSIBCE033082
LOC_Os08g07760	TFmatrixID_0054		1383	-	cGGCGGcg	AP2	Os07g0410300;LOC_Os08g44960;Os09g0571700;Os09g0572000;LOC_Os10g30840;Os10g0562900;Os02g0654700;Os03g0150200;Os03g0860100;Os04g0257500;Os04g0546800;Os05g0448675;Os05g0564700;BGIOSIBCE008060;BGIOSIBCE009686;BGIOSIBCE013786;BGIOSIBCE014398;BGIOSIBCE016104;BGIOSIBCE020028;BGIOSIBCE024504;BGIOSIBCE028905;BGIOSIBCE028906;BGIOSIBCE030992;BGIOSIBCE030993;BGIOSIBCE032248;BGIOSIBCE033082
LOC_Os08g07760	TFmatrixID_0055		1356	-	gcggCGGCGg	AP2	Os06g0604000;Os02g0202000;Os02g0797100;Os04g0655700;Os06g0181700;BGIOSIBCE006042;BGIOSIBCE008980;BGIOSIBCE016893;BGIOSIBCE016895;BGIOSIBCE020890;BGIOSIBCE022529
LOC_Os08g07760	TFmatrixID_0055		1382	-	tcggCGGCGg	AP2	Os06g0604000;Os02g0202000;Os02g0797100;Os04g0655700;Os06g0181700;BGIOSIBCE006042;BGIOSIBCE008980;BGIOSIBCE016893;BGIOSIBCE016895;BGIOSIBCE020890;BGIOSIBCE022529
LOC_Os08g07760	TFmatrixID_0059		1356	-	gcggCGGCGg	AP2	Os06g0691100;Os08g0537900;Os09g0457900;Os11g0168500;Os01g0797600;Os01g0868000;LOC_Os02g06330;Os02g0189500;Os02g0520000;Os02g0546600;Os04g0399800;Os04g0610400;Os04g0669200;Os05g0437050;Os05g0497300;BGIOSIBCE003937;BGIOSIBCE004400;BGIOSIBCE007196;BGIOSIBCE008767;BGIOSIBCE015017;BGIOSIBCE016533;BGIOSIBCE017004;BGIOSIBCE019172;BGIOSIBCE019541;BGIOSIBCE019542;BGIOSIBCE028191;BGIOSIBCE028675;BGIOSIBCE0…
LOC_Os08g07760	TFmatrixID_0059		1382	-	tcggCGGCGg	AP2	Os06g0691100;Os08g0537900;Os09g0457900;Os11g0168500;Os01g0797600;Os01g0868000;LOC_Os02g06330;Os02g0189500;Os02g0520000;Os02g0546600;Os04g0399800;Os04g0610400;Os04g0669200;Os05g0437050;Os05g0497300;BGIOSIBCE003937;BGIOSIBCE004400;BGIOSIBCE007196;BGIOSIBCE008767;BGIOSIBCE015017;BGIOSIBCE016533;BGIOSIBCE017004;BGIOSIBCE019172;BGIOSIBCE019541;BGIOSIBCE019542;BGIOSIBCE028191;BGIOSIBCE028675;BGIOSIBCE0…
LOC_Os08g07760	TFmatrixID_0061		1357	-	cggCGGCG	AP2	Os06g0691100;Os08g0537900;Os09g0287000;Os10g0390800;LOC_Os10g30840;Os11g0168500;Os01g0224100;Os01g0657400;Os01g0797600;Os01g0868000;LOC_Os02g06330;Os02g0189500;Os02g0520000;Os02g0546600;Os02g0594300;Os02g0654700;Os03g0150200;Os03g0815800;Os03g0860100;Os04g0399800;Os04g0610400;Os04g0669200;Os05g0361700;Os05g0437050;Os05g0497300;Os06g0160500;BGIOSIBCE003037;BGIOSIBCE003937;BGIOSIBCE004400;BGIOSIBCE…
LOC_Os08g07760	TFmatrixID_0061		1383	-	cggCGGCG	AP2	Os06g0691100;Os08g0537900;Os09g0287000;Os10g0390800;LOC_Os10g30840;Os11g0168500;Os01g0224100;Os01g0657400;Os01g0797600;Os01g0868000;LOC_Os02g06330;Os02g0189500;Os02g0520000;Os02g0546600;Os02g0594300;Os02g0654700;Os03g0150200;Os03g0815800;Os03g0860100;Os04g0399800;Os04g0610400;Os04g0669200;Os05g0361700;Os05g0437050;Os05g0497300;Os06g0160500;BGIOSIBCE003037;BGIOSIBCE003937;BGIOSIBCE004400;BGIOSIBCE…
LOC_Os08g07760	TFmatrixID_0062		1355	-	agcggCGGCG	AP2	Os06g0691100;Os07g0669500;Os08g0537900;Os09g0287000;Os10g0390800;Os11g0168500;Os01g0797600;Os01g0868000;LOC_Os02g06330;Os02g0189500;Os02g0520000;Os02g0546600;LOC_Os02g34270;Os02g0594300;Os03g0183200;Os04g0399800;Os04g0429050;Os04g0610400;Os04g0669200;Os05g0361700;Os05g0437050;Os05g0497300;BGIOSIBCE003937;BGIOSIBCE004400;BGIOSIBCE007196;BGIOSIBCE007362;BGIOSIBCE007641;BGIOSIBCE008767;BGIOSIBCE0150…
LOC_Os08g07760	TFmatrixID_0062		1381	-	atcggCGGCG	AP2	Os06g0691100;Os07g0669500;Os08g0537900;Os09g0287000;Os10g0390800;Os11g0168500;Os01g0797600;Os01g0868000;LOC_Os02g06330;Os02g0189500;Os02g0520000;Os02g0546600;LOC_Os02g34270;Os02g0594300;Os03g0183200;Os04g0399800;Os04g0429050;Os04g0610400;Os04g0669200;Os05g0361700;Os05g0437050;Os05g0497300;BGIOSIBCE003937;BGIOSIBCE004400;BGIOSIBCE007196;BGIOSIBCE007362;BGIOSIBCE007641;BGIOSIBCE008767;BGIOSIBCE0150…
LOC_Os08g07760	TFmatrixID_0066		988	+	cCACCGatc	AP2;ERF	Os08g0565200;Os01g0165000;Os03g0174400;Os03g0191900;Os05g0346200;BGIOSIBCE000505;BGIOSIBCE009860;BGIOSIBCE009973;BGIOSIBCE018619;BGIOSIBCE028919;BGIOSIBCE028924
LOC_Os08g07760	TFmatrixID_0066		1386	-	cggCGGTGg	AP2;ERF	Os08g0565200;Os01g0165000;Os03g0174400;Os03g0191900;Os05g0346200;BGIOSIBCE000505;BGIOSIBCE009860;BGIOSIBCE009973;BGIOSIBCE018619;BGIOSIBCE028919;BGIOSIBCE028924
LOC_Os08g07760	TFmatrixID_0069		1357	-	cggCGGCGgg	AP2	Os06g0222400;Os07g0617000;Os07g0674800;Os08g0537900;Os09g0287000;Os09g0369000;Os09g0434500;Os09g0457900;Os10g0390800;LOC_Os10g30840;Os10g0562900;Os11g0168500;Os01g0313300;Os01g0752500;Os01g0797600;Os01g0868000;Os02g0521100;Os02g0546600;LOC_Os02g34270;Os02g0654700;Os02g0655200;Os02g0752800;Os02g0764700;Os03g0150200;Os03g0183000;Os03g0183300;Os03g0191900;Os03g0341000;Os04g0257500;Os04g0398000;Os04g…
LOC_Os08g07760	TFmatrixID_0069		1383	-	cggCGGCGgt	AP2	Os06g0222400;Os07g0617000;Os07g0674800;Os08g0537900;Os09g0287000;Os09g0369000;Os09g0434500;Os09g0457900;Os10g0390800;LOC_Os10g30840;Os10g0562900;Os11g0168500;Os01g0313300;Os01g0752500;Os01g0797600;Os01g0868000;Os02g0521100;Os02g0546600;LOC_Os02g34270;Os02g0654700;Os02g0655200;Os02g0752800;Os02g0764700;Os03g0150200;Os03g0183000;Os03g0183300;Os03g0191900;Os03g0341000;Os04g0257500;Os04g0398000;Os04g…
LOC_Os08g07760	TFmatrixID_0075		1358	-	ggCGGCGg	AP2	Os06g0691100;Os07g0617000;Os07g0669500;Os07g0674800;Os08g0537900;Os09g0287000;Os09g0457900;Os10g0390800;LOC_Os10g30840;Os10g0562900;Os11g0168500;Os01g0224100;Os01g0313300;Os01g0797600;Os01g0868000;LOC_Os02g06330;Os02g0189500;Os02g0520000;Os02g0521100;Os02g0546600;LOC_Os02g34270;Os02g0594300;Os02g0655200;Os02g0764700;Os03g0150200;Os03g0183200;Os03g0341000;Os04g0257500;Os04g0398000;Os04g0399800;Os0…
LOC_Os08g07760	TFmatrixID_0075		1384	-	ggCGGCGg	AP2	Os06g0691100;Os07g0617000;Os07g0669500;Os07g0674800;Os08g0537900;Os09g0287000;Os09g0457900;Os10g0390800;LOC_Os10g30840;Os10g0562900;Os11g0168500;Os01g0224100;Os01g0313300;Os01g0797600;Os01g0868000;LOC_Os02g06330;Os02g0189500;Os02g0520000;Os02g0521100;Os02g0546600;LOC_Os02g34270;Os02g0594300;Os02g0655200;Os02g0764700;Os03g0150200;Os03g0183200;Os03g0341000;Os04g0257500;Os04g0398000;Os04g0399800;Os0…
LOC_Os08g07760	TFmatrixID_0077		1355	-	agcgGCGGCg	AP2	Os06g0691100;Os08g0537900;Os10g0390800;Os11g0168500;Os01g0797600;LOC_Os02g06330;Os02g0189500;Os02g0546600;Os02g0594300;Os04g0399800;Os04g0610400;Os04g0669200;Os05g0497300;BGIOSIBCE003937;BGIOSIBCE007641;BGIOSIBCE015017;BGIOSIBCE016533;BGIOSIBCE017004;BGIOSIBCE019541;BGIOSIBCE019542;BGIOSIBCE028675;BGIOSIBCE031869;BGIOSIBCE033637;BGIOSIBCE035876
LOC_Os08g07760	TFmatrixID_0077		1381	-	atcgGCGGCg	AP2	Os06g0691100;Os08g0537900;Os10g0390800;Os11g0168500;Os01g0797600;LOC_Os02g06330;Os02g0189500;Os02g0546600;Os02g0594300;Os04g0399800;Os04g0610400;Os04g0669200;Os05g0497300;BGIOSIBCE003937;BGIOSIBCE007641;BGIOSIBCE015017;BGIOSIBCE016533;BGIOSIBCE017004;BGIOSIBCE019541;BGIOSIBCE019542;BGIOSIBCE028675;BGIOSIBCE031869;BGIOSIBCE033637;BGIOSIBCE035876
LOC_Os08g07760	TFmatrixID_0078		1358	-	gGCGGCgg	AP2	Os07g0410300;LOC_Os08g44960;Os09g0457900;Os09g0571700;Os10g0390800;LOC_Os10g30840;Os10g0562900;Os01g0224100;Os01g0657400;Os01g0752500;Os01g0868000;Os02g0546600;Os02g0654700;Os02g0655200;Os03g0150200;Os03g0815800;Os03g0860100;Os04g0257500;Os04g0429050;Os04g0546800;Os04g0547500;Os04g0547600;Os04g0610400;Os05g0437050;Os05g0564700;BGIOSIBCE003037;BGIOSIBCE003637;BGIOSIBCE004400;BGIOSIBCE008060;BGIOSI…
LOC_Os08g07760	TFmatrixID_0078		1384	-	gGCGGCgg	AP2	Os07g0410300;LOC_Os08g44960;Os09g0457900;Os09g0571700;Os10g0390800;LOC_Os10g30840;Os10g0562900;Os01g0224100;Os01g0657400;Os01g0752500;Os01g0868000;Os02g0546600;Os02g0654700;Os02g0655200;Os03g0150200;Os03g0815800;Os03g0860100;Os04g0257500;Os04g0429050;Os04g0546800;Os04g0547500;Os04g0547600;Os04g0610400;Os05g0437050;Os05g0564700;BGIOSIBCE003037;BGIOSIBCE003637;BGIOSIBCE004400;BGIOSIBCE008060;BGIOSI…
LOC_Os08g07760	TFmatrixID_0079		1356	-	gcgGCGGCgg	AP2	Os07g0410300;Os07g0410700;LOC_Os08g44960;Os09g0571700;Os09g0572000;LOC_Os10g30840;Os01g0752500;Os02g0654700;Os03g0150200;Os03g0860100;Os04g0257500;Os04g0546800;Os05g0448675;Os05g0564700;BGIOSIBCE003637;BGIOSIBCE008060;BGIOSIBCE009686;BGIOSIBCE013786;BGIOSIBCE014398;BGIOSIBCE016104;BGIOSIBCE020028;BGIOSIBCE024504;BGIOSIBCE024506;BGIOSIBCE028905;BGIOSIBCE028906;BGIOSIBCE030992;BGIOSIBCE030993;BGIOS…
LOC_Os08g07760	TFmatrixID_0079		1382	-	tcgGCGGCgg	AP2	Os07g0410300;Os07g0410700;LOC_Os08g44960;Os09g0571700;Os09g0572000;LOC_Os10g30840;Os01g0752500;Os02g0654700;Os03g0150200;Os03g0860100;Os04g0257500;Os04g0546800;Os05g0448675;Os05g0564700;BGIOSIBCE003637;BGIOSIBCE008060;BGIOSIBCE009686;BGIOSIBCE013786;BGIOSIBCE014398;BGIOSIBCE016104;BGIOSIBCE020028;BGIOSIBCE024504;BGIOSIBCE024506;BGIOSIBCE028905;BGIOSIBCE028906;BGIOSIBCE030992;BGIOSIBCE030993;BGIOS…
LOC_Os08g07760	TFmatrixID_0082		1357	-	cggCGGCGg	AP2	Os06g0222400;Os07g0674800;Os08g0537900;Os09g0571700;LOC_Os10g30840;Os10g0562900;Os11g0168500;Os01g0313300;Os01g0752500;Os01g0868000;Os02g0521100;Os02g0546600;LOC_Os02g34270;Os02g0654700;Os02g0655200;Os02g0752800;Os03g0150200;Os03g0341000;Os03g0860100;Os04g0257500;Os04g0398000;Os04g0429050;Os04g0546800;Os04g0547500;Os04g0547600;Os05g0437050;Os05g0564700;BGIOSIBCE001535;BGIOSIBCE003637;BGIOSIBCE004…
LOC_Os08g07760	TFmatrixID_0082		1383	-	cggCGGCGg	AP2	Os06g0222400;Os07g0674800;Os08g0537900;Os09g0571700;LOC_Os10g30840;Os10g0562900;Os11g0168500;Os01g0313300;Os01g0752500;Os01g0868000;Os02g0521100;Os02g0546600;LOC_Os02g34270;Os02g0654700;Os02g0655200;Os02g0752800;Os03g0150200;Os03g0341000;Os03g0860100;Os04g0257500;Os04g0398000;Os04g0429050;Os04g0546800;Os04g0547500;Os04g0547600;Os05g0437050;Os05g0564700;BGIOSIBCE001535;BGIOSIBCE003637;BGIOSIBCE004…
LOC_Os08g07760	TFmatrixID_0083		1358	-	gGCGGCgg	AP2	Os09g0434500;Os11g0168500;Os01g0224100;Os01g0657400;BGIOSIBCE003037;BGIOSIBCE028191;BGIOSIBCE030062;BGIOSIBCE033637
LOC_Os08g07760	TFmatrixID_0083		1384	-	gGCGGCgg	AP2	Os09g0434500;Os11g0168500;Os01g0224100;Os01g0657400;BGIOSIBCE003037;BGIOSIBCE028191;BGIOSIBCE030062;BGIOSIBCE033637
LOC_Os08g07760	TFmatrixID_0087		1358	-	ggCGGCGg	AP2	Os08g0408500;Os09g0369000;Os11g0168500;Os01g0224100;Os01g0657400;Os03g0183200;Os03g0191900;Os04g0429050;BGIOSIBCE003037;BGIOSIBCE009973;BGIOSIBCE027832;BGIOSIBCE028191;BGIOSIBCE029678;BGIOSIBCE033637;BGIOSIBCE035876
LOC_Os08g07760	TFmatrixID_0087		1384	-	ggCGGCGg	AP2	Os08g0408500;Os09g0369000;Os11g0168500;Os01g0224100;Os01g0657400;Os03g0183200;Os03g0191900;Os04g0429050;BGIOSIBCE003037;BGIOSIBCE009973;BGIOSIBCE027832;BGIOSIBCE028191;BGIOSIBCE029678;BGIOSIBCE033637;BGIOSIBCE035876
LOC_Os08g07760	TFmatrixID_0100		1356	-	gcggCGGCGg	AP2	Os07g0617000;Os07g0674800;Os08g0537900;Os09g0434500;Os09g0457900;LOC_Os10g30840;Os10g0562900;Os11g0168500;Os01g0313300;Os01g0752500;Os01g0797600;Os01g0868000;Os02g0521100;Os02g0546600;LOC_Os02g34270;Os02g0654700;Os02g0655200;Os02g0764700;Os03g0150200;Os03g0183000;Os03g0183300;Os03g0341000;Os04g0257500;Os04g0398000;Os04g0429050;Os04g0546800;Os05g0437050;Os05g0564700;BGIOSIBCE001535;BGIOSIBCE003637…
LOC_Os08g07760	TFmatrixID_0100		1382	-	tcggCGGCGg	AP2	Os07g0617000;Os07g0674800;Os08g0537900;Os09g0434500;Os09g0457900;LOC_Os10g30840;Os10g0562900;Os11g0168500;Os01g0313300;Os01g0752500;Os01g0797600;Os01g0868000;Os02g0521100;Os02g0546600;LOC_Os02g34270;Os02g0654700;Os02g0655200;Os02g0764700;Os03g0150200;Os03g0183000;Os03g0183300;Os03g0341000;Os04g0257500;Os04g0398000;Os04g0429050;Os04g0546800;Os05g0437050;Os05g0564700;BGIOSIBCE001535;BGIOSIBCE003637…
LOC_Os08g07760	TFmatrixID_0101		1356	-	gcgGCGGCgg	AP2	LOC_Os08g44960;Os09g0457900;Os09g0571700;LOC_Os10g30840;Os10g0562900;Os11g0168500;Os01g0657400;Os01g0752500;Os01g0797600;Os02g0546600;Os02g0654700;Os02g0655200;Os02g0764700;Os03g0150200;Os03g0860100;Os04g0257500;Os04g0399800;Os04g0429050;Os04g0546800;Os04g0547500;Os04g0547600;Os05g0497300;Os05g0564700;BGIOSIBCE003037;BGIOSIBCE003637;BGIOSIBCE003937;BGIOSIBCE007362;BGIOSIBCE008060;BGIOSIBCE008063;…
LOC_Os08g07760	TFmatrixID_0101		1382	-	tcgGCGGCgg	AP2	LOC_Os08g44960;Os09g0457900;Os09g0571700;LOC_Os10g30840;Os10g0562900;Os11g0168500;Os01g0657400;Os01g0752500;Os01g0797600;Os02g0546600;Os02g0654700;Os02g0655200;Os02g0764700;Os03g0150200;Os03g0860100;Os04g0257500;Os04g0399800;Os04g0429050;Os04g0546800;Os04g0547500;Os04g0547600;Os05g0497300;Os05g0564700;BGIOSIBCE003037;BGIOSIBCE003637;BGIOSIBCE003937;BGIOSIBCE007362;BGIOSIBCE008060;BGIOSIBCE008063;…
LOC_Os08g07760	TFmatrixID_0102		1357	-	cgGCGGCggg	AP2	Os06g0222400;Os07g0674800;Os08g0537900;LOC_Os10g30840;Os10g0562900;Os11g0168500;Os01g0752500;Os01g0868000;Os02g0521100;Os02g0546600;LOC_Os02g34270;Os02g0654700;Os02g0655200;Os02g0752800;Os03g0150200;Os03g0341000;Os03g0860100;Os04g0257500;Os04g0398000;Os04g0429050;Os04g0546800;Os04g0547500;Os04g0547600;Os05g0437050;Os05g0564700;BGIOSIBCE003637;BGIOSIBCE004400;BGIOSIBCE007202;BGIOSIBCE007362;BGIOSI…
LOC_Os08g07760	TFmatrixID_0102		1383	-	cgGCGGCggt	AP2	Os06g0222400;Os07g0674800;Os08g0537900;LOC_Os10g30840;Os10g0562900;Os11g0168500;Os01g0752500;Os01g0868000;Os02g0521100;Os02g0546600;LOC_Os02g34270;Os02g0654700;Os02g0655200;Os02g0752800;Os03g0150200;Os03g0341000;Os03g0860100;Os04g0257500;Os04g0398000;Os04g0429050;Os04g0546800;Os04g0547500;Os04g0547600;Os05g0437050;Os05g0564700;BGIOSIBCE003637;BGIOSIBCE004400;BGIOSIBCE007202;BGIOSIBCE007362;BGIOSI…
LOC_Os08g07760	TFmatrixID_0103		1357	-	cggCGGCGgg	AP2	Os08g0537900;Os09g0571700;LOC_Os10g30840;Os10g0562900;Os11g0168500;Os01g0657400;Os01g0752500;Os01g0797600;Os01g0868000;Os02g0521100;Os02g0546600;Os02g0654700;Os02g0655200;Os03g0150200;Os03g0183000;Os03g0191900;Os03g0815800;Os03g0860100;Os04g0257500;Os04g0398000;Os04g0546800;Os04g0547500;Os04g0547600;Os05g0437050;Os05g0497300;Os05g0564700;BGIOSIBCE003037;BGIOSIBCE003637;BGIOSIBCE003937;BGIOSIBCE00…
LOC_Os08g07760	TFmatrixID_0103		1383	-	cggCGGCGgt	AP2	Os08g0537900;Os09g0571700;LOC_Os10g30840;Os10g0562900;Os11g0168500;Os01g0657400;Os01g0752500;Os01g0797600;Os01g0868000;Os02g0521100;Os02g0546600;Os02g0654700;Os02g0655200;Os03g0150200;Os03g0183000;Os03g0191900;Os03g0815800;Os03g0860100;Os04g0257500;Os04g0398000;Os04g0546800;Os04g0547500;Os04g0547600;Os05g0437050;Os05g0497300;Os05g0564700;BGIOSIBCE003037;BGIOSIBCE003637;BGIOSIBCE003937;BGIOSIBCE00…
LOC_Os08g07760	TFmatrixID_0107		1357	-	cggCGGCGg	AP2	Os08g0408500;Os09g0369000;Os10g0390800;Os11g0168500;Os01g0224100;Os01g0657400;Os01g0868000;Os03g0191900;Os03g0815800;Os05g0437050;Os06g0160500;BGIOSIBCE003037;BGIOSIBCE004400;BGIOSIBCE009973;BGIOSIBCE013439;BGIOSIBCE019172;BGIOSIBCE020763;BGIOSIBCE027832;BGIOSIBCE028191;BGIOSIBCE029678;BGIOSIBCE031869;BGIOSIBCE033637;BGIOSIBCE035876
LOC_Os08g07760	TFmatrixID_0107		1383	-	cggCGGCGg	AP2	Os08g0408500;Os09g0369000;Os10g0390800;Os11g0168500;Os01g0224100;Os01g0657400;Os01g0868000;Os03g0191900;Os03g0815800;Os05g0437050;Os06g0160500;BGIOSIBCE003037;BGIOSIBCE004400;BGIOSIBCE009973;BGIOSIBCE013439;BGIOSIBCE019172;BGIOSIBCE020763;BGIOSIBCE027832;BGIOSIBCE028191;BGIOSIBCE029678;BGIOSIBCE031869;BGIOSIBCE033637;BGIOSIBCE035876
LOC_Os08g07760	TFmatrixID_0110		1357	-	cggCGGCG	AP2	Os10g0562900;Os01g0797600;Os02g0189500;Os02g0520000;Os04g0399800;Os04g0547500;Os04g0547600;Os04g0669200;Os05g0497200;Os05g0497300;BGIOSIBCE003937;BGIOSIBCE007196;BGIOSIBCE015017;BGIOSIBCE016107;BGIOSIBCE016108;BGIOSIBCE017004;BGIOSIBCE019541;BGIOSIBCE019542;BGIOSIBCE033082
LOC_Os08g07760	TFmatrixID_0110		1383	-	cggCGGCG	AP2	Os10g0562900;Os01g0797600;Os02g0189500;Os02g0520000;Os04g0399800;Os04g0547500;Os04g0547600;Os04g0669200;Os05g0497200;Os05g0497300;BGIOSIBCE003937;BGIOSIBCE007196;BGIOSIBCE015017;BGIOSIBCE016107;BGIOSIBCE016108;BGIOSIBCE017004;BGIOSIBCE019541;BGIOSIBCE019542;BGIOSIBCE033082
LOC_Os08g07760	TFmatrixID_0113		1357	-	cgGCGGCggg	AP2;ERF	Os07g0617000;Os07g0674800;Os08g0474000;Os08g0537900;LOC_Os08g44960;Os09g0369000;Os09g0434500;Os09g0457900;Os09g0571700;Os10g0390800;LOC_Os10g30840;Os10g0562900;Os11g0168500;Os01g0224100;Os01g0313300;Os01g0657400;Os01g0752500;Os01g0797600;Os01g0868000;Os02g0521100;Os02g0546600;LOC_Os02g34270;Os02g0654700;Os02g0655200;Os02g0764700;Os03g0150200;Os03g0183200;Os03g0191900;Os03g0341000;Os04g0257500;Os0…
LOC_Os08g07760	TFmatrixID_0113		1383	-	cgGCGGCggt	AP2;ERF	Os07g0617000;Os07g0674800;Os08g0474000;Os08g0537900;LOC_Os08g44960;Os09g0369000;Os09g0434500;Os09g0457900;Os09g0571700;Os10g0390800;LOC_Os10g30840;Os10g0562900;Os11g0168500;Os01g0224100;Os01g0313300;Os01g0657400;Os01g0752500;Os01g0797600;Os01g0868000;Os02g0521100;Os02g0546600;LOC_Os02g34270;Os02g0654700;Os02g0655200;Os02g0764700;Os03g0150200;Os03g0183200;Os03g0191900;Os03g0341000;Os04g0257500;Os0…
LOC_Os08g07760	TFmatrixID_0122		1357	-	cgGCGGCg	AP2	Os07g0617000;Os09g0369000;Os09g0434500;Os09g0457900;Os10g0390800;LOC_Os10g30840;Os01g0752500;Os01g0797600;Os02g0189500;Os02g0520000;Os02g0654700;Os03g0150200;Os03g0183200;Os03g0183300;Os03g0860100;Os04g0257500;Os05g0497300;Os06g0194000;BGIOSIBCE003637;BGIOSIBCE003937;BGIOSIBCE007196;BGIOSIBCE008060;BGIOSIBCE008767;BGIOSIBCE008885;BGIOSIBCE009686;BGIOSIBCE009915;BGIOSIBCE013786;BGIOSIBCE014398;BGI…
LOC_Os08g07760	TFmatrixID_0122		1383	-	cgGCGGCg	AP2	Os07g0617000;Os09g0369000;Os09g0434500;Os09g0457900;Os10g0390800;LOC_Os10g30840;Os01g0752500;Os01g0797600;Os02g0189500;Os02g0520000;Os02g0654700;Os03g0150200;Os03g0183200;Os03g0183300;Os03g0860100;Os04g0257500;Os05g0497300;Os06g0194000;BGIOSIBCE003637;BGIOSIBCE003937;BGIOSIBCE007196;BGIOSIBCE008060;BGIOSIBCE008767;BGIOSIBCE008885;BGIOSIBCE009686;BGIOSIBCE009915;BGIOSIBCE013786;BGIOSIBCE014398;BGI…
LOC_Os08g07760	TFmatrixID_0127		329	-	taTGTTGg	AP2;B3;RAV	Os01g0693400
LOC_Os08g07760	TFmatrixID_0130		76	+	cATATAttta	AT-Hook	Os06g0326000;Os07g0184800;Os08g0512400;Os09g0491708;BGIOSIBCE009196;BGIOSIBCE021715;BGIOSIBCE023940;BGIOSIBCE028474;BGIOSIBCE030415
LOC_Os08g07760	TFmatrixID_0130		433	-	aaaaTATATc	AT-Hook	Os06g0326000;Os07g0184800;Os08g0512400;Os09g0491708;BGIOSIBCE009196;BGIOSIBCE021715;BGIOSIBCE023940;BGIOSIBCE028474;BGIOSIBCE030415
LOC_Os08g07760	TFmatrixID_0131		27	+	tcagATAAA	AT-Hook	Os06g0326000;Os07g0184800;Os08g0512400;Os09g0491708;BGIOSIBCE009196;BGIOSIBCE021715;BGIOSIBCE023940;BGIOSIBCE028474;BGIOSIBCE030415
LOC_Os08g07760	TFmatrixID_0131		755	+	aaaaATAAA	AT-Hook	Os06g0326000;Os07g0184800;Os08g0512400;Os09g0491708;BGIOSIBCE009196;BGIOSIBCE021715;BGIOSIBCE023940;BGIOSIBCE028474;BGIOSIBCE030415
LOC_Os08g07760	TFmatrixID_0131		1222	+	cggtATAAA	AT-Hook	Os06g0326000;Os07g0184800;Os08g0512400;Os09g0491708;BGIOSIBCE009196;BGIOSIBCE021715;BGIOSIBCE023940;BGIOSIBCE028474;BGIOSIBCE030415
LOC_Os08g07760	TFmatrixID_0133		299	-	TTTTTacta	AT-Hook	Os01g0835600;BGIOSIBCE004181
LOC_Os08g07760	TFmatrixID_0133		1267	+	ccccAAAAA	AT-Hook	Os01g0835600;BGIOSIBCE004181
LOC_Os08g07760	TFmatrixID_0133		1268	+	cccaAAAAA	AT-Hook	Os01g0835600;BGIOSIBCE004181
LOC_Os08g07760	TFmatrixID_0133		1280	+	aagaAAAAA	AT-Hook	Os01g0835600;BGIOSIBCE004181
LOC_Os08g07760	TFmatrixID_0133		1295	+	aagaAAAAA	AT-Hook	Os01g0835600;BGIOSIBCE004181
LOC_Os08g07760	TFmatrixID_0136		756	+	aaaATAAA	AT-Hook	Os07g0184800
LOC_Os08g07760	TFmatrixID_0148		146	+	atAAAATa	AT-Hook	Os02g0824300;Os06g0326000;Os07g0184800;Os08g0512400;Os09g0491708;BGIOSIBCE009196;BGIOSIBCE021715;BGIOSIBCE023940;BGIOSIBCE028474;BGIOSIBCE030415
LOC_Os08g07760	TFmatrixID_0148		320	-	gATTTTtt	AT-Hook	Os02g0824300;Os06g0326000;Os07g0184800;Os08g0512400;Os09g0491708;BGIOSIBCE009196;BGIOSIBCE021715;BGIOSIBCE023940;BGIOSIBCE028474;BGIOSIBCE030415
LOC_Os08g07760	TFmatrixID_0148		646	-	cATTTTtt	AT-Hook	Os02g0824300;Os06g0326000;Os07g0184800;Os08g0512400;Os09g0491708;BGIOSIBCE009196;BGIOSIBCE021715;BGIOSIBCE023940;BGIOSIBCE028474;BGIOSIBCE030415
LOC_Os08g07760	TFmatrixID_0148		1155	+	aaAAAATc	AT-Hook	Os02g0824300;Os06g0326000;Os07g0184800;Os08g0512400;Os09g0491708;BGIOSIBCE009196;BGIOSIBCE021715;BGIOSIBCE023940;BGIOSIBCE028474;BGIOSIBCE030415
LOC_Os08g07760	TFmatrixID_0149		4	+	agaTATTTcc	AT-Hook	Os11g0602200;BGIOSIBCE034976
LOC_Os08g07760	TFmatrixID_0149		77	+	ataTATTTaa	AT-Hook	Os11g0602200;BGIOSIBCE034976
LOC_Os08g07760	TFmatrixID_0149		432	-	caAAATAtat	AT-Hook	Os11g0602200;BGIOSIBCE034976
LOC_Os08g07760	TFmatrixID_0149		637	+	taaTATTTac	AT-Hook	Os11g0602200;BGIOSIBCE034976
LOC_Os08g07760	TFmatrixID_0149		852	-	ctAAATAttt	AT-Hook	Os11g0602200;BGIOSIBCE034976
LOC_Os08g07760	TFmatrixID_0149		854	+	aaaTATTTta	AT-Hook	Os11g0602200;BGIOSIBCE034976
LOC_Os08g07760	TFmatrixID_0150		636	+	ttAATATtta	AT-Hook	Os01g0835600;BGIOSIBCE004181
LOC_Os08g07760	TFmatrixID_0150		636	-	ttaATATTta	AT-Hook	Os01g0835600;BGIOSIBCE004181
LOC_Os08g07760	TFmatrixID_0150		853	+	taAATATttt	AT-Hook	Os01g0835600;BGIOSIBCE004181
LOC_Os08g07760	TFmatrixID_0150		853	-	taaATATTtt	AT-Hook	Os01g0835600;BGIOSIBCE004181
LOC_Os08g07760	TFmatrixID_0151		754	+	caAAAAT	AT-Hook	Os11g0602200;BGIOSIBCE034976
LOC_Os08g07760	TFmatrixID_0151		790	+	caAAAAT	AT-Hook	Os11g0602200;BGIOSIBCE034976
LOC_Os08g07760	TFmatrixID_0152		56	+	aaAAATT	AT-Hook	Os06g0326000;BGIOSIBCE009196;BGIOSIBCE021715
LOC_Os08g07760	TFmatrixID_0152		113	+	aaAAATT	AT-Hook	Os06g0326000;BGIOSIBCE009196;BGIOSIBCE021715
LOC_Os08g07760	TFmatrixID_0152		762	-	AATTTtt	AT-Hook	Os06g0326000;BGIOSIBCE009196;BGIOSIBCE021715
LOC_Os08g07760	TFmatrixID_0153		54	+	ataAAAAT	AT-Hook	Os07g0184800
LOC_Os08g07760	TFmatrixID_0153		111	+	ataAAAAT	AT-Hook	Os07g0184800
LOC_Os08g07760	TFmatrixID_0154		855	-	aaTATTTt	AT-Hook	Os07g0184800
LOC_Os08g07760	TFmatrixID_0174		261	+	GGACGtga	bHLH	Os01g0915600;Os02g0564700;Os02g0705500;Os03g0231950;Os03g0728900;Os03g0802900;Os04g0350700;Os05g0103000;Os06g0193400;Os06g0275600;Os07g0193800;Os08g0487700;Os08g0524800;Os08g0536800;Os09g0474100;Os09g0501600;Os09g0510500;BGIOSIBCE002521;BGIOSIBCE004724;BGIOSIBCE007459;BGIOSIBCE008356;BGIOSIBCE010251;BGIOSIBCE011971;BGIOSIBCE013331;BGIOSIBCE014742;BGIOSIBCE017222;BGIOSIBCE020964;BGIOSIBCE021468;BG…
LOC_Os08g07760	TFmatrixID_0174		261	-	ggaCGTGA	bHLH	Os01g0915600;Os02g0564700;Os02g0705500;Os03g0231950;Os03g0728900;Os03g0802900;Os04g0350700;Os05g0103000;Os06g0193400;Os06g0275600;Os07g0193800;Os08g0487700;Os08g0524800;Os08g0536800;Os09g0474100;Os09g0501600;Os09g0510500;BGIOSIBCE002521;BGIOSIBCE004724;BGIOSIBCE007459;BGIOSIBCE008356;BGIOSIBCE010251;BGIOSIBCE011971;BGIOSIBCE013331;BGIOSIBCE014742;BGIOSIBCE017222;BGIOSIBCE020964;BGIOSIBCE021468;BG…
LOC_Os08g07760	TFmatrixID_0182		237	-	gttcaCACGTtta	bZIP	Os01g0859300;Os02g0766700;Os06g0211200;Os09g0456200;BGIOSIBCE008774;BGIOSIBCE021088;BGIOSIBCE028180;BGIOSIBCE030202;BGIOSIBSE038770
LOC_Os08g07760	TFmatrixID_0184		240	-	caCACGTtta	bZIP	Os02g0766700;Os06g0211200;Os09g0456200;BGIOSIBCE008774;BGIOSIBCE021088;BGIOSIBCE028180;BGIOSIBCE030202;BGIOSIBSE038770
LOC_Os08g07760	TFmatrixID_0189		259	-	ccggACGTGa	bZIP	Os05g0411300;Os07g0644100;BGIOSIBCE019029;BGIOSIBCE025800
LOC_Os08g07760	TFmatrixID_0193		241	+	ACACGttt	bZIP	Os02g0766700;Os05g0489700;Os06g0211200;Os09g0456200;BGIOSIBCE008774;BGIOSIBCE019492;BGIOSIBCE021088;BGIOSIBCE028180;BGIOSIBCE030202;BGIOSIBSE038770
LOC_Os08g07760	TFmatrixID_0193		241	-	acaCGTTT	bZIP	Os02g0766700;Os05g0489700;Os06g0211200;Os09g0456200;BGIOSIBCE008774;BGIOSIBCE019492;BGIOSIBCE021088;BGIOSIBCE028180;BGIOSIBCE030202;BGIOSIBSE038770
LOC_Os08g07760	TFmatrixID_0193		307	+	ACACTttt	bZIP	Os02g0766700;Os05g0489700;Os06g0211200;Os09g0456200;BGIOSIBCE008774;BGIOSIBCE019492;BGIOSIBCE021088;BGIOSIBCE028180;BGIOSIBCE030202;BGIOSIBSE038770
LOC_Os08g07760	TFmatrixID_0193		657	-	accCATGT	bZIP	Os02g0766700;Os05g0489700;Os06g0211200;Os09g0456200;BGIOSIBCE008774;BGIOSIBCE019492;BGIOSIBCE021088;BGIOSIBCE028180;BGIOSIBCE030202;BGIOSIBSE038770
LOC_Os08g07760	TFmatrixID_0193		671	-	tcaTGTGT	bZIP	Os02g0766700;Os05g0489700;Os06g0211200;Os09g0456200;BGIOSIBCE008774;BGIOSIBCE019492;BGIOSIBCE021088;BGIOSIBCE028180;BGIOSIBCE030202;BGIOSIBSE038770
LOC_Os08g07760	TFmatrixID_0193		820	+	ACAAGtct	bZIP	Os02g0766700;Os05g0489700;Os06g0211200;Os09g0456200;BGIOSIBCE008774;BGIOSIBCE019492;BGIOSIBCE021088;BGIOSIBCE028180;BGIOSIBCE030202;BGIOSIBSE038770
LOC_Os08g07760	TFmatrixID_0193		969	+	ACACGgga	bZIP	Os02g0766700;Os05g0489700;Os06g0211200;Os09g0456200;BGIOSIBCE008774;BGIOSIBCE019492;BGIOSIBCE021088;BGIOSIBCE028180;BGIOSIBCE030202;BGIOSIBSE038770
LOC_Os08g07760	TFmatrixID_0193		1199	+	ACCCGtgt	bZIP	Os02g0766700;Os05g0489700;Os06g0211200;Os09g0456200;BGIOSIBCE008774;BGIOSIBCE019492;BGIOSIBCE021088;BGIOSIBCE028180;BGIOSIBCE030202;BGIOSIBSE038770
LOC_Os08g07760	TFmatrixID_0193		1199	-	accCGTGT	bZIP	Os02g0766700;Os05g0489700;Os06g0211200;Os09g0456200;BGIOSIBCE008774;BGIOSIBCE019492;BGIOSIBCE021088;BGIOSIBCE028180;BGIOSIBCE030202;BGIOSIBSE038770
LOC_Os08g07760	TFmatrixID_0198		258	-	cccgGACGTgat	bZIP	Os02g0175100;Os03g0796900;Os06g0662200;Os12g0601800;BGIOSIBCE005822;BGIOSIBCE006421;BGIOSIBCE013284;BGIOSIBCE022919;BGIOSIBCE037227
LOC_Os08g07760	TFmatrixID_0202		241	+	aCACGTtt	bZIP	Os01g0867300;Os05g0437700;Os06g0211200;BGIOSIBCE021088;BGIOSIBSE038770
LOC_Os08g07760	TFmatrixID_0211		306	+	tACACTt	C2H2	Os03g0437200;Os12g0583700;BGIOSIBCE011695
LOC_Os08g07760	TFmatrixID_0213		306	+	tACACTt	C2H2	Os03g0437100;Os03g0437200;Os12g0583700;BGIOSIBCE011692;BGIOSIBCE011694;BGIOSIBCE011695
LOC_Os08g07760	TFmatrixID_0214		303	+	tactACACTtttt	C2H2	Os01g0838600;Os01g0839100;Os03g0279700;Os03g0820300;Os05g0114400;Os05g0460900;BGIOSIBCE004206;BGIOSIBCE004210;BGIOSIBCE010592;BGIOSIBCE013474;BGIOSIBCE017314
LOC_Os08g07760	TFmatrixID_0224		268	+	aTTTAAaa	TCR	Os01g0761100;BGIOSIBCE003701
LOC_Os08g07760	TFmatrixID_0224		268	-	atTTAAAa	TCR	Os01g0761100;BGIOSIBCE003701
LOC_Os08g07760	TFmatrixID_0224		593	+	aTTTAAac	TCR	Os01g0761100;BGIOSIBCE003701
LOC_Os08g07760	TFmatrixID_0224		593	-	atTTAAAc	TCR	Os01g0761100;BGIOSIBCE003701
LOC_Os08g07760	TFmatrixID_0228		592	+	taTTTAAaca	TCR	Os07g0176200;BGIOSIBCE023878
LOC_Os08g07760	TFmatrixID_0228		592	-	tatTTAAAca	TCR	Os07g0176200;BGIOSIBCE023878
LOC_Os08g07760	TFmatrixID_0259		1468	+	gaGATCTa	GATA	Os01g0745700;Os02g0645600;Os02g0806300;Os03g0145200;Os05g0520300;Os10g0557600;BGIOSIBCE003592;BGIOSIBCE008013;BGIOSIBCE009044;BGIOSIBCE009642;BGIOSIBCE016052;BGIOSIBCE019718;BGIOSIBCE033034
LOC_Os08g07760	TFmatrixID_0259		1468	-	gAGATCta	GATA	Os01g0745700;Os02g0645600;Os02g0806300;Os03g0145200;Os05g0520300;Os10g0557600;BGIOSIBCE003592;BGIOSIBCE008013;BGIOSIBCE009044;BGIOSIBCE009642;BGIOSIBCE016052;BGIOSIBCE019718;BGIOSIBCE033034
LOC_Os08g07760	TFmatrixID_0260		1468	+	gAGATCta	GATA	Os01g0745700;Os02g0645600;Os02g0806300;Os03g0145200;Os05g0520300;Os10g0557600;BGIOSIBCE003592;BGIOSIBCE008013;BGIOSIBCE009044;BGIOSIBCE009642;BGIOSIBCE016052;BGIOSIBCE019718;BGIOSIBCE033034
LOC_Os08g07760	TFmatrixID_0260		1468	-	gaGATCTa	GATA	Os01g0745700;Os02g0645600;Os02g0806300;Os03g0145200;Os05g0520300;Os10g0557600;BGIOSIBCE003592;BGIOSIBCE008013;BGIOSIBCE009044;BGIOSIBCE009642;BGIOSIBCE016052;BGIOSIBCE019718;BGIOSIBCE033034
LOC_Os08g07760	TFmatrixID_0261		1469	-	aGATCTa	Dof;GATA	Os03g0684000;Os02g0148500;Os03g0734900;BGIOSIBCE005618;BGIOSIBCE012879;BGIOSIBCE023180
LOC_Os08g07760	TFmatrixID_0262		182	+	gaTGATCat	GATA	Os01g0976800;Os02g0220400;Os03g0831200;Os05g0155400;Os05g0578900;Os06g0571800;BGIOSIBCE005207;BGIOSIBCE006169;BGIOSIBCE013540;BGIOSIBCE013553;BGIOSIBCE022364
LOC_Os08g07760	TFmatrixID_0262		183	-	atGATCAtc	GATA	Os01g0976800;Os02g0220400;Os03g0831200;Os05g0155400;Os05g0578900;Os06g0571800;BGIOSIBCE005207;BGIOSIBCE006169;BGIOSIBCE013540;BGIOSIBCE013553;BGIOSIBCE022364
LOC_Os08g07760	TFmatrixID_0264		166	+	atAGATCcaa	GATA	Os01g0745700;Os02g0645600;Os02g0806300;Os03g0145200;Os05g0520300;Os10g0557600;BGIOSIBCE003592;BGIOSIBCE008013;BGIOSIBCE009044;BGIOSIBCE009642;BGIOSIBCE016052;BGIOSIBCE019718;BGIOSIBCE033034
LOC_Os08g07760	TFmatrixID_0264		1467	+	tgAGATCtag	GATA	Os01g0745700;Os02g0645600;Os02g0806300;Os03g0145200;Os05g0520300;Os10g0557600;BGIOSIBCE003592;BGIOSIBCE008013;BGIOSIBCE009044;BGIOSIBCE009642;BGIOSIBCE016052;BGIOSIBCE019718;BGIOSIBCE033034
LOC_Os08g07760	TFmatrixID_0264		1467	-	tgaGATCTag	GATA	Os01g0745700;Os02g0645600;Os02g0806300;Os03g0145200;Os05g0520300;Os10g0557600;BGIOSIBCE003592;BGIOSIBCE008013;BGIOSIBCE009044;BGIOSIBCE009642;BGIOSIBCE016052;BGIOSIBCE019718;BGIOSIBCE033034
LOC_Os08g07760	TFmatrixID_0265		167	+	tAGATCcaac	GATA	Os01g0745700;Os02g0645600;Os02g0806300;Os03g0145200;Os05g0520300;Os10g0557600;BGIOSIBCE003592;BGIOSIBCE008013;BGIOSIBCE009044;BGIOSIBCE009642;BGIOSIBCE016052;BGIOSIBCE019718;BGIOSIBCE033034
LOC_Os08g07760	TFmatrixID_0265		1466	-	gtgaGATCTa	GATA	Os01g0745700;Os02g0645600;Os02g0806300;Os03g0145200;Os05g0520300;Os10g0557600;BGIOSIBCE003592;BGIOSIBCE008013;BGIOSIBCE009044;BGIOSIBCE009642;BGIOSIBCE016052;BGIOSIBCE019718;BGIOSIBCE033034
LOC_Os08g07760	TFmatrixID_0265		1468	+	gAGATCtagg	GATA	Os01g0745700;Os02g0645600;Os02g0806300;Os03g0145200;Os05g0520300;Os10g0557600;BGIOSIBCE003592;BGIOSIBCE008013;BGIOSIBCE009044;BGIOSIBCE009642;BGIOSIBCE016052;BGIOSIBCE019718;BGIOSIBCE033034
LOC_Os08g07760	TFmatrixID_0266		166	-	atAGATCca	GATA	Os01g0745700;Os02g0645600;Os02g0806300;Os03g0145200;Os05g0520300;Os10g0557600;BGIOSIBCE003592;BGIOSIBCE008013;BGIOSIBCE009044;BGIOSIBCE009642;BGIOSIBCE016052;BGIOSIBCE019718;BGIOSIBCE033034
LOC_Os08g07760	TFmatrixID_0266		1467	-	tgAGATCta	GATA	Os01g0745700;Os02g0645600;Os02g0806300;Os03g0145200;Os05g0520300;Os10g0557600;BGIOSIBCE003592;BGIOSIBCE008013;BGIOSIBCE009044;BGIOSIBCE009642;BGIOSIBCE016052;BGIOSIBCE019718;BGIOSIBCE033034
LOC_Os08g07760	TFmatrixID_0266		1468	+	gaGATCTag	GATA	Os01g0745700;Os02g0645600;Os02g0806300;Os03g0145200;Os05g0520300;Os10g0557600;BGIOSIBCE003592;BGIOSIBCE008013;BGIOSIBCE009044;BGIOSIBCE009642;BGIOSIBCE016052;BGIOSIBCE019718;BGIOSIBCE033034
LOC_Os08g07760	TFmatrixID_0267		166	+	atAGATCcaa	GATA	Os01g0745700;Os02g0645600;Os02g0806300;Os03g0145200;Os05g0520300;Os10g0557600;BGIOSIBCE003592;BGIOSIBCE008013;BGIOSIBCE009044;BGIOSIBCE009642;BGIOSIBCE016052;BGIOSIBCE019718;BGIOSIBCE033034
LOC_Os08g07760	TFmatrixID_0267		1467	+	tgAGATCtag	GATA	Os01g0745700;Os02g0645600;Os02g0806300;Os03g0145200;Os05g0520300;Os10g0557600;BGIOSIBCE003592;BGIOSIBCE008013;BGIOSIBCE009044;BGIOSIBCE009642;BGIOSIBCE016052;BGIOSIBCE019718;BGIOSIBCE033034
LOC_Os08g07760	TFmatrixID_0267		1467	-	tgaGATCTag	GATA	Os01g0745700;Os02g0645600;Os02g0806300;Os03g0145200;Os05g0520300;Os10g0557600;BGIOSIBCE003592;BGIOSIBCE008013;BGIOSIBCE009044;BGIOSIBCE009642;BGIOSIBCE016052;BGIOSIBCE019718;BGIOSIBCE033034
LOC_Os08g07760	TFmatrixID_0269		1466	-	gtgAGATCtag	GATA	Os01g0745700;Os02g0645600;Os02g0806300;Os03g0145200;Os05g0520300;Os10g0557600;BGIOSIBCE003592;BGIOSIBCE008013;BGIOSIBCE009044;BGIOSIBCE009642;BGIOSIBCE016052;BGIOSIBCE019718;BGIOSIBCE033034
LOC_Os08g07760	TFmatrixID_0269		1467	+	tgaGATCTagg	GATA	Os01g0745700;Os02g0645600;Os02g0806300;Os03g0145200;Os05g0520300;Os10g0557600;BGIOSIBCE003592;BGIOSIBCE008013;BGIOSIBCE009044;BGIOSIBCE009642;BGIOSIBCE016052;BGIOSIBCE019718;BGIOSIBCE033034
LOC_Os08g07760	TFmatrixID_0270		167	+	tAGATCcaac	GATA	Os01g0745700;Os02g0645600;Os02g0806300;Os03g0145200;Os05g0520300;Os10g0557600;Os11g0187200;BGIOSIBCE003592;BGIOSIBCE008013;BGIOSIBCE009044;BGIOSIBCE009642;BGIOSIBCE016052;BGIOSIBCE019718;BGIOSIBCE033034;BGIOSIBCE033770;BGIOSIBCE033775
LOC_Os08g07760	TFmatrixID_0270		1466	-	gtgaGATCTa	GATA	Os01g0745700;Os02g0645600;Os02g0806300;Os03g0145200;Os05g0520300;Os10g0557600;Os11g0187200;BGIOSIBCE003592;BGIOSIBCE008013;BGIOSIBCE009044;BGIOSIBCE009642;BGIOSIBCE016052;BGIOSIBCE019718;BGIOSIBCE033034;BGIOSIBCE033770;BGIOSIBCE033775
LOC_Os08g07760	TFmatrixID_0271		166	-	atAGATCcaa	GATA	Os01g0745700;Os02g0645600;Os02g0806300;Os03g0145200;Os05g0520300;Os10g0557600;Os11g0187200;BGIOSIBCE003592;BGIOSIBCE008013;BGIOSIBCE009044;BGIOSIBCE009642;BGIOSIBCE016052;BGIOSIBCE019718;BGIOSIBCE033034;BGIOSIBCE033770;BGIOSIBCE033775
LOC_Os08g07760	TFmatrixID_0271		1467	+	tgaGATCTag	GATA	Os01g0745700;Os02g0645600;Os02g0806300;Os03g0145200;Os05g0520300;Os10g0557600;Os11g0187200;BGIOSIBCE003592;BGIOSIBCE008013;BGIOSIBCE009044;BGIOSIBCE009642;BGIOSIBCE016052;BGIOSIBCE019718;BGIOSIBCE033034;BGIOSIBCE033770;BGIOSIBCE033775
LOC_Os08g07760	TFmatrixID_0271		1467	-	tgAGATCtag	GATA	Os01g0745700;Os02g0645600;Os02g0806300;Os03g0145200;Os05g0520300;Os10g0557600;Os11g0187200;BGIOSIBCE003592;BGIOSIBCE008013;BGIOSIBCE009044;BGIOSIBCE009642;BGIOSIBCE016052;BGIOSIBCE019718;BGIOSIBCE033034;BGIOSIBCE033770;BGIOSIBCE033775
LOC_Os08g07760	TFmatrixID_0279		956	-	tgTTCATc	Homeodomain	Os01g0672201;Os05g0562400;BGIOSIBCE003125;BGIOSIBCE020945
LOC_Os08g07760	TFmatrixID_0280		633	-	tcATTAAtat	Homeodomain;HD-ZIP	Os02g0674800;Os04g0569100;Os04g0627000;Os06g0207966;Os08g0136100;Os08g0187500;Os09g0526200;Os10g0575600;BGIOSIBCE008182;BGIOSIBCE016259;BGIOSIBCE016686;BGIOSIBCE016690;BGIOSIBCE021064;BGIOSIBCE026410;BGIOSIBCE030638;BGIOSIBCE033168
LOC_Os08g07760	TFmatrixID_0280		697	-	acATTAAatc	Homeodomain;HD-ZIP	Os02g0674800;Os04g0569100;Os04g0627000;Os06g0207966;Os08g0136100;Os08g0187500;Os09g0526200;Os10g0575600;BGIOSIBCE008182;BGIOSIBCE016259;BGIOSIBCE016686;BGIOSIBCE016690;BGIOSIBCE021064;BGIOSIBCE026410;BGIOSIBCE030638;BGIOSIBCE033168
LOC_Os08g07760	TFmatrixID_0280		1137	-	gcATTAAtta	Homeodomain;HD-ZIP	Os02g0674800;Os04g0569100;Os04g0627000;Os06g0207966;Os08g0136100;Os08g0187500;Os09g0526200;Os10g0575600;BGIOSIBCE008182;BGIOSIBCE016259;BGIOSIBCE016686;BGIOSIBCE016690;BGIOSIBCE021064;BGIOSIBCE026410;BGIOSIBCE030638;BGIOSIBCE033168
LOC_Os08g07760	TFmatrixID_0281		1103	-	ccAATAAtt	Homeodomain;HD-ZIP	Os02g0729700;Os03g0170600;Os03g0188900;Os08g0416000;Os08g0481400;Os09g0470500;Os10g0377300;Os10g0404900;BGIOSIBCE008523;BGIOSIBCE009833;BGIOSIBCE009953;BGIOSIBCE027867;BGIOSIBCE028254;BGIOSIBCE030279;BGIOSIBCE031816;BGIOSIBCE031956
LOC_Os08g07760	TFmatrixID_0283		208	+	acaTGATTac	Homeodomain;HD-ZIP	Os01g0643600;Os02g0565600;Os03g0231000;Os04g0548700;Os06g0140400;Os06g0140700;Os08g0465000;Os09g0447000;Os10g0103700;Os10g0561800;BGIOSIBCE002947;BGIOSIBCE007467;BGIOSIBCE010245;BGIOSIBCE016117;BGIOSIBCE020576;BGIOSIBCE020578;BGIOSIBCE028135;BGIOSIBCE030142;BGIOSIBCE031016;BGIOSIBCE033069
LOC_Os08g07760	TFmatrixID_0283		667	-	ccAATCAtgt	Homeodomain;HD-ZIP	Os01g0643600;Os02g0565600;Os03g0231000;Os04g0548700;Os06g0140400;Os06g0140700;Os08g0465000;Os09g0447000;Os10g0103700;Os10g0561800;BGIOSIBCE002947;BGIOSIBCE007467;BGIOSIBCE010245;BGIOSIBCE016117;BGIOSIBCE020576;BGIOSIBCE020578;BGIOSIBCE028135;BGIOSIBCE030142;BGIOSIBCE031016;BGIOSIBCE033069
LOC_Os08g07760	TFmatrixID_0286		210	+	aTGATTac	Homeodomain;HD-ZIP	Os01g0643600;Os02g0565600;Os03g0231000;Os04g0548700;Os06g0140400;Os06g0140700;Os08g0465000;Os09g0447000;Os10g0103700;Os10g0561800;BGIOSIBCE002947;BGIOSIBCE007467;BGIOSIBCE010245;BGIOSIBCE016117;BGIOSIBCE020576;BGIOSIBCE020578;BGIOSIBCE028135;BGIOSIBCE030142;BGIOSIBCE031016;BGIOSIBCE033069
LOC_Os08g07760	TFmatrixID_0286		667	-	ccAATCAt	Homeodomain;HD-ZIP	Os01g0643600;Os02g0565600;Os03g0231000;Os04g0548700;Os06g0140400;Os06g0140700;Os08g0465000;Os09g0447000;Os10g0103700;Os10g0561800;BGIOSIBCE002947;BGIOSIBCE007467;BGIOSIBCE010245;BGIOSIBCE016117;BGIOSIBCE020576;BGIOSIBCE020578;BGIOSIBCE028135;BGIOSIBCE030142;BGIOSIBCE031016;BGIOSIBCE033069
LOC_Os08g07760	TFmatrixID_0288		633	+	tcaTTAATatt	Homeodomain;HD-ZIP	Os02g0674800;Os04g0569100;Os04g0627000;Os06g0207966;Os08g0136100;Os08g0187500;Os09g0526200;Os10g0575600;BGIOSIBCE008182;BGIOSIBCE016259;BGIOSIBCE016686;BGIOSIBCE016690;BGIOSIBCE021064;BGIOSIBCE026410;BGIOSIBCE030638;BGIOSIBCE033168
LOC_Os08g07760	TFmatrixID_0288		1137	+	gcaTTAATtaa	Homeodomain;HD-ZIP	Os02g0674800;Os04g0569100;Os04g0627000;Os06g0207966;Os08g0136100;Os08g0187500;Os09g0526200;Os10g0575600;BGIOSIBCE008182;BGIOSIBCE016259;BGIOSIBCE016686;BGIOSIBCE016690;BGIOSIBCE021064;BGIOSIBCE026410;BGIOSIBCE030638;BGIOSIBCE033168
LOC_Os08g07760	TFmatrixID_0288		1140	-	ttaATTAAttg	Homeodomain;HD-ZIP	Os02g0674800;Os04g0569100;Os04g0627000;Os06g0207966;Os08g0136100;Os08g0187500;Os09g0526200;Os10g0575600;BGIOSIBCE008182;BGIOSIBCE016259;BGIOSIBCE016686;BGIOSIBCE016690;BGIOSIBCE021064;BGIOSIBCE026410;BGIOSIBCE030638;BGIOSIBCE033168
LOC_Os08g07760	TFmatrixID_0288		1141	+	taaTTAATtga	Homeodomain;HD-ZIP	Os02g0674800;Os04g0569100;Os04g0627000;Os06g0207966;Os08g0136100;Os08g0187500;Os09g0526200;Os10g0575600;BGIOSIBCE008182;BGIOSIBCE016259;BGIOSIBCE016686;BGIOSIBCE016690;BGIOSIBCE021064;BGIOSIBCE026410;BGIOSIBCE030638;BGIOSIBCE033168
LOC_Os08g07760	TFmatrixID_0289		208	+	acaTGATTac	Homeodomain;HD-ZIP	Os01g0643600;Os02g0565600;Os03g0231000;Os04g0548700;Os06g0140400;Os06g0140700;Os08g0465000;Os09g0447000;Os10g0103700;Os10g0561800;BGIOSIBCE002947;BGIOSIBCE007467;BGIOSIBCE010245;BGIOSIBCE016117;BGIOSIBCE020576;BGIOSIBCE020578;BGIOSIBCE028135;BGIOSIBCE030142;BGIOSIBCE031016;BGIOSIBCE033069
LOC_Os08g07760	TFmatrixID_0289		667	-	ccAATCAtgt	Homeodomain;HD-ZIP	Os01g0643600;Os02g0565600;Os03g0231000;Os04g0548700;Os06g0140400;Os06g0140700;Os08g0465000;Os09g0447000;Os10g0103700;Os10g0561800;BGIOSIBCE002947;BGIOSIBCE007467;BGIOSIBCE010245;BGIOSIBCE016117;BGIOSIBCE020576;BGIOSIBCE020578;BGIOSIBCE028135;BGIOSIBCE030142;BGIOSIBCE031016;BGIOSIBCE033069
LOC_Os08g07760	TFmatrixID_0290		696	-	cacATTAAat	Homeodomain;HD-ZIP	Os02g0674800;Os04g0569100;Os04g0627000;Os06g0207966;Os08g0136100;Os08g0187500;Os09g0526200;Os10g0575600;BGIOSIBCE008182;BGIOSIBCE016259;BGIOSIBCE016686;BGIOSIBCE016690;BGIOSIBCE021064;BGIOSIBCE026410;BGIOSIBCE030638;BGIOSIBCE033168
LOC_Os08g07760	TFmatrixID_0290		1136	-	cgcATTAAtt	Homeodomain;HD-ZIP	Os02g0674800;Os04g0569100;Os04g0627000;Os06g0207966;Os08g0136100;Os08g0187500;Os09g0526200;Os10g0575600;BGIOSIBCE008182;BGIOSIBCE016259;BGIOSIBCE016686;BGIOSIBCE016690;BGIOSIBCE021064;BGIOSIBCE026410;BGIOSIBCE030638;BGIOSIBCE033168
LOC_Os08g07760	TFmatrixID_0292		1104	-	caATAATt	Homeodomain;HD-ZIP	Os02g0729700;Os03g0170600;Os03g0188900;Os08g0416000;Os08g0481400;Os09g0470500;Os10g0377300;Os10g0404900;BGIOSIBCE008523;BGIOSIBCE009833;BGIOSIBCE009953;BGIOSIBCE027867;BGIOSIBCE028254;BGIOSIBCE030279;BGIOSIBCE031816;BGIOSIBCE031956
LOC_Os08g07760	TFmatrixID_0295		665	-	agccAATCAt	Homeodomain;HD-ZIP	Os02g0649300;Os04g0541700;Os09g0528200;BGIOSIBCE008025;BGIOSIBCE016064
LOC_Os08g07760	TFmatrixID_0296		333	-	ttgGATTAga	Homeodomain;ZF-HD	Os02g0706600
LOC_Os08g07760	TFmatrixID_0296		899	+	ctTAATCtac	Homeodomain;ZF-HD	Os02g0706600
LOC_Os08g07760	TFmatrixID_0296		1045	+	acTAATCccc	Homeodomain;ZF-HD	Os02g0706600
LOC_Os08g07760	TFmatrixID_0296		1058	+	gcTAATCacc	Homeodomain;ZF-HD	Os02g0706600
LOC_Os08g07760	TFmatrixID_0296		1078	+	tcTAATCcac	Homeodomain;ZF-HD	Os02g0706600
LOC_Os08g07760	TFmatrixID_0296		1129	+	ctTAATCcgc	Homeodomain;ZF-HD	Os02g0706600
LOC_Os08g07760	TFmatrixID_0296		1147	-	attGATTAaa	Homeodomain;ZF-HD	Os02g0706600
LOC_Os08g07760	TFmatrixID_0296		1161	+	tcTAATCact	Homeodomain;ZF-HD	Os02g0706600
LOC_Os08g07760	TFmatrixID_0296		1184	+	tcTAATCcta	Homeodomain;ZF-HD	Os02g0706600
LOC_Os08g07760	TFmatrixID_0298		668	-	cAATCAtgtg	Homeodomain;HD-ZIP	Os02g0729700;Os03g0170600;Os03g0188900;Os08g0416000;Os08g0481400;Os09g0379600;Os09g0470500;Os10g0377300;Os10g0404900;BGIOSIBCE008523;BGIOSIBCE009833;BGIOSIBCE009953;BGIOSIBCE027867;BGIOSIBCE028254;BGIOSIBCE029749;BGIOSIBCE030279;BGIOSIBCE031816;BGIOSIBCE031956
LOC_Os08g07760	TFmatrixID_0299		667	-	ccAATCAt	Homeodomain;WOX	Os01g0818400;BGIOSIBCE004077
LOC_Os08g07760	TFmatrixID_0310		298	+	tttTTTACta	MADF	Os02g0104500;Os04g0541100;Os10g0516500;BGIOSIBCE005251;BGIOSIBCE009377
LOC_Os08g07760	TFmatrixID_0310		639	+	ataTTTACat	MADF	Os02g0104500;Os04g0541100;Os10g0516500;BGIOSIBCE005251;BGIOSIBCE009377
LOC_Os08g07760	TFmatrixID_0311		298	+	tttTTTACta	MADF	Os02g0104500;Os04g0541100;Os10g0516500;BGIOSIBCE005251;BGIOSIBCE009377
LOC_Os08g07760	TFmatrixID_0311		639	+	ataTTTACat	MADF	Os02g0104500;Os04g0541100;Os10g0516500;BGIOSIBCE005251;BGIOSIBCE009377
LOC_Os08g07760	TFmatrixID_0312		118	-	tTAACCaatt	MADF	Os04g0486400;BGIOSIBCE015654
LOC_Os08g07760	TFmatrixID_0319		411	+	tttGGATAat	Myb/SANT	Os01g0187900;Os10g0561400;BGIOSIBCE000675
LOC_Os08g07760	TFmatrixID_0319		570	+	caaGGATAag	Myb/SANT	Os01g0187900;Os10g0561400;BGIOSIBCE000675
LOC_Os08g07760	TFmatrixID_0320		3	+	taGATATtt	Myb/SANT	Os02g0680700;Os06g0105800;Os06g0669700;BGIOSIBCE008210;BGIOSIBCE022970
LOC_Os08g07760	TFmatrixID_0323		3	-	taGATATttc	Myb/SANT	Os06g0728700;BGIOSIBCE023364
LOC_Os08g07760	TFmatrixID_0324		1367	+	aGAATCtt	Myb/SANT	Os06g0609500;Os08g0346500;Os09g0299200;BGIOSIBCE022577;BGIOSIBCE027546;BGIOSIBCE029379
LOC_Os08g07760	TFmatrixID_0326		412	-	ttGGATAatg	Myb/SANT	Os01g0187900;Os10g0561400;BGIOSIBCE000675
LOC_Os08g07760	TFmatrixID_0326		571	-	aaGGATAagt	Myb/SANT	Os01g0187900;Os10g0561400;BGIOSIBCE000675
LOC_Os08g07760	TFmatrixID_0328		413	+	tGGATAat	Myb/SANT	Os01g0187900;Os10g0561400;BGIOSIBCE000675
LOC_Os08g07760	TFmatrixID_0328		572	+	aGGATAag	Myb/SANT	Os01g0187900;Os10g0561400;BGIOSIBCE000675
LOC_Os08g07760	TFmatrixID_0331		412	-	ttGGATAatg	Myb/SANT	Os01g0187900;Os10g0561400;BGIOSIBCE000675
LOC_Os08g07760	TFmatrixID_0331		571	-	aaGGATAagt	Myb/SANT	Os01g0187900;Os10g0561400;BGIOSIBCE000675
LOC_Os08g07760	TFmatrixID_0334		4	-	aGATATttc	Myb/SANT	Os06g0728700;BGIOSIBCE023364
LOC_Os08g07760	TFmatrixID_0334		435	+	aatATATCt	Myb/SANT	Os06g0728700;BGIOSIBCE023364
LOC_Os08g07760	TFmatrixID_0334		465	+	aatATATCt	Myb/SANT	Os06g0728700;BGIOSIBCE023364
LOC_Os08g07760	TFmatrixID_0335		411	+	tttGGATAat	Myb/SANT	Os10g0561400
LOC_Os08g07760	TFmatrixID_0335		570	+	caaGGATAag	Myb/SANT	Os10g0561400
LOC_Os08g07760	TFmatrixID_0337		1365	+	ggaGAATCtt	Myb/SANT	Os01g0176700;BGIOSIBCE000593
LOC_Os08g07760	TFmatrixID_0338		1365	+	ggaGAATCtt	Myb/SANT	Os01g0176700;BGIOSIBCE000593
LOC_Os08g07760	TFmatrixID_0340		1365	+	ggaGAATCtt	Myb/SANT	Os06g0609500;Os08g0346500;Os09g0299200;BGIOSIBCE022577;BGIOSIBCE027546;BGIOSIBCE029379
LOC_Os08g07760	TFmatrixID_0341		1365	+	ggagAATCTt	Myb/SANT	Os03g0224200;BGIOSIBCE010199
LOC_Os08g07760	TFmatrixID_0344		1365	+	ggaGAATCtt	Myb/SANT	Os03g0224200;BGIOSIBCE010199
LOC_Os08g07760	TFmatrixID_0345		1365	+	ggaGAATCtt	Myb/SANT	Os02g0174000;Os06g0664800;Os08g0346400;BGIOSIBCE022934;BGIOSIBCE022935
LOC_Os08g07760	TFmatrixID_0348		1366	+	gagaATCTTc	Myb/SANT	Os03g0224200;BGIOSIBCE010199
LOC_Os08g07760	TFmatrixID_0351		1365	+	ggaGAATCtt	Myb/SANT	BGIOSIBCE010975
LOC_Os08g07760	TFmatrixID_0357		853	+	taAATATttt	Myb/SANT;G2-like	Os02g0696900;Os03g0766500;Os08g0160300;Os08g0426866;Os09g0395300;BGIOSIBCE008302;BGIOSIBCE013083;BGIOSIBCE020373;BGIOSIBCE026573;BGIOSIBCE027925
LOC_Os08g07760	TFmatrixID_0357		853	-	taaATATTtt	Myb/SANT;G2-like	Os02g0696900;Os03g0766500;Os08g0160300;Os08g0426866;Os09g0395300;BGIOSIBCE008302;BGIOSIBCE013083;BGIOSIBCE020373;BGIOSIBCE026573;BGIOSIBCE027925
LOC_Os08g07760	TFmatrixID_0361		412	-	ttgGATAAtg	Myb/SANT	Os01g0187900;Os01g0192300;Os05g0195700;Os10g0561400;BGIOSIBCE000675;BGIOSIBCE000704;BGIOSIBCE017860
LOC_Os08g07760	TFmatrixID_0361		571	-	aagGATAAgt	Myb/SANT	Os01g0187900;Os01g0192300;Os05g0195700;Os10g0561400;BGIOSIBCE000675;BGIOSIBCE000704;BGIOSIBCE017860
LOC_Os08g07760	TFmatrixID_0367		1365	+	ggaGAATCtt	Myb/SANT	Os01g0176700;Os02g0325600;BGIOSIBCE000593
LOC_Os08g07760	TFmatrixID_0368		1365	+	ggaGAATCtt	Myb/SANT	Os03g0329900;Os07g0438800;BGIOSIBCE009108;BGIOSIBCE010975;BGIOSIBCE024587
LOC_Os08g07760	TFmatrixID_0369		3	-	taGATATtt	Myb/SANT	Os08g0157600
LOC_Os08g07760	TFmatrixID_0369		436	+	atATATCtt	Myb/SANT	Os08g0157600
LOC_Os08g07760	TFmatrixID_0369		466	+	atATATCtt	Myb/SANT	Os08g0157600
LOC_Os08g07760	TFmatrixID_0371		1365	+	ggaGAATCtt	Myb/SANT	Os02g0796500;Os03g0224200;Os06g0183100;BGIOSIBCE010199
LOC_Os08g07760	TFmatrixID_0372		413	-	tGGATAatg	Myb/SANT	Os01g0187900;Os01g0192300;Os05g0195700;Os08g0151000;Os10g0561400;BGIOSIBCE000675;BGIOSIBCE000704;BGIOSIBCE017860;BGIOSIBCE026488
LOC_Os08g07760	TFmatrixID_0372		572	-	aGGATAagt	Myb/SANT	Os01g0187900;Os01g0192300;Os05g0195700;Os08g0151000;Os10g0561400;BGIOSIBCE000675;BGIOSIBCE000704;BGIOSIBCE017860;BGIOSIBCE026488
LOC_Os08g07760	TFmatrixID_0372		1173	+	cgcTATCCc	Myb/SANT	Os01g0187900;Os01g0192300;Os05g0195700;Os08g0151000;Os10g0561400;BGIOSIBCE000675;BGIOSIBCE000704;BGIOSIBCE017860;BGIOSIBCE026488
LOC_Os08g07760	TFmatrixID_0374		410	+	ttttGGATAatga	Myb/SANT	Os01g0192300;Os05g0195700;BGIOSIBCE000704;BGIOSIBCE017860
LOC_Os08g07760	TFmatrixID_0374		569	+	ccaaGGATAagta	Myb/SANT	Os01g0192300;Os05g0195700;BGIOSIBCE000704;BGIOSIBCE017860
LOC_Os08g07760	TFmatrixID_0382		442	-	ctTTGACtg	NAC;NAM	Os01g0104200;Os01g0816100;Os03g0327800;Os05g0421600;Os07g0566500;Os07g0683200;Os11g0126900;Os11g0184900;Os12g0123700;BGIOSIBCE000031;BGIOSIBCE000033;BGIOSIBCE004059;BGIOSIBCE004513;BGIOSIBCE025279;BGIOSIBCE026073;BGIOSIBCE033321;BGIOSIBCE033738;BGIOSIBCE033748;BGIOSIBCE035582
LOC_Os08g07760	TFmatrixID_0382		472	-	ctTTGACtg	NAC;NAM	Os01g0104200;Os01g0816100;Os03g0327800;Os05g0421600;Os07g0566500;Os07g0683200;Os11g0126900;Os11g0184900;Os12g0123700;BGIOSIBCE000031;BGIOSIBCE000033;BGIOSIBCE004059;BGIOSIBCE004513;BGIOSIBCE025279;BGIOSIBCE026073;BGIOSIBCE033321;BGIOSIBCE033738;BGIOSIBCE033748;BGIOSIBCE035582
LOC_Os08g07760	TFmatrixID_0382		892	-	gtTTGACct	NAC;NAM	Os01g0104200;Os01g0816100;Os03g0327800;Os05g0421600;Os07g0566500;Os07g0683200;Os11g0126900;Os11g0184900;Os12g0123700;BGIOSIBCE000031;BGIOSIBCE000033;BGIOSIBCE004059;BGIOSIBCE004513;BGIOSIBCE025279;BGIOSIBCE026073;BGIOSIBCE033321;BGIOSIBCE033738;BGIOSIBCE033748;BGIOSIBCE035582
LOC_Os08g07760	TFmatrixID_0382		1003	-	cgTTGACtc	NAC;NAM	Os01g0104200;Os01g0816100;Os03g0327800;Os05g0421600;Os07g0566500;Os07g0683200;Os11g0126900;Os11g0184900;Os12g0123700;BGIOSIBCE000031;BGIOSIBCE000033;BGIOSIBCE004059;BGIOSIBCE004513;BGIOSIBCE025279;BGIOSIBCE026073;BGIOSIBCE033321;BGIOSIBCE033738;BGIOSIBCE033748;BGIOSIBCE035582
LOC_Os08g07760	TFmatrixID_0384		575	-	ataAGTAAt	NAC;NAM	Os06g0101800;Os08g0157900;BGIOSIBCE020291;BGIOSIBCE026557
LOC_Os08g07760	TFmatrixID_0398		175	-	acCGTACga	SBP	Os01g0922600;Os02g0139400;Os02g0174100;Os02g0177300;Os03g0833300;Os04g0551500;Os04g0656500;Os06g0659100;LOC_Os07g32170;Os08g0509600;Os08g0513700;Os08g0531600;Os09g0507100;BGIOSIBCE004786;BGIOSIBCE005559;BGIOSIBCE005814;BGIOSIBCE013570;BGIOSIBCE016900;BGIOSIBCE022899;BGIOSIBCE024892;BGIOSIBCE028486
LOC_Os08g07760	TFmatrixID_0398		176	+	ccGTACGat	SBP	Os01g0922600;Os02g0139400;Os02g0174100;Os02g0177300;Os03g0833300;Os04g0551500;Os04g0656500;Os06g0659100;LOC_Os07g32170;Os08g0509600;Os08g0513700;Os08g0531600;Os09g0507100;BGIOSIBCE004786;BGIOSIBCE005559;BGIOSIBCE005814;BGIOSIBCE013570;BGIOSIBCE016900;BGIOSIBCE022899;BGIOSIBCE024892;BGIOSIBCE028486
LOC_Os08g07760	TFmatrixID_0399		174	-	aacCGTACga	SBP	Os01g0922600;Os02g0177300;Os03g0833300;Os04g0551500;Os04g0656500;Os06g0659100;Os06g0703500;LOC_Os07g32170;Os08g0509600;Os08g0513700;Os09g0507100;BGIOSIBCE004786;BGIOSIBCE013570;BGIOSIBCE016133;BGIOSIBCE016900;BGIOSIBCE022899;BGIOSIBCE023215;BGIOSIBCE024892;BGIOSIBCE028486
LOC_Os08g07760	TFmatrixID_0399		176	+	ccGTACGatg	SBP	Os01g0922600;Os02g0177300;Os03g0833300;Os04g0551500;Os04g0656500;Os06g0659100;Os06g0703500;LOC_Os07g32170;Os08g0509600;Os08g0513700;Os09g0507100;BGIOSIBCE004786;BGIOSIBCE013570;BGIOSIBCE016133;BGIOSIBCE016900;BGIOSIBCE022899;BGIOSIBCE023215;BGIOSIBCE024892;BGIOSIBCE028486
LOC_Os08g07760	TFmatrixID_0400		175	+	accGTACGa	SBP	Os01g0292900;Os01g0922600;Os02g0177300;Os03g0833300;Os04g0656500;Os06g0659100;Os06g0703500;LOC_Os07g32170;Os08g0509600;Os08g0513700;Os08g0531600;Os09g0507100;Os11g0496600;BGIOSIBCE001428;BGIOSIBCE004786;BGIOSIBCE013570;BGIOSIBCE016900;BGIOSIBCE022899;BGIOSIBCE023215;BGIOSIBCE024892;BGIOSIBCE028486
LOC_Os08g07760	TFmatrixID_0400		176	-	cCGTACgat	SBP	Os01g0292900;Os01g0922600;Os02g0177300;Os03g0833300;Os04g0656500;Os06g0659100;Os06g0703500;LOC_Os07g32170;Os08g0509600;Os08g0513700;Os08g0531600;Os09g0507100;Os11g0496600;BGIOSIBCE001428;BGIOSIBCE004786;BGIOSIBCE013570;BGIOSIBCE016900;BGIOSIBCE022899;BGIOSIBCE023215;BGIOSIBCE024892;BGIOSIBCE028486
LOC_Os08g07760	TFmatrixID_0401		174	+	aaccGTACGatg	SBP	Os01g0922600;Os02g0139400;Os02g0174100;Os02g0177300;Os04g0656500;Os06g0659100;Os06g0663500;Os06g0703500;Os08g0509600;Os08g0531600;Os09g0507100;Os11g0496600;BGIOSIBCE004786;BGIOSIBCE005559;BGIOSIBCE005814;BGIOSIBCE016900;BGIOSIBCE022899;BGIOSIBCE022926;BGIOSIBCE023215
LOC_Os08g07760	TFmatrixID_0401		174	-	aacCGTACgatg	SBP	Os01g0922600;Os02g0139400;Os02g0174100;Os02g0177300;Os04g0656500;Os06g0659100;Os06g0663500;Os06g0703500;Os08g0509600;Os08g0531600;Os09g0507100;Os11g0496600;BGIOSIBCE004786;BGIOSIBCE005559;BGIOSIBCE005814;BGIOSIBCE016900;BGIOSIBCE022899;BGIOSIBCE022926;BGIOSIBCE023215
LOC_Os08g07760	TFmatrixID_0402		174	-	aacCGTACg	SBP	Os02g0177300;Os03g0833300;Os04g0551500;Os04g0656500;Os06g0659100;LOC_Os07g32170;Os08g0509600;Os08g0513700;Os08g0531600;Os09g0507100;BGIOSIBCE013570;BGIOSIBCE016133;BGIOSIBCE016900;BGIOSIBCE022899;BGIOSIBCE024892;BGIOSIBCE028486
LOC_Os08g07760	TFmatrixID_0402		177	+	cGTACGatg	SBP	Os02g0177300;Os03g0833300;Os04g0551500;Os04g0656500;Os06g0659100;LOC_Os07g32170;Os08g0509600;Os08g0513700;Os08g0531600;Os09g0507100;BGIOSIBCE013570;BGIOSIBCE016133;BGIOSIBCE016900;BGIOSIBCE022899;BGIOSIBCE024892;BGIOSIBCE028486
LOC_Os08g07760	TFmatrixID_0403		175	+	acCGTACgat	SBP	Os01g0922600;Os02g0139400;Os02g0174100;Os02g0177300;Os03g0833300;Os04g0656500;Os06g0659100;Os06g0703500;LOC_Os07g32170;Os08g0509600;Os08g0513700;Os08g0531600;Os09g0507100;Os11g0496600;BGIOSIBCE004786;BGIOSIBCE005559;BGIOSIBCE005814;BGIOSIBCE013570;BGIOSIBCE016900;BGIOSIBCE022899;BGIOSIBCE023215;BGIOSIBCE024892;BGIOSIBCE028486
LOC_Os08g07760	TFmatrixID_0403		175	-	accGTACGat	SBP	Os01g0922600;Os02g0139400;Os02g0174100;Os02g0177300;Os03g0833300;Os04g0656500;Os06g0659100;Os06g0703500;LOC_Os07g32170;Os08g0509600;Os08g0513700;Os08g0531600;Os09g0507100;Os11g0496600;BGIOSIBCE004786;BGIOSIBCE005559;BGIOSIBCE005814;BGIOSIBCE013570;BGIOSIBCE016900;BGIOSIBCE022899;BGIOSIBCE023215;BGIOSIBCE024892;BGIOSIBCE028486
LOC_Os08g07760	TFmatrixID_0404		175	-	acCGTACga	SBP	Os03g0833300;Os04g0551500;Os06g0659100;LOC_Os07g32170;Os08g0509600;Os08g0513700;BGIOSIBCE013570;BGIOSIBCE016133;BGIOSIBCE022899;BGIOSIBCE024892;BGIOSIBCE028486
LOC_Os08g07760	TFmatrixID_0405		175	-	acCGTACg	SBP	Os01g0922600;Os02g0174100;Os02g0177300;Os03g0833300;Os04g0551500;Os04g0656500;Os06g0659100;LOC_Os07g32170;Os08g0509600;Os08g0513700;Os08g0531600;Os09g0507100;Os11g0496600;BGIOSIBCE004786;BGIOSIBCE005814;BGIOSIBCE013570;BGIOSIBCE016133;BGIOSIBCE016900;BGIOSIBCE022899;BGIOSIBCE024892;BGIOSIBCE028486
LOC_Os08g07760	TFmatrixID_0405		177	+	cGTACGat	SBP	Os01g0922600;Os02g0174100;Os02g0177300;Os03g0833300;Os04g0551500;Os04g0656500;Os06g0659100;LOC_Os07g32170;Os08g0509600;Os08g0513700;Os08g0531600;Os09g0507100;Os11g0496600;BGIOSIBCE004786;BGIOSIBCE005814;BGIOSIBCE013570;BGIOSIBCE016133;BGIOSIBCE016900;BGIOSIBCE022899;BGIOSIBCE024892;BGIOSIBCE028486
LOC_Os08g07760	TFmatrixID_0406		174	-	aacCGTACg	SBP	Os05g0408200
LOC_Os08g07760	TFmatrixID_0406		177	+	cGTACGatg	SBP	Os05g0408200
LOC_Os08g07760	TFmatrixID_0407		176	-	cCGTACg	SBP	Os01g0922600;Os02g0139400;Os02g0177300;Os03g0833300;Os04g0656500;Os06g0659100;Os06g0703500;LOC_Os07g32170;Os08g0509600;Os08g0513700;Os08g0531600;Os09g0507100;Os11g0496600;BGIOSIBCE004786;BGIOSIBCE005559;BGIOSIBCE013570;BGIOSIBCE016900;BGIOSIBCE022899;BGIOSIBCE023215;BGIOSIBCE024892;BGIOSIBCE028486
LOC_Os08g07760	TFmatrixID_0407		177	+	cGTACGa	SBP	Os01g0922600;Os02g0139400;Os02g0177300;Os03g0833300;Os04g0656500;Os06g0659100;Os06g0703500;LOC_Os07g32170;Os08g0509600;Os08g0513700;Os08g0531600;Os09g0507100;Os11g0496600;BGIOSIBCE004786;BGIOSIBCE005559;BGIOSIBCE013570;BGIOSIBCE016900;BGIOSIBCE022899;BGIOSIBCE023215;BGIOSIBCE024892;BGIOSIBCE028486
LOC_Os08g07760	TFmatrixID_0408		175	-	acCGTACga	SBP	Os01g0922600;Os02g0139400;Os02g0174100;Os02g0177300;Os03g0833300;Os04g0551500;Os04g0656500;Os06g0659100;Os06g0703500;LOC_Os07g32170;Os08g0509600;Os08g0513700;Os08g0531600;Os09g0491532;Os09g0507100;Os11g0496600;BGIOSIBCE004786;BGIOSIBCE005559;BGIOSIBCE005814;BGIOSIBCE013570;BGIOSIBCE016133;BGIOSIBCE016900;BGIOSIBCE022899;BGIOSIBCE023215;BGIOSIBCE024892;BGIOSIBCE028486
LOC_Os08g07760	TFmatrixID_0408		176	+	ccGTACGat	SBP	Os01g0922600;Os02g0139400;Os02g0174100;Os02g0177300;Os03g0833300;Os04g0551500;Os04g0656500;Os06g0659100;Os06g0703500;LOC_Os07g32170;Os08g0509600;Os08g0513700;Os08g0531600;Os09g0491532;Os09g0507100;Os11g0496600;BGIOSIBCE004786;BGIOSIBCE005559;BGIOSIBCE005814;BGIOSIBCE013570;BGIOSIBCE016133;BGIOSIBCE016900;BGIOSIBCE022899;BGIOSIBCE023215;BGIOSIBCE024892;BGIOSIBCE028486
LOC_Os08g07760	TFmatrixID_0409		175	+	accGTACGat	SBP	Os01g0922600;Os02g0139400;Os02g0174100;Os02g0177300;Os03g0833300;Os04g0551500;Os04g0656500;Os06g0659100;Os06g0703500;LOC_Os07g32170;Os08g0509600;Os08g0513700;Os08g0531600;Os09g0507100;Os11g0496600;BGIOSIBCE004786;BGIOSIBCE005559;BGIOSIBCE005814;BGIOSIBCE013570;BGIOSIBCE016900;BGIOSIBCE022899;BGIOSIBCE023215;BGIOSIBCE024892;BGIOSIBCE028486
LOC_Os08g07760	TFmatrixID_0409		175	-	acCGTACgat	SBP	Os01g0922600;Os02g0139400;Os02g0174100;Os02g0177300;Os03g0833300;Os04g0551500;Os04g0656500;Os06g0659100;Os06g0703500;LOC_Os07g32170;Os08g0509600;Os08g0513700;Os08g0531600;Os09g0507100;Os11g0496600;BGIOSIBCE004786;BGIOSIBCE005559;BGIOSIBCE005814;BGIOSIBCE013570;BGIOSIBCE016900;BGIOSIBCE022899;BGIOSIBCE023215;BGIOSIBCE024892;BGIOSIBCE028486
LOC_Os08g07760	TFmatrixID_0410		175	-	acCGTACga	SBP	Os01g0922600;Os02g0139400;Os02g0174100;Os02g0177300;Os03g0833300;Os04g0551500;Os04g0656500;Os06g0659100;Os06g0703500;LOC_Os07g32170;Os08g0509600;Os08g0513700;Os08g0531600;Os09g0507100;Os11g0496600;BGIOSIBCE004786;BGIOSIBCE005559;BGIOSIBCE005814;BGIOSIBCE013570;BGIOSIBCE016133;BGIOSIBCE016900;BGIOSIBCE022899;BGIOSIBCE023215;BGIOSIBCE024892;BGIOSIBCE028486
LOC_Os08g07760	TFmatrixID_0410		176	+	ccGTACGat	SBP	Os01g0922600;Os02g0139400;Os02g0174100;Os02g0177300;Os03g0833300;Os04g0551500;Os04g0656500;Os06g0659100;Os06g0703500;LOC_Os07g32170;Os08g0509600;Os08g0513700;Os08g0531600;Os09g0507100;Os11g0496600;BGIOSIBCE004786;BGIOSIBCE005559;BGIOSIBCE005814;BGIOSIBCE013570;BGIOSIBCE016133;BGIOSIBCE016900;BGIOSIBCE022899;BGIOSIBCE023215;BGIOSIBCE024892;BGIOSIBCE028486
LOC_Os08g07760	TFmatrixID_0411		174	+	aaccGTACGa	SBP	Os01g0922600;Os02g0139400;Os02g0174100;Os02g0177300;Os03g0833300;Os04g0656500;Os06g0659100;Os06g0703500;LOC_Os07g32170;Os08g0509600;Os08g0513700;Os08g0531600;Os09g0507100;Os11g0496600;BGIOSIBCE004786;BGIOSIBCE005559;BGIOSIBCE005814;BGIOSIBCE013570;BGIOSIBCE016900;BGIOSIBCE022899;BGIOSIBCE023215;BGIOSIBCE024892;BGIOSIBCE028486
LOC_Os08g07760	TFmatrixID_0411		176	-	cCGTACgatg	SBP	Os01g0922600;Os02g0139400;Os02g0174100;Os02g0177300;Os03g0833300;Os04g0656500;Os06g0659100;Os06g0703500;LOC_Os07g32170;Os08g0509600;Os08g0513700;Os08g0531600;Os09g0507100;Os11g0496600;BGIOSIBCE004786;BGIOSIBCE005559;BGIOSIBCE005814;BGIOSIBCE013570;BGIOSIBCE016900;BGIOSIBCE022899;BGIOSIBCE023215;BGIOSIBCE024892;BGIOSIBCE028486
LOC_Os08g07760	TFmatrixID_0417		962	+	tcCGACCac	Storekeeper	Os03g0370250;Os07g0636100;BGIOSIBCE025740
LOC_Os08g07760	TFmatrixID_0418		325	-	ttTATAT	TBP	Os10g0432300;Os12g0580300;BGIOSIBCE012346;BGIOSIBCE032157;BGIOSIBCE037101
LOC_Os08g07760	TFmatrixID_0419		77	-	ATATAtt	TBP	Os10g0432300;Os12g0580300;BGIOSIBCE012346;BGIOSIBCE032157;BGIOSIBCE037101
LOC_Os08g07760	TFmatrixID_0419		435	+	aaTATAT	TBP	Os10g0432300;Os12g0580300;BGIOSIBCE012346;BGIOSIBCE032157;BGIOSIBCE037101
LOC_Os08g07760	TFmatrixID_0419		465	+	aaTATAT	TBP	Os10g0432300;Os12g0580300;BGIOSIBCE012346;BGIOSIBCE032157;BGIOSIBCE037101
LOC_Os08g07760	TFmatrixID_0419		828	-	ATATAtt	TBP	Os10g0432300;Os12g0580300;BGIOSIBCE012346;BGIOSIBCE032157;BGIOSIBCE037101
LOC_Os08g07760	TFmatrixID_0421		1426	-	tGGTGCtgat	TCP	Os01g0763200;Os03g0706500;Os03g0785800;Os05g0513100;LOC_Os07g04510;Os07g0152000;LOC_Os12g02090;Os12g0616400;BGIOSIBCE003719;BGIOSIBCE012680;BGIOSIBCE013197;BGIOSIBCE019659;BGIOSIBCE023632;BGIOSIBCE023721;BGIOSIBCE033238;BGIOSIBCE037346
LOC_Os08g07760	TFmatrixID_0424		975	+	gatCCCACct	TCP	Os01g0924400;Os02g0747400;Os04g0194600;Os04g0526000;Os06g0226700;Os09g0521300;Os12g0173300;BGIOSIBCE004799;BGIOSIBCE007942;BGIOSIBCE008650;BGIOSIBCE015956;BGIOSIBCE021200;BGIOSIBCE030613
LOC_Os08g07760	TFmatrixID_0426		973	+	gggatCCCAC	TCP	Os01g0924400;Os02g0747400;Os04g0194600;Os04g0526000;Os06g0226700;Os09g0521300;Os12g0173300;BGIOSIBCE004799;BGIOSIBCE007942;BGIOSIBCE008650;BGIOSIBCE015956;BGIOSIBCE021200;BGIOSIBCE030613
LOC_Os08g07760	TFmatrixID_0429		975	+	gatCCCAC	TCP	Os01g0924400;Os02g0747400;Os04g0194600;Os04g0526000;Os06g0226700;Os09g0521300;Os12g0173300;BGIOSIBCE004799;BGIOSIBCE007942;BGIOSIBCE008650;BGIOSIBCE015956;BGIOSIBCE021200;BGIOSIBCE030613
LOC_Os08g07760	TFmatrixID_0429		1029	+	gccCCCAC	TCP	Os01g0924400;Os02g0747400;Os04g0194600;Os04g0526000;Os06g0226700;Os09g0521300;Os12g0173300;BGIOSIBCE004799;BGIOSIBCE007942;BGIOSIBCE008650;BGIOSIBCE015956;BGIOSIBCE021200;BGIOSIBCE030613
LOC_Os08g07760	TFmatrixID_0431		975	+	gatCCCAC	TCP	Os01g0924400;Os02g0747400;Os04g0194600;Os04g0526000;Os06g0226700;Os09g0521300;Os12g0173300;BGIOSIBCE004799;BGIOSIBCE007942;BGIOSIBCE008650;BGIOSIBCE015956;BGIOSIBCE021200;BGIOSIBCE030613
LOC_Os08g07760	TFmatrixID_0431		1029	+	gccCCCAC	TCP	Os01g0924400;Os02g0747400;Os04g0194600;Os04g0526000;Os06g0226700;Os09g0521300;Os12g0173300;BGIOSIBCE004799;BGIOSIBCE007942;BGIOSIBCE008650;BGIOSIBCE015956;BGIOSIBCE021200;BGIOSIBCE030613
LOC_Os08g07760	TFmatrixID_0437		974	+	ggatCCCACc	TCP	Os01g0924400;Os02g0747400;Os04g0194600;Os04g0526000;Os06g0226700;Os09g0521300;BGIOSIBCE004799;BGIOSIBCE007942;BGIOSIBCE008650;BGIOSIBCE015956;BGIOSIBCE021200;BGIOSIBCE030613
LOC_Os08g07760	TFmatrixID_0437		1028	+	cgccCCCACt	TCP	Os01g0924400;Os02g0747400;Os04g0194600;Os04g0526000;Os06g0226700;Os09g0521300;BGIOSIBCE004799;BGIOSIBCE007942;BGIOSIBCE008650;BGIOSIBCE015956;BGIOSIBCE021200;BGIOSIBCE030613
LOC_Os08g07760	TFmatrixID_0438		974	+	ggatCCCAC	TCP	Os01g0924400;Os02g0747400;Os04g0194600;Os04g0526000;Os06g0226700;Os09g0521300;Os12g0173300;BGIOSIBCE004799;BGIOSIBCE007942;BGIOSIBCE008650;BGIOSIBCE015956;BGIOSIBCE021200;BGIOSIBCE030613
LOC_Os08g07760	TFmatrixID_0440		37	-	ttGGTCCa	TCP	Os01g0763200;Os03g0706500;Os03g0785800;Os05g0513100;LOC_Os07g04510;Os07g0152000;LOC_Os12g02090;Os12g0616400;BGIOSIBCE003719;BGIOSIBCE012680;BGIOSIBCE013197;BGIOSIBCE019659;BGIOSIBCE023632;BGIOSIBCE023721;BGIOSIBCE033238;BGIOSIBCE037346
LOC_Os08g07760	TFmatrixID_0442		441	-	tctTTGACtg	WRKY	Os01g0182700;Os01g0185900;Os01g0186000;Os01g0246700;Os01g0289600;Os01g0584900;Os01g0586800;Os01g0624700;Os01g0626400;Os01g0665500;Os01g0714800;Os01g0730700;Os01g0734000;Os01g0750100;Os01g0820400;Os01g0820700;Os01g0972800;Os02g0181300;Os02g0265200;Os02g0462800;Os02g0698800;Os02g0770500;Os03g0335200;Os03g0741400;Os03g0758000;Os03g0798500;Os03g0855100;Os04g0287400;Os04g0545000;Os04g0597300;Os04g0605…
LOC_Os08g07760	TFmatrixID_0442		471	-	tctTTGACtg	WRKY	Os01g0182700;Os01g0185900;Os01g0186000;Os01g0246700;Os01g0289600;Os01g0584900;Os01g0586800;Os01g0624700;Os01g0626400;Os01g0665500;Os01g0714800;Os01g0730700;Os01g0734000;Os01g0750100;Os01g0820400;Os01g0820700;Os01g0972800;Os02g0181300;Os02g0265200;Os02g0462800;Os02g0698800;Os02g0770500;Os03g0335200;Os03g0741400;Os03g0758000;Os03g0798500;Os03g0855100;Os04g0287400;Os04g0545000;Os04g0597300;Os04g0605…
LOC_Os08g07760	TFmatrixID_0442		1002	-	ccgTTGACtc	WRKY	Os01g0182700;Os01g0185900;Os01g0186000;Os01g0246700;Os01g0289600;Os01g0584900;Os01g0586800;Os01g0624700;Os01g0626400;Os01g0665500;Os01g0714800;Os01g0730700;Os01g0734000;Os01g0750100;Os01g0820400;Os01g0820700;Os01g0972800;Os02g0181300;Os02g0265200;Os02g0462800;Os02g0698800;Os02g0770500;Os03g0335200;Os03g0741400;Os03g0758000;Os03g0798500;Os03g0855100;Os04g0287400;Os04g0545000;Os04g0597300;Os04g0605…
LOC_Os08g07760	TFmatrixID_0444		442	-	ctTTGACtgt	WRKY	Os01g0182700;Os01g0185900;Os01g0186000;Os01g0246700;Os01g0289600;Os01g0584900;Os01g0586800;Os01g0624700;Os01g0626400;Os01g0665500;Os01g0714800;Os01g0730700;Os01g0734000;Os01g0750100;Os01g0972800;Os02g0181300;Os02g0265200;Os02g0462800;Os02g0698800;Os02g0770500;Os03g0335200;Os03g0657400;Os03g0741400;Os03g0758000;Os03g0798500;Os03g0855100;Os04g0287400;Os04g0545000;Os04g0597300;Os04g0605100;Os05g0137…
LOC_Os08g07760	TFmatrixID_0444		472	-	ctTTGACtgt	WRKY	Os01g0182700;Os01g0185900;Os01g0186000;Os01g0246700;Os01g0289600;Os01g0584900;Os01g0586800;Os01g0624700;Os01g0626400;Os01g0665500;Os01g0714800;Os01g0730700;Os01g0734000;Os01g0750100;Os01g0972800;Os02g0181300;Os02g0265200;Os02g0462800;Os02g0698800;Os02g0770500;Os03g0335200;Os03g0657400;Os03g0741400;Os03g0758000;Os03g0798500;Os03g0855100;Os04g0287400;Os04g0545000;Os04g0597300;Os04g0605100;Os05g0137…
LOC_Os08g07760	TFmatrixID_0444		1003	-	cgTTGACtcc	WRKY	Os01g0182700;Os01g0185900;Os01g0186000;Os01g0246700;Os01g0289600;Os01g0584900;Os01g0586800;Os01g0624700;Os01g0626400;Os01g0665500;Os01g0714800;Os01g0730700;Os01g0734000;Os01g0750100;Os01g0972800;Os02g0181300;Os02g0265200;Os02g0462800;Os02g0698800;Os02g0770500;Os03g0335200;Os03g0657400;Os03g0741400;Os03g0758000;Os03g0798500;Os03g0855100;Os04g0287400;Os04g0545000;Os04g0597300;Os04g0605100;Os05g0137…
LOC_Os08g07760	TFmatrixID_0445		443	-	tTTGACtg	WRKY	Os01g0182700;Os01g0185900;Os01g0186000;Os01g0246700;Os01g0289600;Os01g0584900;Os01g0586800;Os01g0624700;Os01g0626400;Os01g0665500;Os01g0714800;Os01g0730700;Os01g0734000;Os01g0750100;Os01g0820900;Os01g0972800;Os02g0181300;Os02g0265200;Os02g0462800;Os02g0698800;Os02g0770500;Os03g0741400;Os03g0758000;Os03g0798500;Os03g0855100;Os04g0287400;Os04g0545000;Os04g0597300;Os04g0605100;Os05g0137500;Os05g0183…
LOC_Os08g07760	TFmatrixID_0445		473	-	tTTGACtg	WRKY	Os01g0182700;Os01g0185900;Os01g0186000;Os01g0246700;Os01g0289600;Os01g0584900;Os01g0586800;Os01g0624700;Os01g0626400;Os01g0665500;Os01g0714800;Os01g0730700;Os01g0734000;Os01g0750100;Os01g0820900;Os01g0972800;Os02g0181300;Os02g0265200;Os02g0462800;Os02g0698800;Os02g0770500;Os03g0741400;Os03g0758000;Os03g0798500;Os03g0855100;Os04g0287400;Os04g0545000;Os04g0597300;Os04g0605100;Os05g0137500;Os05g0183…
LOC_Os08g07760	TFmatrixID_0445		893	-	tTTGACct	WRKY	Os01g0182700;Os01g0185900;Os01g0186000;Os01g0246700;Os01g0289600;Os01g0584900;Os01g0586800;Os01g0624700;Os01g0626400;Os01g0665500;Os01g0714800;Os01g0730700;Os01g0734000;Os01g0750100;Os01g0820900;Os01g0972800;Os02g0181300;Os02g0265200;Os02g0462800;Os02g0698800;Os02g0770500;Os03g0741400;Os03g0758000;Os03g0798500;Os03g0855100;Os04g0287400;Os04g0545000;Os04g0597300;Os04g0605100;Os05g0137500;Os05g0183…
LOC_Os08g07760	TFmatrixID_0445		1004	-	gTTGACtc	WRKY	Os01g0182700;Os01g0185900;Os01g0186000;Os01g0246700;Os01g0289600;Os01g0584900;Os01g0586800;Os01g0624700;Os01g0626400;Os01g0665500;Os01g0714800;Os01g0730700;Os01g0734000;Os01g0750100;Os01g0820900;Os01g0972800;Os02g0181300;Os02g0265200;Os02g0462800;Os02g0698800;Os02g0770500;Os03g0741400;Os03g0758000;Os03g0798500;Os03g0855100;Os04g0287400;Os04g0545000;Os04g0597300;Os04g0605100;Os05g0137500;Os05g0183…
LOC_Os08g07760	TFmatrixID_0446		441	-	tctTTGACtg	WRKY	Os01g0182700;Os01g0185900;Os01g0186000;Os01g0246700;Os01g0289600;Os01g0584900;Os01g0586800;Os01g0624700;Os01g0626400;Os01g0656400;Os01g0665500;Os01g0714800;Os01g0730700;Os01g0734000;Os01g0750100;Os01g0820400;Os01g0972800;Os02g0181300;Os02g0265200;Os02g0462800;Os02g0698800;Os02g0770500;Os03g0657400;Os03g0741400;Os03g0758000;Os03g0798500;Os03g0855100;Os04g0287400;Os04g0545000;Os04g0597300;Os04g0605…
LOC_Os08g07760	TFmatrixID_0446		471	-	tctTTGACtg	WRKY	Os01g0182700;Os01g0185900;Os01g0186000;Os01g0246700;Os01g0289600;Os01g0584900;Os01g0586800;Os01g0624700;Os01g0626400;Os01g0656400;Os01g0665500;Os01g0714800;Os01g0730700;Os01g0734000;Os01g0750100;Os01g0820400;Os01g0972800;Os02g0181300;Os02g0265200;Os02g0462800;Os02g0698800;Os02g0770500;Os03g0657400;Os03g0741400;Os03g0758000;Os03g0798500;Os03g0855100;Os04g0287400;Os04g0545000;Os04g0597300;Os04g0605…
LOC_Os08g07760	TFmatrixID_0446		891	-	agtTTGACct	WRKY	Os01g0182700;Os01g0185900;Os01g0186000;Os01g0246700;Os01g0289600;Os01g0584900;Os01g0586800;Os01g0624700;Os01g0626400;Os01g0656400;Os01g0665500;Os01g0714800;Os01g0730700;Os01g0734000;Os01g0750100;Os01g0820400;Os01g0972800;Os02g0181300;Os02g0265200;Os02g0462800;Os02g0698800;Os02g0770500;Os03g0657400;Os03g0741400;Os03g0758000;Os03g0798500;Os03g0855100;Os04g0287400;Os04g0545000;Os04g0597300;Os04g0605…
LOC_Os08g07760	TFmatrixID_0446		1002	-	ccgTTGACtc	WRKY	Os01g0182700;Os01g0185900;Os01g0186000;Os01g0246700;Os01g0289600;Os01g0584900;Os01g0586800;Os01g0624700;Os01g0626400;Os01g0656400;Os01g0665500;Os01g0714800;Os01g0730700;Os01g0734000;Os01g0750100;Os01g0820400;Os01g0972800;Os02g0181300;Os02g0265200;Os02g0462800;Os02g0698800;Os02g0770500;Os03g0657400;Os03g0741400;Os03g0758000;Os03g0798500;Os03g0855100;Os04g0287400;Os04g0545000;Os04g0597300;Os04g0605…
LOC_Os08g07760	TFmatrixID_0447		1003	-	cgTTGACtcc	WRKY	Os01g0182700;Os01g0185900;Os01g0186000;Os01g0246700;Os01g0289600;Os01g0584900;Os01g0586800;Os01g0624700;Os01g0626400;Os01g0656400;Os01g0665500;Os01g0714800;Os01g0730700;Os01g0734000;Os01g0750100;Os01g0820400;Os01g0820700;Os01g0820900;Os01g0821300;Os01g0972800;Os02g0181300;Os02g0265200;Os02g0462800;Os02g0698800;Os02g0770500;Os03g0657400;Os03g0741400;Os03g0758000;Os03g0798500;Os03g0855100;Os04g0287…
LOC_Os08g07760	TFmatrixID_0448		891	-	agtTTGACctt	WRKY	Os01g0182700;Os01g0185900;Os01g0186000;Os01g0246700;Os01g0289600;Os01g0584900;Os01g0586800;Os01g0624700;Os01g0626400;Os01g0665500;Os01g0714800;Os01g0730700;Os01g0734000;Os01g0750100;Os01g0820900;Os01g0972800;Os02g0181300;Os02g0265200;Os02g0462800;Os02g0698800;Os02g0770500;Os03g0741400;Os03g0758000;Os03g0798500;Os03g0855100;Os04g0287400;Os04g0545000;Os04g0597300;Os04g0605100;Os05g0137500;Os05g0183…
LOC_Os08g07760	TFmatrixID_0448		1002	-	ccgTTGACtcc	WRKY	Os01g0182700;Os01g0185900;Os01g0186000;Os01g0246700;Os01g0289600;Os01g0584900;Os01g0586800;Os01g0624700;Os01g0626400;Os01g0665500;Os01g0714800;Os01g0730700;Os01g0734000;Os01g0750100;Os01g0820900;Os01g0972800;Os02g0181300;Os02g0265200;Os02g0462800;Os02g0698800;Os02g0770500;Os03g0741400;Os03g0758000;Os03g0798500;Os03g0855100;Os04g0287400;Os04g0545000;Os04g0597300;Os04g0605100;Os05g0137500;Os05g0183…
LOC_Os08g07760	TFmatrixID_0449		893	-	tTTGACct	WRKY	Os01g0826400;Os03g0444900;Os03g0758900;Os04g0471700;Os05g0343400;Os05g0474800;Os07g0583700;Os07g0596900;Os08g0276200;Os08g0499300;Os11g0686250;Os12g0507300;BGIOSIBCE004127;BGIOSIBCE011287;BGIOSIBCE013031;BGIOSIBCE015541;BGIOSIBCE018601;BGIOSIBCE019393;BGIOSIBCE025395;BGIOSIBCE025484;BGIOSIBCE027215;BGIOSIBCE028379;BGIOSIBCE035270;BGIOSIBCE035276;BGIOSIBCE035419
LOC_Os08g07760	TFmatrixID_0450		1003	-	cgTTGACtcc	WRKY	Os01g0182700;Os01g0185900;Os01g0186000;Os01g0246700;Os01g0289600;Os01g0584900;Os01g0586800;Os01g0624700;Os01g0626400;Os01g0665500;Os01g0714800;Os01g0730700;Os01g0734000;Os01g0750100;Os01g0820400;Os01g0820700;Os01g0820900;Os01g0821300;Os01g0972800;Os02g0181300;Os02g0265200;Os02g0462800;Os02g0698800;Os02g0770500;Os03g0335200;Os03g0657400;Os03g0741400;Os03g0758000;Os03g0798500;Os03g0855100;Os04g0287…
LOC_Os08g07760	TFmatrixID_0451		442	-	ctTTGACtgt	WRKY	Os01g0826400;Os03g0444900;Os03g0758900;Os04g0471700;Os05g0343400;Os05g0474800;Os07g0583700;Os07g0596900;Os08g0276200;Os08g0499300;Os11g0685700;Os11g0686250;Os12g0507300;BGIOSIBCE004127;BGIOSIBCE011287;BGIOSIBCE013031;BGIOSIBCE015541;BGIOSIBCE018601;BGIOSIBCE019393;BGIOSIBCE025395;BGIOSIBCE025484;BGIOSIBCE027215;BGIOSIBCE028379;BGIOSIBCE035270;BGIOSIBCE035272;BGIOSIBCE035276;BGIOSIBCE035419
LOC_Os08g07760	TFmatrixID_0451		472	-	ctTTGACtgt	WRKY	Os01g0826400;Os03g0444900;Os03g0758900;Os04g0471700;Os05g0343400;Os05g0474800;Os07g0583700;Os07g0596900;Os08g0276200;Os08g0499300;Os11g0685700;Os11g0686250;Os12g0507300;BGIOSIBCE004127;BGIOSIBCE011287;BGIOSIBCE013031;BGIOSIBCE015541;BGIOSIBCE018601;BGIOSIBCE019393;BGIOSIBCE025395;BGIOSIBCE025484;BGIOSIBCE027215;BGIOSIBCE028379;BGIOSIBCE035270;BGIOSIBCE035272;BGIOSIBCE035276;BGIOSIBCE035419
LOC_Os08g07760	TFmatrixID_0451		892	-	gtTTGACctt	WRKY	Os01g0826400;Os03g0444900;Os03g0758900;Os04g0471700;Os05g0343400;Os05g0474800;Os07g0583700;Os07g0596900;Os08g0276200;Os08g0499300;Os11g0685700;Os11g0686250;Os12g0507300;BGIOSIBCE004127;BGIOSIBCE011287;BGIOSIBCE013031;BGIOSIBCE015541;BGIOSIBCE018601;BGIOSIBCE019393;BGIOSIBCE025395;BGIOSIBCE025484;BGIOSIBCE027215;BGIOSIBCE028379;BGIOSIBCE035270;BGIOSIBCE035272;BGIOSIBCE035276;BGIOSIBCE035419
LOC_Os08g07760	TFmatrixID_0451		1003	-	cgTTGACtcc	WRKY	Os01g0826400;Os03g0444900;Os03g0758900;Os04g0471700;Os05g0343400;Os05g0474800;Os07g0583700;Os07g0596900;Os08g0276200;Os08g0499300;Os11g0685700;Os11g0686250;Os12g0507300;BGIOSIBCE004127;BGIOSIBCE011287;BGIOSIBCE013031;BGIOSIBCE015541;BGIOSIBCE018601;BGIOSIBCE019393;BGIOSIBCE025395;BGIOSIBCE025484;BGIOSIBCE027215;BGIOSIBCE028379;BGIOSIBCE035270;BGIOSIBCE035272;BGIOSIBCE035276;BGIOSIBCE035419
LOC_Os08g07760	TFmatrixID_0452		441	-	tctTTGACtg	WRKY	Os01g0182700;Os01g0185900;Os01g0186000;Os01g0246700;Os01g0289600;Os01g0584900;Os01g0586800;Os01g0624700;Os01g0626400;Os01g0656400;Os01g0665500;Os01g0714800;Os01g0730700;Os01g0734000;Os01g0750100;Os01g0972800;Os02g0181300;Os02g0265200;Os02g0462800;Os02g0698800;Os02g0770500;Os03g0335200;Os03g0741400;Os03g0758000;Os03g0798500;Os03g0855100;Os04g0287400;Os04g0545000;Os04g0597300;Os04g0605100;Os05g0137…
LOC_Os08g07760	TFmatrixID_0452		471	-	tctTTGACtg	WRKY	Os01g0182700;Os01g0185900;Os01g0186000;Os01g0246700;Os01g0289600;Os01g0584900;Os01g0586800;Os01g0624700;Os01g0626400;Os01g0656400;Os01g0665500;Os01g0714800;Os01g0730700;Os01g0734000;Os01g0750100;Os01g0972800;Os02g0181300;Os02g0265200;Os02g0462800;Os02g0698800;Os02g0770500;Os03g0335200;Os03g0741400;Os03g0758000;Os03g0798500;Os03g0855100;Os04g0287400;Os04g0545000;Os04g0597300;Os04g0605100;Os05g0137…
LOC_Os08g07760	TFmatrixID_0452		1002	-	ccgTTGACtc	WRKY	Os01g0182700;Os01g0185900;Os01g0186000;Os01g0246700;Os01g0289600;Os01g0584900;Os01g0586800;Os01g0624700;Os01g0626400;Os01g0656400;Os01g0665500;Os01g0714800;Os01g0730700;Os01g0734000;Os01g0750100;Os01g0972800;Os02g0181300;Os02g0265200;Os02g0462800;Os02g0698800;Os02g0770500;Os03g0335200;Os03g0741400;Os03g0758000;Os03g0798500;Os03g0855100;Os04g0287400;Os04g0545000;Os04g0597300;Os04g0605100;Os05g0137…
LOC_Os08g07760	TFmatrixID_0453		442	-	ctTTGACt	WRKY	Os01g0182700;Os01g0185900;Os01g0186000;Os01g0246700;Os01g0289600;Os01g0584900;Os01g0586800;Os01g0624700;Os01g0626400;Os01g0665500;Os01g0714800;Os01g0730700;Os01g0734000;Os01g0750100;Os01g0972800;Os02g0181300;Os02g0265200;Os02g0462800;Os02g0698800;Os02g0770500;Os03g0335200;Os03g0657400;Os03g0741400;Os03g0758000;Os03g0798500;Os03g0855100;Os04g0287400;Os04g0545000;Os04g0597300;Os04g0605100;Os05g0137…
LOC_Os08g07760	TFmatrixID_0453		472	-	ctTTGACt	WRKY	Os01g0182700;Os01g0185900;Os01g0186000;Os01g0246700;Os01g0289600;Os01g0584900;Os01g0586800;Os01g0624700;Os01g0626400;Os01g0665500;Os01g0714800;Os01g0730700;Os01g0734000;Os01g0750100;Os01g0972800;Os02g0181300;Os02g0265200;Os02g0462800;Os02g0698800;Os02g0770500;Os03g0335200;Os03g0657400;Os03g0741400;Os03g0758000;Os03g0798500;Os03g0855100;Os04g0287400;Os04g0545000;Os04g0597300;Os04g0605100;Os05g0137…
LOC_Os08g07760	TFmatrixID_0453		1003	-	cgTTGACt	WRKY	Os01g0182700;Os01g0185900;Os01g0186000;Os01g0246700;Os01g0289600;Os01g0584900;Os01g0586800;Os01g0624700;Os01g0626400;Os01g0665500;Os01g0714800;Os01g0730700;Os01g0734000;Os01g0750100;Os01g0972800;Os02g0181300;Os02g0265200;Os02g0462800;Os02g0698800;Os02g0770500;Os03g0335200;Os03g0657400;Os03g0741400;Os03g0758000;Os03g0798500;Os03g0855100;Os04g0287400;Os04g0545000;Os04g0597300;Os04g0605100;Os05g0137…
LOC_Os08g07760	TFmatrixID_0454		892	-	gtTTGACctt	WRKY	Os01g0182700;Os01g0185900;Os01g0186000;Os01g0246700;Os01g0289600;Os01g0584900;Os01g0586800;Os01g0624700;Os01g0626400;Os01g0656400;Os01g0665500;Os01g0714800;Os01g0730700;Os01g0734000;Os01g0750100;Os01g0820400;Os01g0820700;Os01g0820900;Os01g0972800;Os02g0181300;Os02g0265200;Os02g0462800;Os02g0698800;Os02g0770500;Os03g0335200;Os03g0741400;Os03g0758000;Os03g0798500;Os03g0855100;Os04g0287400;Os04g0545…
LOC_Os08g07760	TFmatrixID_0454		1003	-	cgTTGACtcc	WRKY	Os01g0182700;Os01g0185900;Os01g0186000;Os01g0246700;Os01g0289600;Os01g0584900;Os01g0586800;Os01g0624700;Os01g0626400;Os01g0656400;Os01g0665500;Os01g0714800;Os01g0730700;Os01g0734000;Os01g0750100;Os01g0820400;Os01g0820700;Os01g0820900;Os01g0972800;Os02g0181300;Os02g0265200;Os02g0462800;Os02g0698800;Os02g0770500;Os03g0335200;Os03g0741400;Os03g0758000;Os03g0798500;Os03g0855100;Os04g0287400;Os04g0545…
LOC_Os08g07760	TFmatrixID_0455		441	-	tctTTGACtgt	WRKY	Os01g0182700;Os01g0185900;Os01g0186000;Os01g0246700;Os01g0289600;Os01g0584900;Os01g0586800;Os01g0624700;Os01g0626400;Os01g0656400;Os01g0665500;Os01g0714800;Os01g0730700;Os01g0734000;Os01g0750100;Os01g0820400;Os01g0972800;Os02g0181300;Os02g0265200;Os02g0462800;Os02g0698800;Os02g0770500;Os03g0335200;Os03g0741400;Os03g0758000;Os03g0798500;Os03g0855100;Os04g0287400;Os04g0545000;Os04g0597300;Os04g0605…
LOC_Os08g07760	TFmatrixID_0455		471	-	tctTTGACtgt	WRKY	Os01g0182700;Os01g0185900;Os01g0186000;Os01g0246700;Os01g0289600;Os01g0584900;Os01g0586800;Os01g0624700;Os01g0626400;Os01g0656400;Os01g0665500;Os01g0714800;Os01g0730700;Os01g0734000;Os01g0750100;Os01g0820400;Os01g0972800;Os02g0181300;Os02g0265200;Os02g0462800;Os02g0698800;Os02g0770500;Os03g0335200;Os03g0741400;Os03g0758000;Os03g0798500;Os03g0855100;Os04g0287400;Os04g0545000;Os04g0597300;Os04g0605…
LOC_Os08g07760	TFmatrixID_0455		1002	-	ccgTTGACtcc	WRKY	Os01g0182700;Os01g0185900;Os01g0186000;Os01g0246700;Os01g0289600;Os01g0584900;Os01g0586800;Os01g0624700;Os01g0626400;Os01g0656400;Os01g0665500;Os01g0714800;Os01g0730700;Os01g0734000;Os01g0750100;Os01g0820400;Os01g0972800;Os02g0181300;Os02g0265200;Os02g0462800;Os02g0698800;Os02g0770500;Os03g0335200;Os03g0741400;Os03g0758000;Os03g0798500;Os03g0855100;Os04g0287400;Os04g0545000;Os04g0597300;Os04g0605…
LOC_Os08g07760	TFmatrixID_0456		1003	-	cgTTGACtcc	WRKY	Os01g0182700;Os01g0185900;Os01g0186000;Os01g0246700;Os01g0289600;Os01g0584900;Os01g0586800;Os01g0624700;Os01g0626400;Os01g0656400;Os01g0665500;Os01g0714800;Os01g0730700;Os01g0734000;Os01g0750100;Os01g0820400;Os01g0820700;Os01g0820900;Os01g0972800;Os02g0181300;Os02g0265200;Os02g0462800;Os02g0698800;Os02g0770500;Os03g0335200;Os03g0741400;Os03g0758000;Os03g0798500;Os03g0855100;Os04g0287400;Os04g0545…
LOC_Os08g07760	TFmatrixID_0457		441	-	tctTTGACtg	WRKY	Os01g0182700;Os01g0185900;Os01g0186000;Os01g0246700;Os01g0289600;Os01g0584900;Os01g0586800;Os01g0624700;Os01g0626400;Os01g0656400;Os01g0665500;Os01g0714800;Os01g0730700;Os01g0734000;Os01g0750100;Os01g0820400;Os01g0820700;Os01g0820900;Os01g0821300;Os01g0972800;Os02g0181300;Os02g0265200;Os02g0462800;Os02g0698800;Os02g0770500;Os03g0335200;Os03g0657400;Os03g0741400;Os03g0758000;Os03g0798500;Os03g0855…
LOC_Os08g07760	TFmatrixID_0457		471	-	tctTTGACtg	WRKY	Os01g0182700;Os01g0185900;Os01g0186000;Os01g0246700;Os01g0289600;Os01g0584900;Os01g0586800;Os01g0624700;Os01g0626400;Os01g0656400;Os01g0665500;Os01g0714800;Os01g0730700;Os01g0734000;Os01g0750100;Os01g0820400;Os01g0820700;Os01g0820900;Os01g0821300;Os01g0972800;Os02g0181300;Os02g0265200;Os02g0462800;Os02g0698800;Os02g0770500;Os03g0335200;Os03g0657400;Os03g0741400;Os03g0758000;Os03g0798500;Os03g0855…
LOC_Os08g07760	TFmatrixID_0457		1002	-	ccgTTGACtc	WRKY	Os01g0182700;Os01g0185900;Os01g0186000;Os01g0246700;Os01g0289600;Os01g0584900;Os01g0586800;Os01g0624700;Os01g0626400;Os01g0656400;Os01g0665500;Os01g0714800;Os01g0730700;Os01g0734000;Os01g0750100;Os01g0820400;Os01g0820700;Os01g0820900;Os01g0821300;Os01g0972800;Os02g0181300;Os02g0265200;Os02g0462800;Os02g0698800;Os02g0770500;Os03g0335200;Os03g0657400;Os03g0741400;Os03g0758000;Os03g0798500;Os03g0855…
LOC_Os08g07760	TFmatrixID_0458		892	-	gtTTGACctt	WRKY	Os01g0182700;Os01g0185900;Os01g0186000;Os01g0246700;Os01g0289600;Os01g0584900;Os01g0586800;Os01g0624700;Os01g0626400;Os01g0656400;Os01g0665500;Os01g0714800;Os01g0730700;Os01g0734000;Os01g0750100;Os01g0820900;Os01g0972800;Os02g0181300;Os02g0265200;Os02g0462800;Os02g0698800;Os02g0770500;Os03g0741400;Os03g0758000;Os03g0798500;Os03g0855100;Os04g0287400;Os04g0545000;Os04g0597300;Os04g0605100;Os05g0137…
LOC_Os08g07760	TFmatrixID_0459		893	-	tTTGACct	WRKY	Os01g0182700;Os01g0185900;Os01g0186000;Os01g0289600;Os01g0626400;Os01g0656400;Os01g0665500;Os01g0734000;Os01g0820400;Os01g0820700;Os01g0820900;Os01g0821300;Os01g0821600;Os01g0972800;Os02g0265200;Os03g0321700;Os03g0335200;Os03g0741400;Os03g0758000;Os04g0287400;Os04g0545000;Os05g0233100;LOC_Os05g25700;Os05g0322900;Os05g0478400;Os05g0478700;Os05g0478800;Os05g0571200;Os05g0583000;Os06g0158100;Os06g05…
LOC_Os08g07760	TFmatrixID_0460		443	-	tTTGACtg	WRKY	Os01g0182700;Os01g0185900;Os01g0186000;Os01g0246700;Os01g0289600;Os01g0584900;Os01g0586800;Os01g0624700;Os01g0626400;Os01g0656400;Os01g0665500;Os01g0714800;Os01g0730700;Os01g0734000;Os01g0750100;Os01g0972800;Os02g0181300;Os02g0265200;Os02g0462800;Os02g0698800;Os02g0770500;Os03g0335200;Os03g0741400;Os03g0758000;Os03g0798500;Os03g0855100;Os04g0287400;Os04g0545000;Os04g0597300;Os04g0605100;Os05g0137…
LOC_Os08g07760	TFmatrixID_0460		473	-	tTTGACtg	WRKY	Os01g0182700;Os01g0185900;Os01g0186000;Os01g0246700;Os01g0289600;Os01g0584900;Os01g0586800;Os01g0624700;Os01g0626400;Os01g0656400;Os01g0665500;Os01g0714800;Os01g0730700;Os01g0734000;Os01g0750100;Os01g0972800;Os02g0181300;Os02g0265200;Os02g0462800;Os02g0698800;Os02g0770500;Os03g0335200;Os03g0741400;Os03g0758000;Os03g0798500;Os03g0855100;Os04g0287400;Os04g0545000;Os04g0597300;Os04g0605100;Os05g0137…
LOC_Os08g07760	TFmatrixID_0460		1004	-	gTTGACtc	WRKY	Os01g0182700;Os01g0185900;Os01g0186000;Os01g0246700;Os01g0289600;Os01g0584900;Os01g0586800;Os01g0624700;Os01g0626400;Os01g0656400;Os01g0665500;Os01g0714800;Os01g0730700;Os01g0734000;Os01g0750100;Os01g0972800;Os02g0181300;Os02g0265200;Os02g0462800;Os02g0698800;Os02g0770500;Os03g0335200;Os03g0741400;Os03g0758000;Os03g0798500;Os03g0855100;Os04g0287400;Os04g0545000;Os04g0597300;Os04g0605100;Os05g0137…
LOC_Os08g07760	TFmatrixID_0461		1001	-	tccgTTGACt	WRKY	Os01g0182700;Os01g0185900;Os01g0186000;Os01g0246700;Os01g0289600;Os01g0586800;Os01g0624700;Os01g0656400;Os01g0714800;Os01g0730700;Os01g0734000;Os01g0750100;Os01g0820400;Os01g0820700;Os01g0820900;Os01g0821300;Os01g0821600;Os01g0972800;Os02g0181300;Os02g0265200;Os02g0462800;Os02g0698800;Os02g0770500;Os03g0321700;Os03g0335200;Os03g0741400;Os03g0798500;Os03g0855100;Os04g0287400;Os04g0545000;Os04g0597…
LOC_Os08g07760	TFmatrixID_0462		442	-	ctTTGACtg	WRKY	Os01g0182700;Os01g0185900;Os01g0186000;Os01g0246700;Os01g0289600;Os01g0584900;Os01g0586800;Os01g0624700;Os01g0626400;Os01g0665500;Os01g0714800;Os01g0730700;Os01g0734000;Os01g0750100;Os01g0972800;Os02g0181300;Os02g0265200;Os02g0462800;Os02g0698800;Os02g0770500;Os03g0335200;Os03g0657400;Os03g0741400;Os03g0758000;Os03g0798500;Os03g0855100;Os04g0287400;Os04g0545000;Os04g0597300;Os04g0605100;Os05g0137…
LOC_Os08g07760	TFmatrixID_0462		472	-	ctTTGACtg	WRKY	Os01g0182700;Os01g0185900;Os01g0186000;Os01g0246700;Os01g0289600;Os01g0584900;Os01g0586800;Os01g0624700;Os01g0626400;Os01g0665500;Os01g0714800;Os01g0730700;Os01g0734000;Os01g0750100;Os01g0972800;Os02g0181300;Os02g0265200;Os02g0462800;Os02g0698800;Os02g0770500;Os03g0335200;Os03g0657400;Os03g0741400;Os03g0758000;Os03g0798500;Os03g0855100;Os04g0287400;Os04g0545000;Os04g0597300;Os04g0605100;Os05g0137…
LOC_Os08g07760	TFmatrixID_0462		892	-	gtTTGACct	WRKY	Os01g0182700;Os01g0185900;Os01g0186000;Os01g0246700;Os01g0289600;Os01g0584900;Os01g0586800;Os01g0624700;Os01g0626400;Os01g0665500;Os01g0714800;Os01g0730700;Os01g0734000;Os01g0750100;Os01g0972800;Os02g0181300;Os02g0265200;Os02g0462800;Os02g0698800;Os02g0770500;Os03g0335200;Os03g0657400;Os03g0741400;Os03g0758000;Os03g0798500;Os03g0855100;Os04g0287400;Os04g0545000;Os04g0597300;Os04g0605100;Os05g0137…
LOC_Os08g07760	TFmatrixID_0462		1003	-	cgTTGACtc	WRKY	Os01g0182700;Os01g0185900;Os01g0186000;Os01g0246700;Os01g0289600;Os01g0584900;Os01g0586800;Os01g0624700;Os01g0626400;Os01g0665500;Os01g0714800;Os01g0730700;Os01g0734000;Os01g0750100;Os01g0972800;Os02g0181300;Os02g0265200;Os02g0462800;Os02g0698800;Os02g0770500;Os03g0335200;Os03g0657400;Os03g0741400;Os03g0758000;Os03g0798500;Os03g0855100;Os04g0287400;Os04g0545000;Os04g0597300;Os04g0605100;Os05g0137…
LOC_Os08g07760	TFmatrixID_0463		892	-	gtTTGACctt	WRKY	Os01g0182700;Os01g0185900;Os01g0186000;Os01g0246700;Os01g0289600;Os01g0584900;Os01g0586800;Os01g0624700;Os01g0626400;Os01g0656400;Os01g0665500;Os01g0714800;Os01g0730700;Os01g0734000;Os01g0750100;Os01g0972800;Os02g0181300;Os02g0265200;Os02g0462800;Os02g0698800;Os02g0770500;Os03g0335200;Os03g0657400;Os03g0741400;Os03g0758000;Os03g0798500;Os03g0855100;Os04g0287400;Os04g0545000;Os04g0597300;Os04g0605…
LOC_Os08g07760	TFmatrixID_0463		1003	-	cgTTGACtcc	WRKY	Os01g0182700;Os01g0185900;Os01g0186000;Os01g0246700;Os01g0289600;Os01g0584900;Os01g0586800;Os01g0624700;Os01g0626400;Os01g0656400;Os01g0665500;Os01g0714800;Os01g0730700;Os01g0734000;Os01g0750100;Os01g0972800;Os02g0181300;Os02g0265200;Os02g0462800;Os02g0698800;Os02g0770500;Os03g0335200;Os03g0657400;Os03g0741400;Os03g0758000;Os03g0798500;Os03g0855100;Os04g0287400;Os04g0545000;Os04g0597300;Os04g0605…
LOC_Os08g07760	TFmatrixID_0464		892	-	gtTTGACct	WRKY	Os01g0182700;Os01g0185900;Os01g0186000;Os01g0246700;Os01g0289600;Os01g0584900;Os01g0586800;Os01g0624700;Os01g0626400;Os01g0656400;Os01g0665500;Os01g0714800;Os01g0730700;Os01g0734000;Os01g0750100;Os01g0820400;Os01g0820700;Os01g0820900;Os01g0821600;Os01g0972800;Os02g0181300;Os02g0265200;Os02g0462800;Os02g0698800;Os02g0770500;Os03g0335200;Os03g0741400;Os03g0758000;Os03g0798500;Os03g0855100;Os04g0287…
LOC_Os08g07760	TFmatrixID_0464		1003	-	cgTTGACtc	WRKY	Os01g0182700;Os01g0185900;Os01g0186000;Os01g0246700;Os01g0289600;Os01g0584900;Os01g0586800;Os01g0624700;Os01g0626400;Os01g0656400;Os01g0665500;Os01g0714800;Os01g0730700;Os01g0734000;Os01g0750100;Os01g0820400;Os01g0820700;Os01g0820900;Os01g0821600;Os01g0972800;Os02g0181300;Os02g0265200;Os02g0462800;Os02g0698800;Os02g0770500;Os03g0335200;Os03g0741400;Os03g0758000;Os03g0798500;Os03g0855100;Os04g0287…
LOC_Os08g07760	TFmatrixID_0465		893	-	tTTGACct	WRKY	Os01g0826400;Os03g0444900;Os03g0758900;Os04g0471700;Os05g0343400;Os05g0474800;Os07g0583700;Os07g0596900;Os08g0276200;Os08g0499300;Os11g0685700;Os11g0686250;Os12g0507300;BGIOSIBCE004127;BGIOSIBCE011287;BGIOSIBCE013031;BGIOSIBCE015541;BGIOSIBCE018601;BGIOSIBCE019393;BGIOSIBCE025395;BGIOSIBCE025484;BGIOSIBCE027215;BGIOSIBCE028379;BGIOSIBCE035270;BGIOSIBCE035272;BGIOSIBCE035276;BGIOSIBCE035419
LOC_Os08g07760	TFmatrixID_0466		442	-	ctTTGACtgt	WRKY	Os01g0182700;Os01g0185900;Os01g0186000;Os01g0246700;Os01g0289600;Os01g0584900;Os01g0586800;Os01g0624700;Os01g0626400;Os01g0665500;Os01g0714800;Os01g0730700;Os01g0734000;Os01g0750100;Os01g0972800;Os02g0181300;Os02g0265200;Os02g0462800;Os02g0698800;Os02g0770500;Os03g0741400;Os03g0758000;Os03g0798500;Os03g0855100;Os04g0287400;Os04g0545000;Os04g0597300;Os04g0605100;Os05g0137500;Os05g0183100;Os05g0478…
LOC_Os08g07760	TFmatrixID_0466		472	-	ctTTGACtgt	WRKY	Os01g0182700;Os01g0185900;Os01g0186000;Os01g0246700;Os01g0289600;Os01g0584900;Os01g0586800;Os01g0624700;Os01g0626400;Os01g0665500;Os01g0714800;Os01g0730700;Os01g0734000;Os01g0750100;Os01g0972800;Os02g0181300;Os02g0265200;Os02g0462800;Os02g0698800;Os02g0770500;Os03g0741400;Os03g0758000;Os03g0798500;Os03g0855100;Os04g0287400;Os04g0545000;Os04g0597300;Os04g0605100;Os05g0137500;Os05g0183100;Os05g0478…
LOC_Os08g07760	TFmatrixID_0466		892	-	gtTTGACctt	WRKY	Os01g0182700;Os01g0185900;Os01g0186000;Os01g0246700;Os01g0289600;Os01g0584900;Os01g0586800;Os01g0624700;Os01g0626400;Os01g0665500;Os01g0714800;Os01g0730700;Os01g0734000;Os01g0750100;Os01g0972800;Os02g0181300;Os02g0265200;Os02g0462800;Os02g0698800;Os02g0770500;Os03g0741400;Os03g0758000;Os03g0798500;Os03g0855100;Os04g0287400;Os04g0545000;Os04g0597300;Os04g0605100;Os05g0137500;Os05g0183100;Os05g0478…
LOC_Os08g07760	TFmatrixID_0466		1003	-	cgTTGACtcc	WRKY	Os01g0182700;Os01g0185900;Os01g0186000;Os01g0246700;Os01g0289600;Os01g0584900;Os01g0586800;Os01g0624700;Os01g0626400;Os01g0665500;Os01g0714800;Os01g0730700;Os01g0734000;Os01g0750100;Os01g0972800;Os02g0181300;Os02g0265200;Os02g0462800;Os02g0698800;Os02g0770500;Os03g0741400;Os03g0758000;Os03g0798500;Os03g0855100;Os04g0287400;Os04g0545000;Os04g0597300;Os04g0605100;Os05g0137500;Os05g0183100;Os05g0478…
LOC_Os08g07760	TFmatrixID_0467		889	-	aaagtTTGACctt	WRKY	Os01g0656400;BGIOSIBCE003030
LOC_Os08g07760	TFmatrixID_0467		1000	-	ttccgTTGACtcc	WRKY	Os01g0656400;BGIOSIBCE003030
LOC_Os08g07760	TFmatrixID_0468		892	-	gtTTGACct	WRKY	Os01g0182700;Os01g0185900;Os01g0186000;Os01g0246700;Os01g0289600;Os01g0584900;Os01g0586800;Os01g0624700;Os01g0626400;Os01g0656400;Os01g0665500;Os01g0730700;Os01g0734000;Os01g0750100;Os01g0820400;Os01g0820700;Os01g0820900;Os01g0821300;Os01g0972800;Os02g0265200;Os02g0462800;Os02g0698800;Os02g0770500;Os03g0335200;Os03g0657400;Os03g0741400;Os03g0758000;Os03g0798500;Os03g0855100;Os04g0287400;Os04g0545…
LOC_Os08g07760	TFmatrixID_0468		1003	-	cgTTGACtc	WRKY	Os01g0182700;Os01g0185900;Os01g0186000;Os01g0246700;Os01g0289600;Os01g0584900;Os01g0586800;Os01g0624700;Os01g0626400;Os01g0656400;Os01g0665500;Os01g0730700;Os01g0734000;Os01g0750100;Os01g0820400;Os01g0820700;Os01g0820900;Os01g0821300;Os01g0972800;Os02g0265200;Os02g0462800;Os02g0698800;Os02g0770500;Os03g0335200;Os03g0657400;Os03g0741400;Os03g0758000;Os03g0798500;Os03g0855100;Os04g0287400;Os04g0545…
LOC_Os08g07760	TFmatrixID_0470		8	+	atttCCAAAaaggtatac	MADS box;MIKC;M-type	Os01g0201700;Os01g0883100;Os01g0886200;Os02g0104100;Os02g0579600;Os02g0682200;Os02g0731200;Os03g0122600;Os03g0752800;Os03g0753100;Os04g0304400;Os04g0580700;LOC_Os05g11380;Os05g0203800;Os06g0108500;Os06g0162800;Os06g0223300;Os06g0347700;Os07g0108900;Os08g0494100;Os08g0531700;Os08g0531900;Os09g0507200;Os10g0536100;Os12g0207000;BGIOSIBCE000764;BGIOSIBCE002283;BGIOSIBCE004508;BGIOSIBCE004527;BGIOSIBC…
LOC_Os08g07760	TFmatrixID_0470		764	-	tttttcagaTTTGGaaat	MADS box;MIKC;M-type	Os01g0201700;Os01g0883100;Os01g0886200;Os02g0104100;Os02g0579600;Os02g0682200;Os02g0731200;Os03g0122600;Os03g0752800;Os03g0753100;Os04g0304400;Os04g0580700;LOC_Os05g11380;Os05g0203800;Os06g0108500;Os06g0162800;Os06g0223300;Os06g0347700;Os07g0108900;Os08g0494100;Os08g0531700;Os08g0531900;Os09g0507200;Os10g0536100;Os12g0207000;BGIOSIBCE000764;BGIOSIBCE002283;BGIOSIBCE004508;BGIOSIBCE004527;BGIOSIBC…
LOC_Os08g07760	TFmatrixID_0471		1105	+	aATAATta	Homeodomain;HD-ZIP	Os02g0729700;Os03g0170600;Os03g0188900;Os08g0416000;Os08g0481400;Os09g0379600;Os09g0470500;Os10g0377300;Os10g0404900;BGIOSIBCE008523;BGIOSIBCE009833;BGIOSIBCE009953;BGIOSIBCE027867;BGIOSIBCE028254;BGIOSIBCE029749;BGIOSIBCE030279;BGIOSIBCE031816;BGIOSIBCE031956
LOC_Os08g07760	TFmatrixID_0484		1104	+	cAATAAttaacaa	Homeodomain;HD-ZIP	Os02g0729700;Os03g0170600;Os03g0188900;Os08g0416000;Os08g0481400;Os09g0470500;Os10g0377300;Os10g0404900;BGIOSIBCE008523;BGIOSIBCE009833;BGIOSIBCE009953;BGIOSIBCE027867;BGIOSIBCE028254;BGIOSIBCE030279;BGIOSIBCE031816;BGIOSIBCE031956
LOC_Os08g07760	TFmatrixID_0491		821	-	caagtctATATAttgttctag	TBP	Os10g0432300;Os12g0580300;BGIOSIBCE012346;BGIOSIBCE032157;BGIOSIBCE037101
LOC_Os08g07760	TFmatrixID_0499		1269	+	ccaaAAAAAagaagaaaaaaa	MADS box;MIKC;M-type	Os01g0201700;Os01g0883100;Os01g0886200;Os02g0104100;Os02g0170300;Os02g0579600;Os02g0682200;Os02g0731200;Os03g0122600;Os03g0752800;Os03g0753100;Os04g0461300;Os04g0580700;Os05g0203800;Os06g0108500;Os06g0162800;Os06g0667200;Os07g0108900;Os08g0431900;Os08g0494100;Os08g0531700;Os08g0531900;Os09g0507200;Os10g0536100;Os12g0207000;BGIOSIBCE000764;BGIOSIBCE004508;BGIOSIBCE004527;BGIOSIBCE004788;BGIOSIBCE0…
LOC_Os08g07760	TFmatrixID_0499		1280	+	aagaAAAAAaagaaaaagaaa	MADS box;MIKC;M-type	Os01g0201700;Os01g0883100;Os01g0886200;Os02g0104100;Os02g0170300;Os02g0579600;Os02g0682200;Os02g0731200;Os03g0122600;Os03g0752800;Os03g0753100;Os04g0461300;Os04g0580700;Os05g0203800;Os06g0108500;Os06g0162800;Os06g0667200;Os07g0108900;Os08g0431900;Os08g0494100;Os08g0531700;Os08g0531900;Os09g0507200;Os10g0536100;Os12g0207000;BGIOSIBCE000764;BGIOSIBCE004508;BGIOSIBCE004527;BGIOSIBCE004788;BGIOSIBCE0…
LOC_Os08g07760	TFmatrixID_0499		1281	+	agaaAAAAAagaaaaagaaaa	MADS box;MIKC;M-type	Os01g0201700;Os01g0883100;Os01g0886200;Os02g0104100;Os02g0170300;Os02g0579600;Os02g0682200;Os02g0731200;Os03g0122600;Os03g0752800;Os03g0753100;Os04g0461300;Os04g0580700;Os05g0203800;Os06g0108500;Os06g0162800;Os06g0667200;Os07g0108900;Os08g0431900;Os08g0494100;Os08g0531700;Os08g0531900;Os09g0507200;Os10g0536100;Os12g0207000;BGIOSIBCE000764;BGIOSIBCE004508;BGIOSIBCE004527;BGIOSIBCE004788;BGIOSIBCE0…
LOC_Os08g07760	TFmatrixID_0499		1282	+	gaaaAAAAAgaaaaagaaaaa	MADS box;MIKC;M-type	Os01g0201700;Os01g0883100;Os01g0886200;Os02g0104100;Os02g0170300;Os02g0579600;Os02g0682200;Os02g0731200;Os03g0122600;Os03g0752800;Os03g0753100;Os04g0461300;Os04g0580700;Os05g0203800;Os06g0108500;Os06g0162800;Os06g0667200;Os07g0108900;Os08g0431900;Os08g0494100;Os08g0531700;Os08g0531900;Os09g0507200;Os10g0536100;Os12g0207000;BGIOSIBCE000764;BGIOSIBCE004508;BGIOSIBCE004527;BGIOSIBCE004788;BGIOSIBCE0…
LOC_Os08g07760	TFmatrixID_0503		1277	+	aagaagaaaaaaaAGAAAaag	MADS box;MIKC;M-type	Os02g0682200;Os03g0122600;Os04g0580700;Os08g0494100;Os08g0531700;Os09g0507200;Os10g0536100;BGIOSIBCE008217;BGIOSIBCE016321;BGIOSIBCE025542;BGIOSIBCE028343;BGIOSIBCE028639;BGIOSIBCE030514;BGIOSIBCE032895
LOC_Os08g07760	TFmatrixID_0508		12	+	cCAAAAaggta	MADS box;MIKC;M-type	Os01g0201700;Os01g0883100;Os01g0886200;Os02g0104100;Os02g0170300;Os02g0682200;Os02g0731200;Os03g0122600;Os03g0752800;Os03g0753100;Os04g0580700;LOC_Os05g11380;Os05g0203800;Os06g0162800;Os07g0108900;Os08g0494100;Os08g0531700;Os09g0507200;Os10g0536100;Os12g0207000;BGIOSIBCE000764;BGIOSIBCE004508;BGIOSIBCE004527;BGIOSIBCE005248;BGIOSIBCE005253;BGIOSIBCE005788;BGIOSIBCE008217;BGIOSIBCE010150;BGIOSIBCE…
LOC_Os08g07760	TFmatrixID_0508		789	+	tCAAAAataga	MADS box;MIKC;M-type	Os01g0201700;Os01g0883100;Os01g0886200;Os02g0104100;Os02g0170300;Os02g0682200;Os02g0731200;Os03g0122600;Os03g0752800;Os03g0753100;Os04g0580700;LOC_Os05g11380;Os05g0203800;Os06g0162800;Os07g0108900;Os08g0494100;Os08g0531700;Os09g0507200;Os10g0536100;Os12g0207000;BGIOSIBCE000764;BGIOSIBCE004508;BGIOSIBCE004527;BGIOSIBCE005248;BGIOSIBCE005253;BGIOSIBCE005788;BGIOSIBCE008217;BGIOSIBCE010150;BGIOSIBCE…
LOC_Os08g07760	TFmatrixID_0508		1269	+	cCAAAAaaaag	MADS box;MIKC;M-type	Os01g0201700;Os01g0883100;Os01g0886200;Os02g0104100;Os02g0170300;Os02g0682200;Os02g0731200;Os03g0122600;Os03g0752800;Os03g0753100;Os04g0580700;LOC_Os05g11380;Os05g0203800;Os06g0162800;Os07g0108900;Os08g0494100;Os08g0531700;Os09g0507200;Os10g0536100;Os12g0207000;BGIOSIBCE000764;BGIOSIBCE004508;BGIOSIBCE004527;BGIOSIBCE005248;BGIOSIBCE005253;BGIOSIBCE005788;BGIOSIBCE008217;BGIOSIBCE010150;BGIOSIBCE…
LOC_Os08g07760	TFmatrixID_0516		558	+	tgGCACAcagaccaaggataa	AP2	Os06g0657500;Os08g0442400;Os09g0423800;Os11g0129700;Os11g0295900;Os01g0899800;Os02g0614300;Os02g0747600;Os03g0176300;Os03g0232200;Os03g0770700;Os04g0504500;Os04g0653600;BGIOSIBCE004619;BGIOSIBCE007804;BGIOSIBCE009868;BGIOSIBCE010253;BGIOSIBCE010860;BGIOSIBCE013100;BGIOSIBCE016879;BGIOSIBCE022893;BGIOSIBCE023559;BGIOSIBCE034223
LOC_Os08g07760	TFmatrixID_0517		1103	+	ccAATAAttaac	Homeodomain;HD-ZIP	Os02g0729700;Os03g0170600;Os03g0188900;Os08g0416000;Os08g0481400;Os09g0379600;Os09g0470500;Os10g0377300;Os10g0404900;BGIOSIBCE008523;BGIOSIBCE009833;BGIOSIBCE009953;BGIOSIBCE027867;BGIOSIBCE028254;BGIOSIBCE029749;BGIOSIBCE030279;BGIOSIBCE031816;BGIOSIBCE031956
LOC_Os08g07760	TFmatrixID_0522		172	+	ccaaccGTACGatgat	SBP	Os01g0922600;Os02g0177300;Os03g0833300;Os04g0551500;Os04g0656500;Os06g0659100;LOC_Os07g32170;Os08g0509600;Os08g0513700;Os08g0531600;Os09g0507100;BGIOSIBCE004786;BGIOSIBCE013570;BGIOSIBCE016133;BGIOSIBCE016900;BGIOSIBCE022899;BGIOSIBCE024892;BGIOSIBCE028486
LOC_Os08g07760	TFmatrixID_0522		172	-	ccaacCGTACgatgat	SBP	Os01g0922600;Os02g0177300;Os03g0833300;Os04g0551500;Os04g0656500;Os06g0659100;LOC_Os07g32170;Os08g0509600;Os08g0513700;Os08g0531600;Os09g0507100;BGIOSIBCE004786;BGIOSIBCE013570;BGIOSIBCE016133;BGIOSIBCE016900;BGIOSIBCE022899;BGIOSIBCE024892;BGIOSIBCE028486
LOC_Os08g07760	TFmatrixID_0527		327	+	tataTGTTGgat	AP2;B3;RAV	Os01g0140700;Os01g0141000;Os01g0693400;BGIOSIBCE000306;BGIOSIBCE000308;BGIOSIBCE000317
LOC_Os08g07760	TFmatrixID_0531		170	-	atccaacCGTACgatgatc	SBP	Os01g0292900;Os01g0922600;Os02g0177300;Os03g0833300;Os04g0656500;Os06g0659100;Os06g0703500;LOC_Os07g32170;Os08g0509600;Os08g0513700;Os08g0531600;Os09g0507100;Os11g0496600;BGIOSIBCE001428;BGIOSIBCE004786;BGIOSIBCE013570;BGIOSIBCE016900;BGIOSIBCE022899;BGIOSIBCE023215;BGIOSIBCE024892;BGIOSIBCE028486
LOC_Os08g07760	TFmatrixID_0534		894	-	TTGACcttaat	WRKY	Os01g0826400;Os03g0444900;Os03g0758900;Os04g0471700;Os05g0343400;Os05g0474800;Os07g0583700;Os07g0596900;Os08g0276200;Os08g0499300;Os11g0685700;Os11g0686250;Os12g0507300;BGIOSIBCE004127;BGIOSIBCE011287;BGIOSIBCE013031;BGIOSIBCE015541;BGIOSIBCE018601;BGIOSIBCE019393;BGIOSIBCE025395;BGIOSIBCE025484;BGIOSIBCE027215;BGIOSIBCE028379;BGIOSIBCE035270;BGIOSIBCE035272;BGIOSIBCE035276;BGIOSIBCE035419
LOC_Os08g07760	TFmatrixID_0536		8	+	atttCCAAAaaggtatac	MADS box;MIKC;M-type	Os01g0201700;Os01g0883100;Os01g0886200;Os02g0104100;Os02g0579600;Os02g0682200;Os02g0731200;Os03g0122600;Os03g0752800;Os03g0753100;Os04g0304400;Os04g0580700;LOC_Os05g11380;Os05g0203800;Os06g0108500;Os06g0162800;Os06g0223300;Os06g0347700;Os07g0108900;Os08g0494100;Os08g0531700;Os08g0531900;Os09g0507200;Os10g0536100;Os12g0207000;BGIOSIBCE000764;BGIOSIBCE002283;BGIOSIBCE004508;BGIOSIBCE004527;BGIOSIBC…
LOC_Os08g07760	TFmatrixID_0536		764	-	tttttcagaTTTGGaaat	MADS box;MIKC;M-type	Os01g0201700;Os01g0883100;Os01g0886200;Os02g0104100;Os02g0579600;Os02g0682200;Os02g0731200;Os03g0122600;Os03g0752800;Os03g0753100;Os04g0304400;Os04g0580700;LOC_Os05g11380;Os05g0203800;Os06g0108500;Os06g0162800;Os06g0223300;Os06g0347700;Os07g0108900;Os08g0494100;Os08g0531700;Os08g0531900;Os09g0507200;Os10g0536100;Os12g0207000;BGIOSIBCE000764;BGIOSIBCE002283;BGIOSIBCE004508;BGIOSIBCE004527;BGIOSIBC…
LOC_Os08g07760	TFmatrixID_0540		1102	+	cccAATAAttaaca	Homeodomain;HD-ZIP	Os02g0729700;Os03g0170600;Os03g0188900;Os08g0416000;Os08g0481400;Os09g0379600;Os09g0470500;Os10g0377300;Os10g0404900;BGIOSIBCE008523;BGIOSIBCE009833;BGIOSIBCE009953;BGIOSIBCE027867;BGIOSIBCE028254;BGIOSIBCE029749;BGIOSIBCE030279;BGIOSIBCE031816;BGIOSIBCE031956
LOC_Os08g07760	TFmatrixID_0541		1104	+	cAATAAtta	Homeodomain;HD-ZIP	Os02g0729700;Os03g0170600;Os03g0188900;Os08g0416000;Os08g0481400;Os09g0470500;Os10g0377300;Os10g0404900;BGIOSIBCE008523;BGIOSIBCE009833;BGIOSIBCE009953;BGIOSIBCE027867;BGIOSIBCE028254;BGIOSIBCE030279;BGIOSIBCE031816;BGIOSIBCE031956
LOC_Os08g07760	TFmatrixID_0551		1260	-	CAACCccc	Myb/SANT;MYB	Os01g0812000;BGIOSIBCE004027
LOC_Os08g07760	TFmatrixID_0555		190	-	tcaatggaatTAGATa	bZIP	Os03g0796900;Os07g0182000;BGIOSIBCE013284;BGIOSIBCE023921
LOC_Os08g07760	TFmatrixID_0560		327	+	tataTGTTGgat	AP2;B3;RAV	Os01g0140700;Os01g0141000;Os01g0693400;BGIOSIBCE000306;BGIOSIBCE000308;BGIOSIBCE000317
LOC_Os08g07760	TFmatrixID_0569		52	+	ttATAAAaattgata	TBP	Os10g0432300;Os12g0580300;BGIOSIBCE012346;BGIOSIBCE032157;BGIOSIBCE037101
LOC_Os08g07760	TFmatrixID_0569		109	+	ctATAAAaattaacc	TBP	Os10g0432300;Os12g0580300;BGIOSIBCE012346;BGIOSIBCE032157;BGIOSIBCE037101
LOC_Os08g07760	TFmatrixID_0569		144	+	ttATAAAatagtact	TBP	Os10g0432300;Os12g0580300;BGIOSIBCE012346;BGIOSIBCE032157;BGIOSIBCE037101
LOC_Os08g07760	TFmatrixID_0569		317	-	agtgatttTTTATat	TBP	Os10g0432300;Os12g0580300;BGIOSIBCE012346;BGIOSIBCE032157;BGIOSIBCE037101
LOC_Os08g07760	TFmatrixID_0569		884	+	ttATAAAagtttgac	TBP	Os10g0432300;Os12g0580300;BGIOSIBCE012346;BGIOSIBCE032157;BGIOSIBCE037101
LOC_Os08g07760	TFmatrixID_0569		1224	+	gtATAAAgcgaggcg	TBP	Os10g0432300;Os12g0580300;BGIOSIBCE012346;BGIOSIBCE032157;BGIOSIBCE037101
LOC_Os08g07760	TFmatrixID_0570		51	+	attaTAAAAa	TBP	Os10g0432300;Os12g0580300;BGIOSIBCE012346;BGIOSIBCE032157;BGIOSIBCE037101
LOC_Os08g07760	TFmatrixID_0570		108	+	actaTAAAAa	TBP	Os10g0432300;Os12g0580300;BGIOSIBCE012346;BGIOSIBCE032157;BGIOSIBCE037101
LOC_Os08g07760	TFmatrixID_0570		143	+	tttaTAAAAt	TBP	Os10g0432300;Os12g0580300;BGIOSIBCE012346;BGIOSIBCE032157;BGIOSIBCE037101
LOC_Os08g07760	TFmatrixID_0570		883	+	gttaTAAAAg	TBP	Os10g0432300;Os12g0580300;BGIOSIBCE012346;BGIOSIBCE032157;BGIOSIBCE037101
LOC_Os08g07760	TFmatrixID_0571		30	+	gATAAAtt	TBP	Os10g0432300;Os12g0580300;BGIOSIBCE012346;BGIOSIBCE032157;BGIOSIBCE037101
LOC_Os08g07760	TFmatrixID_0571		85	-	aaTTTATc	TBP	Os10g0432300;Os12g0580300;BGIOSIBCE012346;BGIOSIBCE032157;BGIOSIBCE037101
LOC_Os08g07760	TFmatrixID_0572		821	-	caagtctATATAttgttctag	TBP	Os10g0432300;Os12g0580300;BGIOSIBCE012346;BGIOSIBCE032157;BGIOSIBCE037101
LOC_Os08g07760	TFmatrixID_0579		368	+	gcttttTAACAtata	Myb/SANT	Os04g0348300
LOC_Os08g07760	TFmatrixID_0580		433	+	aAAATAt	AT-Hook	Os01g0835600;BGIOSIBCE004181
LOC_Os08g07760	TFmatrixID_0580		450	-	gTATTTt	AT-Hook	Os01g0835600;BGIOSIBCE004181
LOC_Os08g07760	TFmatrixID_0580		480	-	gTATTTt	AT-Hook	Os01g0835600;BGIOSIBCE004181
LOC_Os08g07760	TFmatrixID_0580		856	-	aTATTTt	AT-Hook	Os01g0835600;BGIOSIBCE004181
LOC_Os08g07760	TFmatrixID_0581		639	-	ATATTtacatttttt	AT-Hook	Os01g0835600;BGIOSIBCE004181
LOC_Os08g07760	TFmatrixID_0585		51	+	attATAAAaat	TBP	Os10g0432300;Os12g0580300;BGIOSIBCE012346;BGIOSIBCE032157;BGIOSIBCE037101
LOC_Os08g07760	TFmatrixID_0585		108	+	actATAAAaat	TBP	Os10g0432300;Os12g0580300;BGIOSIBCE012346;BGIOSIBCE032157;BGIOSIBCE037101
LOC_Os08g07760	TFmatrixID_0585		143	+	tttATAAAata	TBP	Os10g0432300;Os12g0580300;BGIOSIBCE012346;BGIOSIBCE032157;BGIOSIBCE037101
LOC_Os08g07760	TFmatrixID_0585		322	-	tttTTTATatg	TBP	Os10g0432300;Os12g0580300;BGIOSIBCE012346;BGIOSIBCE032157;BGIOSIBCE037101
LOC_Os08g07760	TFmatrixID_0585		883	+	gttATAAAagt	TBP	Os10g0432300;Os12g0580300;BGIOSIBCE012346;BGIOSIBCE032157;BGIOSIBCE037101
LOC_Os08g07760	TFmatrixID_0585		1223	+	ggtATAAAgcg	TBP	Os10g0432300;Os12g0580300;BGIOSIBCE012346;BGIOSIBCE032157;BGIOSIBCE037101
LOC_Os08g07760	TF_motif_seq_0113		621	+	TAAACaagcgat	PsaH	X51911
LOC_Os08g07760	TF_motif_seq_0246		249	-	AGTCA	Homeodomain;TALE	Os03g0727000
LOC_Os08g07760	TF_motif_seq_0246		420	+	TGACA	Homeodomain;TALE	Os03g0727000
LOC_Os08g07760	TF_motif_seq_0246		445	+	TGACT	Homeodomain;TALE	Os03g0727000
LOC_Os08g07760	TF_motif_seq_0246		475	+	TGACT	Homeodomain;TALE	Os03g0727000
LOC_Os08g07760	TF_motif_seq_0246		543	-	AGTCA	Homeodomain;TALE	Os03g0727000
LOC_Os08g07760	TF_motif_seq_0246		609	-	AGTCA	Homeodomain;TALE	Os03g0727000
LOC_Os08g07760	TF_motif_seq_0246		691	-	AGTCA	Homeodomain;TALE	Os03g0727000
LOC_Os08g07760	TF_motif_seq_0246		713	-	AGTCA	Homeodomain;TALE	Os03g0727000
LOC_Os08g07760	TF_motif_seq_0246		783	+	TGACT	Homeodomain;TALE	Os03g0727000
LOC_Os08g07760	TF_motif_seq_0246		842	+	TGACT	Homeodomain;TALE	Os03g0727000
LOC_Os08g07760	TF_motif_seq_0246		895	+	TGACC	Homeodomain;TALE	Os03g0727000
LOC_Os08g07760	TF_motif_seq_0246		1006	+	TGACT	Homeodomain;TALE	Os03g0727000
LOC_Os08g07760	TF_motif_seq_0246		1070	+	TGACT	Homeodomain;TALE	Os03g0727000
LOC_Os08g07760	TF_motif_seq_0246		1245	+	TGACT	Homeodomain;TALE	Os03g0727000
LOC_Os08g07760	TF_motif_seq_0256		42	-	CCATG	B3	Os04g0676600;Os08g0101000
LOC_Os08g07760	TF_motif_seq_0256		43	+	CATGT	B3	Os04g0676600;Os08g0101000
LOC_Os08g07760	TF_motif_seq_0256		103	+	TATGC	B3	Os04g0676600;Os08g0101000
LOC_Os08g07760	TF_motif_seq_0256		208	-	ACATG	B3	Os04g0676600;Os08g0101000
LOC_Os08g07760	TF_motif_seq_0256		209	+	CATGA	B3	Os04g0676600;Os08g0101000
LOC_Os08g07760	TF_motif_seq_0256		254	+	CAAGC	B3	Os04g0676600;Os08g0101000
LOC_Os08g07760	TF_motif_seq_0256		365	+	TATGC	B3	Os04g0676600;Os08g0101000
LOC_Os08g07760	TF_motif_seq_0256		422	-	ACATG	B3	Os04g0676600;Os08g0101000
LOC_Os08g07760	TF_motif_seq_0256		423	+	CATGG	B3	Os04g0676600;Os08g0101000
LOC_Os08g07760	TF_motif_seq_0256		599	-	ACATG	B3	Os04g0676600;Os08g0101000
LOC_Os08g07760	TF_motif_seq_0256		600	+	CATGC	B3	Os04g0676600;Os08g0101000
LOC_Os08g07760	TF_motif_seq_0256		612	+	CATTC	B3	Os04g0676600;Os08g0101000
LOC_Os08g07760	TF_motif_seq_0256		625	+	CAAGC	B3	Os04g0676600;Os08g0101000
LOC_Os08g07760	TF_motif_seq_0256		659	-	CCATG	B3	Os04g0676600;Os08g0101000
LOC_Os08g07760	TF_motif_seq_0256		660	+	CATGT	B3	Os04g0676600;Os08g0101000
LOC_Os08g07760	TF_motif_seq_0256		671	-	TCATG	B3	Os04g0676600;Os08g0101000
LOC_Os08g07760	TF_motif_seq_0256		672	+	CATGT	B3	Os04g0676600;Os08g0101000
LOC_Os08g07760	TF_motif_seq_0256		683	-	GAATG	B3	Os04g0676600;Os08g0101000
LOC_Os08g07760	TF_motif_seq_0256		745	+	TATGC	B3	Os04g0676600;Os08g0101000
LOC_Os08g07760	TF_motif_seq_0256		921	+	CACGC	B3	Os04g0676600;Os08g0101000
LOC_Os08g07760	TF_motif_seq_0256		931	+	CAGGC	B3	Os04g0676600;Os08g0101000
LOC_Os08g07760	TF_motif_seq_0256		938	+	CATCC	B3	Os04g0676600;Os08g0101000
LOC_Os08g07760	TF_motif_seq_0256		960	+	CATCC	B3	Os04g0676600;Os08g0101000
LOC_Os08g07760	TF_motif_seq_0256		1137	-	GCATT	B3	Os04g0676600;Os08g0101000
LOC_Os08g07760	TF_motif_seq_0256		1454	+	AATGC	B3	Os04g0676600;Os08g0101000
LOC_Os08g07760	TF_motif_seq_0256		1457	-	GCGTG	B3	Os04g0676600;Os08g0101000
LOC_Os08g07760	TF_motif_seq_0256		1478	-	GCGTG	B3	Os04g0676600;Os08g0101000
LOC_Os08g07760	TF_motif_seq_0257		12	+	CCAAA	NF-YB	Os01g0834400;Os02g0725900;Os05g0463800;Os05g0573500
LOC_Os08g07760	TF_motif_seq_0257		35	-	ATTTG	NF-YB	Os01g0834400;Os02g0725900;Os05g0463800;Os05g0573500
LOC_Os08g07760	TF_motif_seq_0257		36	-	TTTGG	NF-YB	Os01g0834400;Os02g0725900;Os05g0463800;Os05g0573500
LOC_Os08g07760	TF_motif_seq_0257		60	-	ATTGA	NF-YB	Os01g0834400;Os02g0725900;Os05g0463800;Os05g0573500
LOC_Os08g07760	TF_motif_seq_0257		122	+	CCAAT	NF-YB	Os01g0834400;Os02g0725900;Os05g0463800;Os05g0573500
LOC_Os08g07760	TF_motif_seq_0257		125	-	ATTGT	NF-YB	Os01g0834400;Os02g0725900;Os05g0463800;Os05g0573500
LOC_Os08g07760	TF_motif_seq_0257		172	+	CCAAC	NF-YB	Os01g0834400;Os02g0725900;Os05g0463800;Os05g0573500
LOC_Os08g07760	TF_motif_seq_0257		190	+	TCAAT	NF-YB	Os01g0834400;Os02g0725900;Os05g0463800;Os05g0573500
LOC_Os08g07760	TF_motif_seq_0257		192	-	AATGG	NF-YB	Os01g0834400;Os02g0725900;Os05g0463800;Os05g0573500
LOC_Os08g07760	TF_motif_seq_0257		198	-	ATTAG	NF-YB	Os01g0834400;Os02g0725900;Os05g0463800;Os05g0573500
LOC_Os08g07760	TF_motif_seq_0257		285	-	ACTGG	NF-YB	Os01g0834400;Os02g0725900;Os05g0463800;Os05g0573500
LOC_Os08g07760	TF_motif_seq_0257		332	-	GTTGG	NF-YB	Os01g0834400;Os02g0725900;Os05g0463800;Os05g0573500
LOC_Os08g07760	TF_motif_seq_0257		337	-	ATTAG	NF-YB	Os01g0834400;Os02g0725900;Os05g0463800;Os05g0573500
LOC_Os08g07760	TF_motif_seq_0257		411	-	TTTGG	NF-YB	Os01g0834400;Os02g0725900;Os05g0463800;Os05g0573500
LOC_Os08g07760	TF_motif_seq_0257		460	-	ATTGT	NF-YB	Os01g0834400;Os02g0725900;Os05g0463800;Os05g0573500
LOC_Os08g07760	TF_motif_seq_0257		490	-	ATTGT	NF-YB	Os01g0834400;Os02g0725900;Os05g0463800;Os05g0573500
LOC_Os08g07760	TF_motif_seq_0257		556	-	ATTGG	NF-YB	Os01g0834400;Os02g0725900;Os05g0463800;Os05g0573500
LOC_Os08g07760	TF_motif_seq_0257		569	+	CCAAG	NF-YB	Os01g0834400;Os02g0725900;Os05g0463800;Os05g0573500
LOC_Os08g07760	TF_motif_seq_0257		658	+	CCCAT	NF-YB	Os01g0834400;Os02g0725900;Os05g0463800;Os05g0573500
LOC_Os08g07760	TF_motif_seq_0257		667	+	CCAAT	NF-YB	Os01g0834400;Os02g0725900;Os05g0463800;Os05g0573500
LOC_Os08g07760	TF_motif_seq_0257		684	-	AATGG	NF-YB	Os01g0834400;Os02g0725900;Os05g0463800;Os05g0573500
LOC_Os08g07760	TF_motif_seq_0257		726	-	ATAGG	NF-YB	Os01g0834400;Os02g0725900;Os05g0463800;Os05g0573500
LOC_Os08g07760	TF_motif_seq_0257		733	-	GTTGG	NF-YB	Os01g0834400;Os02g0725900;Os05g0463800;Os05g0573500
LOC_Os08g07760	TF_motif_seq_0257		738	-	ATTGA	NF-YB	Os01g0834400;Os02g0725900;Os05g0463800;Os05g0573500
LOC_Os08g07760	TF_motif_seq_0257		749	+	CCTAT	NF-YB	Os01g0834400;Os02g0725900;Os05g0463800;Os05g0573500
LOC_Os08g07760	TF_motif_seq_0257		772	-	ATTTG	NF-YB	Os01g0834400;Os02g0725900;Os05g0463800;Os05g0573500
LOC_Os08g07760	TF_motif_seq_0257		773	-	TTTGG	NF-YB	Os01g0834400;Os02g0725900;Os05g0463800;Os05g0573500
LOC_Os08g07760	TF_motif_seq_0257		832	-	ATTGT	NF-YB	Os01g0834400;Os02g0725900;Os05g0463800;Os05g0573500
LOC_Os08g07760	TF_motif_seq_0257		991	+	CCGAT	NF-YB	Os01g0834400;Os02g0725900;Os05g0463800;Os05g0573500
LOC_Os08g07760	TF_motif_seq_0257		1033	+	CCACT	NF-YB	Os01g0834400;Os02g0725900;Os05g0463800;Os05g0573500
LOC_Os08g07760	TF_motif_seq_0257		1043	+	CCACT	NF-YB	Os01g0834400;Os02g0725900;Os05g0463800;Os05g0573500
LOC_Os08g07760	TF_motif_seq_0257		1046	+	CTAAT	NF-YB	Os01g0834400;Os02g0725900;Os05g0463800;Os05g0573500
LOC_Os08g07760	TF_motif_seq_0257		1059	+	CTAAT	NF-YB	Os01g0834400;Os02g0725900;Os05g0463800;Os05g0573500
LOC_Os08g07760	TF_motif_seq_0257		1079	+	CTAAT	NF-YB	Os01g0834400;Os02g0725900;Os05g0463800;Os05g0573500
LOC_Os08g07760	TF_motif_seq_0257		1087	+	CCATT	NF-YB	Os01g0834400;Os02g0725900;Os05g0463800;Os05g0573500
LOC_Os08g07760	TF_motif_seq_0257		1103	+	CCAAT	NF-YB	Os01g0834400;Os02g0725900;Os05g0463800;Os05g0573500
LOC_Os08g07760	TF_motif_seq_0257		1147	-	ATTGA	NF-YB	Os01g0834400;Os02g0725900;Os05g0463800;Os05g0573500
LOC_Os08g07760	TF_motif_seq_0257		1162	+	CTAAT	NF-YB	Os01g0834400;Os02g0725900;Os05g0463800;Os05g0573500
LOC_Os08g07760	TF_motif_seq_0257		1185	+	CTAAT	NF-YB	Os01g0834400;Os02g0725900;Os05g0463800;Os05g0573500
LOC_Os08g07760	TF_motif_seq_0257		1269	+	CCAAA	NF-YB	Os01g0834400;Os02g0725900;Os05g0463800;Os05g0573500
LOC_Os08g07760	TF_motif_seq_0257		1334	-	ATTCG	NF-YB	Os01g0834400;Os02g0725900;Os05g0463800;Os05g0573500
LOC_Os08g07760	TF_motif_seq_0257		1381	-	ATCGG	NF-YB	Os01g0834400;Os02g0725900;Os05g0463800;Os05g0573500
LOC_Os08g07760	TF_motif_seq_0257		1434	-	ATTTG	NF-YB	Os01g0834400;Os02g0725900;Os05g0463800;Os05g0573500
LOC_Os08g07760	TF_motif_seq_0257		1435	-	TTTGG	NF-YB	Os01g0834400;Os02g0725900;Os05g0463800;Os05g0573500
LOC_Os08g07760	TF_motif_seq_0266		39	+	GGTCC	TCP	Os03g0785800;Os04g0194600;Os12g0616400;Os01g0213800;Os08g0544800;Os11g0175700
LOC_Os08g07760	TF_motif_seq_0266		39	-	GGTCC	TCP	Os03g0785800;Os04g0194600;Os12g0616400;Os01g0213800;Os08g0544800;Os11g0175700
LOC_Os08g07760	TF_motif_seq_0266		169	+	GATCC	TCP	Os03g0785800;Os04g0194600;Os12g0616400;Os01g0213800;Os08g0544800;Os11g0175700
LOC_Os08g07760	TF_motif_seq_0266		169	-	GATCC	TCP	Os03g0785800;Os04g0194600;Os12g0616400;Os01g0213800;Os08g0544800;Os11g0175700
LOC_Os08g07760	TF_motif_seq_0266		256	+	AGCCC	TCP	Os03g0785800;Os04g0194600;Os12g0616400;Os01g0213800;Os08g0544800;Os11g0175700
LOC_Os08g07760	TF_motif_seq_0266		256	-	AGCCC	TCP	Os03g0785800;Os04g0194600;Os12g0616400;Os01g0213800;Os08g0544800;Os11g0175700
LOC_Os08g07760	TF_motif_seq_0266		261	+	GGACG	TCP	Os03g0785800;Os04g0194600;Os12g0616400;Os01g0213800;Os08g0544800;Os11g0175700
LOC_Os08g07760	TF_motif_seq_0266		261	-	GGACG	TCP	Os03g0785800;Os04g0194600;Os12g0616400;Os01g0213800;Os08g0544800;Os11g0175700
LOC_Os08g07760	TF_motif_seq_0266		559	+	GGCAC	TCP	Os03g0785800;Os04g0194600;Os12g0616400;Os01g0213800;Os08g0544800;Os11g0175700
LOC_Os08g07760	TF_motif_seq_0266		559	-	GGCAC	TCP	Os03g0785800;Os04g0194600;Os12g0616400;Os01g0213800;Os08g0544800;Os11g0175700
LOC_Os08g07760	TF_motif_seq_0266		566	+	AGACC	TCP	Os03g0785800;Os04g0194600;Os12g0616400;Os01g0213800;Os08g0544800;Os11g0175700
LOC_Os08g07760	TF_motif_seq_0266		566	-	AGACC	TCP	Os03g0785800;Os04g0194600;Os12g0616400;Os01g0213800;Os08g0544800;Os11g0175700
LOC_Os08g07760	TF_motif_seq_0266		895	+	TGACC	TCP	Os03g0785800;Os04g0194600;Os12g0616400;Os01g0213800;Os08g0544800;Os11g0175700
LOC_Os08g07760	TF_motif_seq_0266		895	-	TGACC	TCP	Os03g0785800;Os04g0194600;Os12g0616400;Os01g0213800;Os08g0544800;Os11g0175700
LOC_Os08g07760	TF_motif_seq_0266		915	+	AGGCC	TCP	Os03g0785800;Os04g0194600;Os12g0616400;Os01g0213800;Os08g0544800;Os11g0175700
LOC_Os08g07760	TF_motif_seq_0266		915	-	AGGCC	TCP	Os03g0785800;Os04g0194600;Os12g0616400;Os01g0213800;Os08g0544800;Os11g0175700
LOC_Os08g07760	TF_motif_seq_0266		916	+	GGCCA	TCP	Os03g0785800;Os04g0194600;Os12g0616400;Os01g0213800;Os08g0544800;Os11g0175700
LOC_Os08g07760	TF_motif_seq_0266		916	-	GGCCA	TCP	Os03g0785800;Os04g0194600;Os12g0616400;Os01g0213800;Os08g0544800;Os11g0175700
LOC_Os08g07760	TF_motif_seq_0266		923	+	CGCCC	TCP	Os03g0785800;Os04g0194600;Os12g0616400;Os01g0213800;Os08g0544800;Os11g0175700
LOC_Os08g07760	TF_motif_seq_0266		923	-	CGCCC	TCP	Os03g0785800;Os04g0194600;Os12g0616400;Os01g0213800;Os08g0544800;Os11g0175700
LOC_Os08g07760	TF_motif_seq_0266		932	+	AGGCC	TCP	Os03g0785800;Os04g0194600;Os12g0616400;Os01g0213800;Os08g0544800;Os11g0175700
LOC_Os08g07760	TF_motif_seq_0266		932	-	AGGCC	TCP	Os03g0785800;Os04g0194600;Os12g0616400;Os01g0213800;Os08g0544800;Os11g0175700
LOC_Os08g07760	TF_motif_seq_0266		933	+	GGCCA	TCP	Os03g0785800;Os04g0194600;Os12g0616400;Os01g0213800;Os08g0544800;Os11g0175700
LOC_Os08g07760	TF_motif_seq_0266		933	-	GGCCA	TCP	Os03g0785800;Os04g0194600;Os12g0616400;Os01g0213800;Os08g0544800;Os11g0175700
LOC_Os08g07760	TF_motif_seq_0266		964	+	CGACC	TCP	Os03g0785800;Os04g0194600;Os12g0616400;Os01g0213800;Os08g0544800;Os11g0175700
LOC_Os08g07760	TF_motif_seq_0266		964	-	CGACC	TCP	Os03g0785800;Os04g0194600;Os12g0616400;Os01g0213800;Os08g0544800;Os11g0175700
LOC_Os08g07760	TF_motif_seq_0266		974	+	GGATC	TCP	Os03g0785800;Os04g0194600;Os12g0616400;Os01g0213800;Os08g0544800;Os11g0175700
LOC_Os08g07760	TF_motif_seq_0266		974	-	GGATC	TCP	Os03g0785800;Os04g0194600;Os12g0616400;Os01g0213800;Os08g0544800;Os11g0175700
LOC_Os08g07760	TF_motif_seq_0266		975	+	GATCC	TCP	Os03g0785800;Os04g0194600;Os12g0616400;Os01g0213800;Os08g0544800;Os11g0175700
LOC_Os08g07760	TF_motif_seq_0266		975	-	GATCC	TCP	Os03g0785800;Os04g0194600;Os12g0616400;Os01g0213800;Os08g0544800;Os11g0175700
LOC_Os08g07760	TF_motif_seq_0266		993	+	GATCC	TCP	Os03g0785800;Os04g0194600;Os12g0616400;Os01g0213800;Os08g0544800;Os11g0175700
LOC_Os08g07760	TF_motif_seq_0266		993	-	GATCC	TCP	Os03g0785800;Os04g0194600;Os12g0616400;Os01g0213800;Os08g0544800;Os11g0175700
LOC_Os08g07760	TF_motif_seq_0266		999	+	GTTCC	TCP	Os03g0785800;Os04g0194600;Os12g0616400;Os01g0213800;Os08g0544800;Os11g0175700
LOC_Os08g07760	TF_motif_seq_0266		999	-	GTTCC	TCP	Os03g0785800;Os04g0194600;Os12g0616400;Os01g0213800;Os08g0544800;Os11g0175700
LOC_Os08g07760	TF_motif_seq_0266		1013	+	GTTCC	TCP	Os03g0785800;Os04g0194600;Os12g0616400;Os01g0213800;Os08g0544800;Os11g0175700
LOC_Os08g07760	TF_motif_seq_0266		1013	-	GTTCC	TCP	Os03g0785800;Os04g0194600;Os12g0616400;Os01g0213800;Os08g0544800;Os11g0175700
LOC_Os08g07760	TF_motif_seq_0266		1018	+	CGTCC	TCP	Os03g0785800;Os04g0194600;Os12g0616400;Os01g0213800;Os08g0544800;Os11g0175700
LOC_Os08g07760	TF_motif_seq_0266		1018	-	CGTCC	TCP	Os03g0785800;Os04g0194600;Os12g0616400;Os01g0213800;Os08g0544800;Os11g0175700
LOC_Os08g07760	TF_motif_seq_0266		1019	+	GTCCC	TCP	Os03g0785800;Os04g0194600;Os12g0616400;Os01g0213800;Os08g0544800;Os11g0175700
LOC_Os08g07760	TF_motif_seq_0266		1019	-	GTCCC	TCP	Os03g0785800;Os04g0194600;Os12g0616400;Os01g0213800;Os08g0544800;Os11g0175700
LOC_Os08g07760	TF_motif_seq_0266		1023	+	CGCCC	TCP	Os03g0785800;Os04g0194600;Os12g0616400;Os01g0213800;Os08g0544800;Os11g0175700
LOC_Os08g07760	TF_motif_seq_0266		1023	-	CGCCC	TCP	Os03g0785800;Os04g0194600;Os12g0616400;Os01g0213800;Os08g0544800;Os11g0175700
LOC_Os08g07760	TF_motif_seq_0266		1024	+	GCCCC	TCP	Os03g0785800;Os04g0194600;Os12g0616400;Os01g0213800;Os08g0544800;Os11g0175700
LOC_Os08g07760	TF_motif_seq_0266		1024	-	GCCCC	TCP	Os03g0785800;Os04g0194600;Os12g0616400;Os01g0213800;Os08g0544800;Os11g0175700
LOC_Os08g07760	TF_motif_seq_0266		1028	+	CGCCC	TCP	Os03g0785800;Os04g0194600;Os12g0616400;Os01g0213800;Os08g0544800;Os11g0175700
LOC_Os08g07760	TF_motif_seq_0266		1028	-	CGCCC	TCP	Os03g0785800;Os04g0194600;Os12g0616400;Os01g0213800;Os08g0544800;Os11g0175700
LOC_Os08g07760	TF_motif_seq_0266		1029	+	GCCCC	TCP	Os03g0785800;Os04g0194600;Os12g0616400;Os01g0213800;Os08g0544800;Os11g0175700
LOC_Os08g07760	TF_motif_seq_0266		1029	-	GCCCC	TCP	Os03g0785800;Os04g0194600;Os12g0616400;Os01g0213800;Os08g0544800;Os11g0175700
LOC_Os08g07760	TF_motif_seq_0266		1328	+	GGATC	TCP	Os03g0785800;Os04g0194600;Os12g0616400;Os01g0213800;Os08g0544800;Os11g0175700
LOC_Os08g07760	TF_motif_seq_0266		1328	-	GGATC	TCP	Os03g0785800;Os04g0194600;Os12g0616400;Os01g0213800;Os08g0544800;Os11g0175700
LOC_Os08g07760	TF_motif_seq_0266		1379	+	GGATC	TCP	Os03g0785800;Os04g0194600;Os12g0616400;Os01g0213800;Os08g0544800;Os11g0175700
LOC_Os08g07760	TF_motif_seq_0266		1379	-	GGATC	TCP	Os03g0785800;Os04g0194600;Os12g0616400;Os01g0213800;Os08g0544800;Os11g0175700
LOC_Os08g07760	TF_motif_seq_0266		1427	+	GGTGC	TCP	Os03g0785800;Os04g0194600;Os12g0616400;Os01g0213800;Os08g0544800;Os11g0175700
LOC_Os08g07760	TF_motif_seq_0266		1427	-	GGTGC	TCP	Os03g0785800;Os04g0194600;Os12g0616400;Os01g0213800;Os08g0544800;Os11g0175700
LOC_Os08g07760	TF_motif_seq_0266		1476	+	GGGCG	TCP	Os03g0785800;Os04g0194600;Os12g0616400;Os01g0213800;Os08g0544800;Os11g0175700
LOC_Os08g07760	TF_motif_seq_0266		1476	-	GGGCG	TCP	Os03g0785800;Os04g0194600;Os12g0616400;Os01g0213800;Os08g0544800;Os11g0175700
LOC_Os08g07760	TF_motif_seq_0266		1490	+	GGATC	TCP	Os03g0785800;Os04g0194600;Os12g0616400;Os01g0213800;Os08g0544800;Os11g0175700
LOC_Os08g07760	TF_motif_seq_0266		1490	-	GGATC	TCP	Os03g0785800;Os04g0194600;Os12g0616400;Os01g0213800;Os08g0544800;Os11g0175700
LOC_Os08g07760	TF_motif_seq_0282		758	+	AATAAa	Alpha-amylase	M24286;M24287
LOC_Os08g07760	TF_motif_seq_0292		962	+	tCCGAC	AP2;ERF	Os08g0565200;Os01g0165000;Os02g0677300;Os03g0174400;Os05g0346200;Os06g0127100;Os01g0968800;Os04g0572400;Os05g0473300;Os06g0165600;Os08g0545500;Os09g0522000;Os09g0522100;Os09g0522200
LOC_Os08g07760	TF_motif_seq_0316		262	+	GACGTg	(Others)	L345501
LOC_Os08g07760	TF_motif_seq_0316		262	-	gACGTG	(Others)	L345501
LOC_Os08g07760	TF_motif_seq_0316		1306	+	GTCGTc	(Others)	L345501
LOC_Os08g07760	TF_motif_seq_0316		1306	-	gTCGTC	(Others)	L345501
LOC_Os08g07760	TF_motif_seq_0327		215	+	TACATa	(Others)	L34551
LOC_Os08g07760	TF_motif_seq_0327		215	-	tACATA	(Others)	L34551
LOC_Os08g07760	TF_motif_seq_0327		576	+	TAAGTa	(Others)	L34551
LOC_Os08g07760	TF_motif_seq_0327		576	-	tAAGTA	(Others)	L34551
LOC_Os08g07760	TF_motif_seq_0335		1204	+	TGTCTc	B3;ARF	Os02g0141100;Os02g0164900;Os04g0664400;Os04g0671900;Os06g0196700;Os06g0677800;Os06g0702600;Os08g0520500;Os11g0523800;Os12g0613700;Os01g0236300;Os01g0670800;Os01g0753500;Os01g0927600;Os02g0557200;Os02g0628600;Os04g0442000;Os04g0519700;Os04g0690600;Os05g0515400;Os05g0563400;Os06g0685700;Os10g0479900;Os12g0479400
LOC_Os08g07760	TF_motif_seq_0347		82	-	ttTAATT	Alpha-amylase	M24286;M24287
LOC_Os08g07760	TF_motif_seq_0347		116	+	AATTAac	Alpha-amylase	M24286;M24287
LOC_Os08g07760	TF_motif_seq_0347		197	+	AATTAga	Alpha-amylase	M24286;M24287
LOC_Os08g07760	TF_motif_seq_0347		1091	-	ttTAATT	Alpha-amylase	M24286;M24287
LOC_Os08g07760	TF_motif_seq_0347		1094	+	AATTAaa	Alpha-amylase	M24286;M24287
LOC_Os08g07760	TF_motif_seq_0347		1108	+	AATTAac	Alpha-amylase	M24286;M24287
LOC_Os08g07760	TF_motif_seq_0347		1139	-	atTAATT	Alpha-amylase	M24286;M24287
LOC_Os08g07760	TF_motif_seq_0347		1142	+	AATTAat	Alpha-amylase	M24286;M24287
LOC_Os08g07760	TF_motif_seq_0347		1143	-	atTAATT	Alpha-amylase	M24286;M24287
LOC_Os08g07760	TF_motif_seq_0376		374	+	TAACAta	Myb/SANT;MYB	Os01g0812000
LOC_Os08g07760	TF_motif_seq_0376		1111	+	TAACAaa	Myb/SANT;MYB	Os01g0812000
LOC_Os08g07760	TF_motif_seq_0379		374	+	TAACAta	Alpha-amylase	X16509
LOC_Os08g07760	TF_motif_seq_0379		1111	+	TAACAaa	Alpha-amylase	X16509
LOC_Os08g07760	TF_motif_seq_0386		412	-	ttGGATA	Alpha-amylase	X16509
LOC_Os08g07760	TF_motif_seq_0386		571	-	aaGGATA	Alpha-amylase	X16509
LOC_Os08g07760	TF_motif_seq_0431		169	+	GATCCaac	TCP	Os04g0194600;Os08g0544800
LOC_Os08g07760	TF_motif_seq_0431		892	-	gttTGACC	TCP	Os04g0194600;Os08g0544800
LOC_Os08g07760	TF_motif_seq_0431		975	+	GATCCcac	TCP	Os04g0194600;Os08g0544800
LOC_Os08g07760	TF_motif_seq_0431		1018	+	CGTCCcgc	TCP	Os04g0194600;Os08g0544800
LOC_Os08g07760	TF_motif_seq_0508		175	+	acCGTACga	SBP	Os01g0292900;Os01g0922600;Os02g0139400;Os02g0174100;Os02g0177300;Os03g0833300;Os04g0551500;Os05g0408200;Os06g0659100;Os06g0663500;Os06g0703500;Os08g0509600;Os08g0513700;Os08g0531600;Os09g0491532;Os09g0507100;Os11g0496600
LOC_Os08g07760	TF_motif_seq_0508		813	-	ttGTAAGac	SBP	Os01g0292900;Os01g0922600;Os02g0139400;Os02g0174100;Os02g0177300;Os03g0833300;Os04g0551500;Os05g0408200;Os06g0659100;Os06g0663500;Os06g0703500;Os08g0509600;Os08g0513700;Os08g0531600;Os09g0491532;Os09g0507100;Os11g0496600
LOC_Os08g07760	TF_motif_seq_0025	TATABOX1	109	+	CTATAaaaat	(Motif sequence only)
LOC_Os08g07760	TF_motif_seq_0071	RNFG1OS	178	-	gtacgaTGATC	(Motif sequence only)
LOC_Os08g07760	TF_motif_seq_0071	RNFG1OS	185	+	GATCAtcaatg	(Motif sequence only)
LOC_Os08g07760	TF_motif_seq_0121	RYREPEAT4	677	-	gtggaagaATGGA	(Motif sequence only)
LOC_Os08g07760	TF_motif_seq_0130	AACAOSGLUB1	723	-	atgataggtTGTTG	(Motif sequence only)
LOC_Os08g07760	TF_motif_seq_0259	CGACGOSAMY3	181	+	CGATG	(Motif sequence only)
LOC_Os08g07760	TF_motif_seq_0259	CGACGOSAMY3	223	-	CATCG	(Motif sequence only)
LOC_Os08g07760	TF_motif_seq_0259	CGACGOSAMY3	233	+	CGCCG	(Motif sequence only)
LOC_Os08g07760	TF_motif_seq_0259	CGACGOSAMY3	233	-	CGCCG	(Motif sequence only)
LOC_Os08g07760	TF_motif_seq_0259	CGACGOSAMY3	261	+	GGACG	(Motif sequence only)
LOC_Os08g07760	TF_motif_seq_0259	CGACGOSAMY3	387	-	CTTCG	(Motif sequence only)
LOC_Os08g07760	TF_motif_seq_0259	CGACGOSAMY3	616	-	CCTCG	(Motif sequence only)
LOC_Os08g07760	TF_motif_seq_0259	CGACGOSAMY3	964	+	CGACC	(Motif sequence only)
LOC_Os08g07760	TF_motif_seq_0259	CGACGOSAMY3	1003	-	CGTTG	(Motif sequence only)
LOC_Os08g07760	TF_motif_seq_0259	CGACGOSAMY3	1018	-	CGTCC	(Motif sequence only)
LOC_Os08g07760	TF_motif_seq_0259	CGACGOSAMY3	1054	-	CTTCG	(Motif sequence only)
LOC_Os08g07760	TF_motif_seq_0259	CGACGOSAMY3	1216	-	CATCG	(Motif sequence only)
LOC_Os08g07760	TF_motif_seq_0259	CGACGOSAMY3	1219	+	CGACG	(Motif sequence only)
LOC_Os08g07760	TF_motif_seq_0259	CGACGOSAMY3	1219	-	CGACG	(Motif sequence only)
LOC_Os08g07760	TF_motif_seq_0259	CGACGOSAMY3	1232	+	CGAGG	(Motif sequence only)
LOC_Os08g07760	TF_motif_seq_0259	CGACGOSAMY3	1237	+	CGACG	(Motif sequence only)
LOC_Os08g07760	TF_motif_seq_0259	CGACGOSAMY3	1237	-	CGACG	(Motif sequence only)
LOC_Os08g07760	TF_motif_seq_0259	CGACGOSAMY3	1250	+	CGACT	(Motif sequence only)
LOC_Os08g07760	TF_motif_seq_0259	CGACGOSAMY3	1305	-	AGTCG	(Motif sequence only)
LOC_Os08g07760	TF_motif_seq_0259	CGACGOSAMY3	1308	+	CGTCG	(Motif sequence only)
LOC_Os08g07760	TF_motif_seq_0259	CGACGOSAMY3	1308	-	CGTCG	(Motif sequence only)
LOC_Os08g07760	TF_motif_seq_0259	CGACGOSAMY3	1337	+	CGAAG	(Motif sequence only)
LOC_Os08g07760	TF_motif_seq_0259	CGACGOSAMY3	1357	+	CGGCG	(Motif sequence only)
LOC_Os08g07760	TF_motif_seq_0259	CGACGOSAMY3	1357	-	CGGCG	(Motif sequence only)
LOC_Os08g07760	TF_motif_seq_0259	CGACGOSAMY3	1360	+	CGGCG	(Motif sequence only)
LOC_Os08g07760	TF_motif_seq_0259	CGACGOSAMY3	1360	-	CGGCG	(Motif sequence only)
LOC_Os08g07760	TF_motif_seq_0259	CGACGOSAMY3	1372	-	CTTCG	(Motif sequence only)
LOC_Os08g07760	TF_motif_seq_0259	CGACGOSAMY3	1375	+	CGCCG	(Motif sequence only)
LOC_Os08g07760	TF_motif_seq_0259	CGACGOSAMY3	1375	-	CGCCG	(Motif sequence only)
LOC_Os08g07760	TF_motif_seq_0259	CGACGOSAMY3	1383	+	CGGCG	(Motif sequence only)
LOC_Os08g07760	TF_motif_seq_0259	CGACGOSAMY3	1383	-	CGGCG	(Motif sequence only)
LOC_Os08g07760	TF_motif_seq_0259	CGACGOSAMY3	1386	+	CGGCG	(Motif sequence only)
LOC_Os08g07760	TF_motif_seq_0259	CGACGOSAMY3	1386	-	CGGCG	(Motif sequence only)
LOC_Os08g07760	TF_motif_seq_0259	CGACGOSAMY3	1479	-	CGTGG	(Motif sequence only)
LOC_Os08g07760	TF_motif_seq_0274	BIHD1OS	47	+	TTTCA	(Motif sequence only)
LOC_Os08g07760	TF_motif_seq_0274	BIHD1OS	62	-	TGATA	(Motif sequence only)
LOC_Os08g07760	TF_motif_seq_0274	BIHD1OS	73	-	TCACA	(Motif sequence only)
LOC_Os08g07760	TF_motif_seq_0274	BIHD1OS	89	+	TATCA	(Motif sequence only)
LOC_Os08g07760	TF_motif_seq_0274	BIHD1OS	91	-	TCACA	(Motif sequence only)
LOC_Os08g07760	TF_motif_seq_0274	BIHD1OS	136	+	TCTCA	(Motif sequence only)
LOC_Os08g07760	TF_motif_seq_0274	BIHD1OS	214	-	TTACA	(Motif sequence only)
LOC_Os08g07760	TF_motif_seq_0274	BIHD1OS	239	-	TCACA	(Motif sequence only)
LOC_Os08g07760	TF_motif_seq_0274	BIHD1OS	249	+	AGTCA	(Motif sequence only)
LOC_Os08g07760	TF_motif_seq_0274	BIHD1OS	251	-	TCACA	(Motif sequence only)
LOC_Os08g07760	TF_motif_seq_0274	BIHD1OS	374	-	TAACA	(Motif sequence only)
LOC_Os08g07760	TF_motif_seq_0274	BIHD1OS	393	+	TTTCA	(Motif sequence only)
LOC_Os08g07760	TF_motif_seq_0274	BIHD1OS	405	+	TATCA	(Motif sequence only)
LOC_Os08g07760	TF_motif_seq_0274	BIHD1OS	420	+	TGACA	(Motif sequence only)
LOC_Os08g07760	TF_motif_seq_0274	BIHD1OS	420	-	TGACA	(Motif sequence only)
LOC_Os08g07760	TF_motif_seq_0274	BIHD1OS	429	+	TTTCA	(Motif sequence only)
LOC_Os08g07760	TF_motif_seq_0274	BIHD1OS	445	-	TGACT	(Motif sequence only)
LOC_Os08g07760	TF_motif_seq_0274	BIHD1OS	462	+	TGTAA	(Motif sequence only)
LOC_Os08g07760	TF_motif_seq_0274	BIHD1OS	475	-	TGACT	(Motif sequence only)
LOC_Os08g07760	TF_motif_seq_0274	BIHD1OS	492	+	TGTAA	(Motif sequence only)
LOC_Os08g07760	TF_motif_seq_0274	BIHD1OS	539	-	TGATA	(Motif sequence only)
LOC_Os08g07760	TF_motif_seq_0274	BIHD1OS	543	+	AGTCA	(Motif sequence only)
LOC_Os08g07760	TF_motif_seq_0274	BIHD1OS	550	+	TTTCA	(Motif sequence only)
LOC_Os08g07760	TF_motif_seq_0274	BIHD1OS	558	+	TGGCA	(Motif sequence only)
LOC_Os08g07760	TF_motif_seq_0274	BIHD1OS	558	-	TGGCA	(Motif sequence only)
LOC_Os08g07760	TF_motif_seq_0274	BIHD1OS	609	+	AGTCA	(Motif sequence only)
LOC_Os08g07760	TF_motif_seq_0274	BIHD1OS	643	-	TTACA	(Motif sequence only)
LOC_Os08g07760	TF_motif_seq_0274	BIHD1OS	691	+	AGTCA	(Motif sequence only)
LOC_Os08g07760	TF_motif_seq_0274	BIHD1OS	693	-	TCACA	(Motif sequence only)
LOC_Os08g07760	TF_motif_seq_0274	BIHD1OS	713	+	AGTCA	(Motif sequence only)
LOC_Os08g07760	TF_motif_seq_0274	BIHD1OS	724	-	TGATA	(Motif sequence only)
LOC_Os08g07760	TF_motif_seq_0274	BIHD1OS	740	-	TGAAA	(Motif sequence only)
LOC_Os08g07760	TF_motif_seq_0274	BIHD1OS	751	+	TATCA	(Motif sequence only)
LOC_Os08g07760	TF_motif_seq_0274	BIHD1OS	766	+	TTTCA	(Motif sequence only)
LOC_Os08g07760	TF_motif_seq_0274	BIHD1OS	783	-	TGACT	(Motif sequence only)
LOC_Os08g07760	TF_motif_seq_0274	BIHD1OS	787	+	TATCA	(Motif sequence only)
LOC_Os08g07760	TF_motif_seq_0274	BIHD1OS	814	+	TGTAA	(Motif sequence only)
LOC_Os08g07760	TF_motif_seq_0274	BIHD1OS	818	-	AGACA	(Motif sequence only)
LOC_Os08g07760	TF_motif_seq_0274	BIHD1OS	842	-	TGACT	(Motif sequence only)
LOC_Os08g07760	TF_motif_seq_0274	BIHD1OS	895	-	TGACC	(Motif sequence only)
LOC_Os08g07760	TF_motif_seq_0274	BIHD1OS	1006	-	TGACT	(Motif sequence only)
LOC_Os08g07760	TF_motif_seq_0274	BIHD1OS	1070	-	TGACT	(Motif sequence only)
LOC_Os08g07760	TF_motif_seq_0274	BIHD1OS	1111	-	TAACA	(Motif sequence only)
LOC_Os08g07760	TF_motif_seq_0274	BIHD1OS	1204	+	TGTCT	(Motif sequence only)
LOC_Os08g07760	TF_motif_seq_0274	BIHD1OS	1245	-	TGACT	(Motif sequence only)
LOC_Os08g07760	TF_motif_seq_0274	BIHD1OS	1465	+	TGTGA	(Motif sequence only)
LOC_Os08g07760	TF_motif_seq_0274	BIHD1OS	1467	-	TGAGA	(Motif sequence only)
LOC_Os08g07760	TF_motif_seq_0291	ANAERO2CONSENSUS	951	-	gCTGCT	(Motif sequence only)
LOC_Os08g07760	TF_motif_seq_0297	CAREOSREP1	1255	+	CAACTc	(Motif sequence only)
LOC_Os08g07760	TF_motif_seq_0309	PYRIMIDINEBOXOSRAMY1A	15	-	aAAAGG	(Motif sequence only)
LOC_Os08g07760	TF_motif_seq_0321	GT1CONSENSUS	8	-	aTTTCC	(Motif sequence only)
LOC_Os08g07760	TF_motif_seq_0321	GT1CONSENSUS	30	+	GATAAa	(Motif sequence only)
LOC_Os08g07760	TF_motif_seq_0321	GT1CONSENSUS	87	-	tTTATC	(Motif sequence only)
LOC_Os08g07760	TF_motif_seq_0321	GT1CONSENSUS	131	+	GAAAAt	(Motif sequence only)
LOC_Os08g07760	TF_motif_seq_0321	GT1CONSENSUS	202	+	GATAAa	(Motif sequence only)
LOC_Os08g07760	TF_motif_seq_0321	GT1CONSENSUS	355	+	GGAAAa	(Motif sequence only)
LOC_Os08g07760	TF_motif_seq_0321	GT1CONSENSUS	356	+	GAAAAt	(Motif sequence only)
LOC_Os08g07760	TF_motif_seq_0321	GT1CONSENSUS	415	+	GATAAt	(Motif sequence only)
LOC_Os08g07760	TF_motif_seq_0321	GT1CONSENSUS	453	-	tTTTTC	(Motif sequence only)
LOC_Os08g07760	TF_motif_seq_0321	GT1CONSENSUS	483	-	tTTTTC	(Motif sequence only)
LOC_Os08g07760	TF_motif_seq_0321	GT1CONSENSUS	764	-	tTTTTC	(Motif sequence only)
LOC_Os08g07760	TF_motif_seq_0321	GT1CONSENSUS	776	+	GGAAAt	(Motif sequence only)
LOC_Os08g07760	TF_motif_seq_0321	GT1CONSENSUS	804	+	GGAAAt	(Motif sequence only)
LOC_Os08g07760	TF_motif_seq_0321	GT1CONSENSUS	1282	+	GAAAAa	(Motif sequence only)
LOC_Os08g07760	TF_motif_seq_0321	GT1CONSENSUS	1291	+	GAAAAa	(Motif sequence only)
LOC_Os08g07760	TF_motif_seq_0321	GT1CONSENSUS	1297	+	GAAAAa	(Motif sequence only)
LOC_Os08g07760	TF_motif_seq_0321	GT1CONSENSUS	1350	+	GGTAAa	(Motif sequence only)
LOC_Os08g07760	TF_motif_seq_0321	GT1CONSENSUS	1451	+	GGAAAt	(Motif sequence only)
LOC_Os08g07760	TF_motif_seq_0324	DRECRTCOREAT	962	+	tCCGAC	(Motif sequence only)
LOC_Os08g07760	TF_motif_seq_0328	TATCCAOSAMY	413	-	tGGATA	(Motif sequence only)
LOC_Os08g07760	TF_motif_seq_0334	SITEIIATCYTC	923	-	cGCCCA	(Motif sequence only)
LOC_Os08g07760	TF_motif_seq_0343	ANAERO1CONSENSUS	622	+	AAACAag	(Motif sequence only)
LOC_Os08g07760	TF_motif_seq_0344	AACACOREOSGLUB1	623	+	AACAAgc	(Motif sequence only)
LOC_Os08g07760	TF_motif_seq_0344	AACACOREOSGLUB1	729	-	ggTTGTT	(Motif sequence only)
LOC_Os08g07760	TF_motif_seq_0344	AACACOREOSGLUB1	1112	+	AACAAac	(Motif sequence only)
LOC_Os08g07760	TF_motif_seq_0353	ACGTABREMOTIFA2OSEM	240	-	caCACGT	(Motif sequence only)
LOC_Os08g07760	TF_motif_seq_0363	LEAFYATAG	554	-	atATTGG	(Motif sequence only)
LOC_Os08g07760	TF_motif_seq_0372	ACGTOSGLUB1	261	+	GGACGtg	(Motif sequence only)
LOC_Os08g07760	TF_motif_seq_0378	GARE1OSREP1	374	+	TAACAta	(Motif sequence only)
LOC_Os08g07760	TF_motif_seq_0378	GARE1OSREP1	1111	+	TAACAaa	(Motif sequence only)
LOC_Os08g07760	TF_motif_seq_0380	GARE2OSREP1	374	+	TAACAta	(Motif sequence only)
LOC_Os08g07760	TF_motif_seq_0380	GARE2OSREP1	505	-	taCTTTA	(Motif sequence only)
LOC_Os08g07760	TF_motif_seq_0387	TATCCAYMOTIFOSRAMY3D	412	-	ttGGATA	(Motif sequence only)
LOC_Os08g07760	TF_motif_seq_0387	TATCCAYMOTIFOSRAMY3D	571	-	aaGGATA	(Motif sequence only)
LOC_Os08g07760	TF_motif_seq_0389	TATABOXOSPAL	80	+	TATTTaa	(Motif sequence only)
LOC_Os08g07760	TF_motif_seq_0389	TATABOXOSPAL	147	-	taAAATA	(Motif sequence only)
LOC_Os08g07760	TF_motif_seq_0389	TATABOXOSPAL	548	+	TATTTca	(Motif sequence only)
LOC_Os08g07760	TF_motif_seq_0389	TATABOXOSPAL	592	+	TATTTaa	(Motif sequence only)
LOC_Os08g07760	TF_motif_seq_0389	TATABOXOSPAL	640	+	TATTTac	(Motif sequence only)
LOC_Os08g07760	TF_motif_seq_0389	TATABOXOSPAL	740	-	tgAAATA	(Motif sequence only)
LOC_Os08g07760	TF_motif_seq_0389	TATABOXOSPAL	852	-	ctAAATA	(Motif sequence only)
LOC_Os08g07760	TF_motif_seq_0389	TATABOXOSPAL	857	+	TATTTta	(Motif sequence only)
LOC_Os08g07760	TF_motif_seq_0390	ANAERO3CONSENSUS	187	+	TCATCaa	(Motif sequence only)
LOC_Os08g07760	TF_motif_seq_0390	ANAERO3CONSENSUS	584	+	TCATCat	(Motif sequence only)
LOC_Os08g07760	TF_motif_seq_0390	ANAERO3CONSENSUS	1037	+	TCATCtc	(Motif sequence only)
LOC_Os08g07760	TF_motif_seq_0391	GCN4OSGLUB1	1250	-	cgACTCA	(Motif sequence only)
LOC_Os08g07760	TF_motif_seq_0397	WUSATAg	633	-	tcATTAA	(Motif sequence only)
LOC_Os08g07760	TF_motif_seq_0397	WUSATAg	697	-	acATTAA	(Motif sequence only)
LOC_Os08g07760	TF_motif_seq_0397	WUSATAg	715	-	tcATTAA	(Motif sequence only)
LOC_Os08g07760	TF_motif_seq_0397	WUSATAg	871	+	TTAATag	(Motif sequence only)
LOC_Os08g07760	TF_motif_seq_0397	WUSATAg	1137	-	gcATTAA	(Motif sequence only)
LOC_Os08g07760	TF_motif_seq_0397	WUSATAg	1144	+	TTAATtg	(Motif sequence only)
LOC_Os08g07760	TF_motif_seq_0425	SITEIOSPCNA	659	+	CCATGtag	(Motif sequence only)
LOC_Os08g07760	TF_motif_seq_0425	SITEIOSPCNA	942	-	cctCCTGT	(Motif sequence only)
LOC_Os08g07760	TF_motif_seq_0429	E2F1OSPCNA	228	-	tttCTCGC	(Motif sequence only)
LOC_Os08g07760	TF_motif_seq_0429	E2F1OSPCNA	341	+	GAGGGaga	(Motif sequence only)
LOC_Os08g07760	TF_motif_seq_0429	E2F1OSPCNA	1013	-	gttCCCGT	(Motif sequence only)
LOC_Os08g07760	TF_motif_seq_0429	E2F1OSPCNA	1018	-	cgtCCCGC	(Motif sequence only)
LOC_Os08g07760	TF_motif_seq_0429	E2F1OSPCNA	1176	-	tatCCCGT	(Motif sequence only)
LOC_Os08g07760	TF_motif_seq_0429	E2F1OSPCNA	1317	+	GCGAGaga	(Motif sequence only)
LOC_Os08g07760	TF_motif_seq_0429	E2F1OSPCNA	1362	+	GCGGGaga	(Motif sequence only)
LOC_Os08g07760	TF_motif_seq_0429	E2F1OSPCNA	1447	+	GCGGGgaa	(Motif sequence only)
LOC_Os08g07760	TF_motif_seq_0458	E2FCONSENSUS	556	+	aTTGGCac	(Motif sequence only)
LOC_Os08g07760	TF_motif_seq_0458	E2FCONSENSUS	1372	+	cTTCGCcg	(Motif sequence only)
LOC_Os08g07760	TF_motif_seq_0458	E2FCONSENSUS	1448	-	cgGGGAAa	(Motif sequence only)
LOC_Os01g10840	TFmatrixID_0068		1326	+	agCCGGCc	AP2	Os07g0410300;LOC_Os08g44960;Os09g0571700;Os09g0572000;LOC_Os10g30840;Os10g0562900;Os01g0752500;Os02g0654700;Os03g0150200;Os03g0860100;Os04g0257500;Os04g0546800;Os05g0448675;Os05g0564700;BGIOSIBCE003637;BGIOSIBCE008060;BGIOSIBCE009686;BGIOSIBCE013786;BGIOSIBCE014398;BGIOSIBCE016104;BGIOSIBCE020028;BGIOSIBCE024504;BGIOSIBCE028905;BGIOSIBCE028906;BGIOSIBCE030992;BGIOSIBCE030993;BGIOSIBCE032248;BGIOS…
LOC_Os01g10840	TFmatrixID_0081		1325	+	aaGCCGGcct	AP2	Os09g0571700;Os10g0390800;LOC_Os10g30840;Os10g0562900;Os01g0752500;Os01g0868000;Os02g0654700;Os02g0655200;Os03g0150200;Os03g0183000;Os03g0860100;Os04g0257500;Os04g0429050;Os04g0546800;Os04g0547500;Os04g0547600;Os05g0437050;Os05g0564700;BGIOSIBCE003637;BGIOSIBCE004400;BGIOSIBCE008060;BGIOSIBCE008063;BGIOSIBCE009686;BGIOSIBCE009913;BGIOSIBCE013786;BGIOSIBCE014398;BGIOSIBCE016104;BGIOSIBCE016107;BGI…
LOC_Os01g10840	TFmatrixID_0106		1326	+	aGCCGGcc	AP2	Os08g0537900;Os09g0571700;LOC_Os10g30840;Os10g0562900;Os01g0224100;Os01g0657400;Os01g0752500;Os01g0797600;Os01g0868000;Os02g0521100;Os02g0546600;Os02g0654700;Os02g0655200;Os03g0150200;Os04g0257500;Os04g0546800;Os04g0547500;Os04g0547600;Os05g0437050;Os05g0497300;BGIOSIBCE003037;BGIOSIBCE003637;BGIOSIBCE003937;BGIOSIBCE004400;BGIOSIBCE007202;BGIOSIBCE008060;BGIOSIBCE008063;BGIOSIBCE009686;BGIOSIBCE…
LOC_Os01g10840	TFmatrixID_0127		80	+	aCAACAaa	AP2;B3;RAV	Os01g0693400
LOC_Os01g10840	TFmatrixID_0130		477	+	aATATAaata	AT-Hook	Os06g0326000;Os07g0184800;Os08g0512400;Os09g0491708;BGIOSIBCE009196;BGIOSIBCE021715;BGIOSIBCE023940;BGIOSIBCE028474;BGIOSIBCE030415
LOC_Os01g10840	TFmatrixID_0131		185	-	TTTATtcta	AT-Hook	Os06g0326000;Os07g0184800;Os08g0512400;Os09g0491708;BGIOSIBCE009196;BGIOSIBCE021715;BGIOSIBCE023940;BGIOSIBCE028474;BGIOSIBCE030415
LOC_Os01g10840	TFmatrixID_0131		242	-	TTTATcctg	AT-Hook	Os06g0326000;Os07g0184800;Os08g0512400;Os09g0491708;BGIOSIBCE009196;BGIOSIBCE021715;BGIOSIBCE023940;BGIOSIBCE028474;BGIOSIBCE030415
LOC_Os01g10840	TFmatrixID_0131		284	+	acggATAAA	AT-Hook	Os06g0326000;Os07g0184800;Os08g0512400;Os09g0491708;BGIOSIBCE009196;BGIOSIBCE021715;BGIOSIBCE023940;BGIOSIBCE028474;BGIOSIBCE030415
LOC_Os01g10840	TFmatrixID_0131		416	-	TTTATcctg	AT-Hook	Os06g0326000;Os07g0184800;Os08g0512400;Os09g0491708;BGIOSIBCE009196;BGIOSIBCE021715;BGIOSIBCE023940;BGIOSIBCE028474;BGIOSIBCE030415
LOC_Os01g10840	TFmatrixID_0131		458	+	acagATAAA	AT-Hook	Os06g0326000;Os07g0184800;Os08g0512400;Os09g0491708;BGIOSIBCE009196;BGIOSIBCE021715;BGIOSIBCE023940;BGIOSIBCE028474;BGIOSIBCE030415
LOC_Os01g10840	TFmatrixID_0131		568	-	TTTATttat	AT-Hook	Os06g0326000;Os07g0184800;Os08g0512400;Os09g0491708;BGIOSIBCE009196;BGIOSIBCE021715;BGIOSIBCE023940;BGIOSIBCE028474;BGIOSIBCE030415
LOC_Os01g10840	TFmatrixID_0131		572	-	TTTATtccg	AT-Hook	Os06g0326000;Os07g0184800;Os08g0512400;Os09g0491708;BGIOSIBCE009196;BGIOSIBCE021715;BGIOSIBCE023940;BGIOSIBCE028474;BGIOSIBCE030415
LOC_Os01g10840	TFmatrixID_0131		590	-	TTTATcctg	AT-Hook	Os06g0326000;Os07g0184800;Os08g0512400;Os09g0491708;BGIOSIBCE009196;BGIOSIBCE021715;BGIOSIBCE023940;BGIOSIBCE028474;BGIOSIBCE030415
LOC_Os01g10840	TFmatrixID_0131		797	+	acggATAAA	AT-Hook	Os06g0326000;Os07g0184800;Os08g0512400;Os09g0491708;BGIOSIBCE009196;BGIOSIBCE021715;BGIOSIBCE023940;BGIOSIBCE028474;BGIOSIBCE030415
LOC_Os01g10840	TFmatrixID_0131		938	-	TTTATcccg	AT-Hook	Os06g0326000;Os07g0184800;Os08g0512400;Os09g0491708;BGIOSIBCE009196;BGIOSIBCE021715;BGIOSIBCE023940;BGIOSIBCE028474;BGIOSIBCE030415
LOC_Os01g10840	TFmatrixID_0131		980	+	accgATAAA	AT-Hook	Os06g0326000;Os07g0184800;Os08g0512400;Os09g0491708;BGIOSIBCE009196;BGIOSIBCE021715;BGIOSIBCE023940;BGIOSIBCE028474;BGIOSIBCE030415
LOC_Os01g10840	TFmatrixID_0131		1107	-	TTTATccta	AT-Hook	Os06g0326000;Os07g0184800;Os08g0512400;Os09g0491708;BGIOSIBCE009196;BGIOSIBCE021715;BGIOSIBCE023940;BGIOSIBCE028474;BGIOSIBCE030415
LOC_Os01g10840	TFmatrixID_0136		185	-	TTTATtct	AT-Hook	Os07g0184800
LOC_Os01g10840	TFmatrixID_0137		132	+	aaaAATAT	AT-Hook	Os07g0184800
LOC_Os01g10840	TFmatrixID_0137		654	+	aaaAATAT	AT-Hook	Os07g0184800
LOC_Os01g10840	TFmatrixID_0137		827	+	aaaAATAT	AT-Hook	Os07g0184800
LOC_Os01g10840	TFmatrixID_0137		1004	+	aaaAATAT	AT-Hook	Os07g0184800
LOC_Os01g10840	TFmatrixID_0137		1240	+	aaaAATAT	AT-Hook	Os07g0184800
LOC_Os01g10840	TFmatrixID_0148		3	+	atAAAATt	AT-Hook	Os02g0824300;Os06g0326000;Os07g0184800;Os08g0512400;Os09g0491708;BGIOSIBCE009196;BGIOSIBCE021715;BGIOSIBCE023940;BGIOSIBCE028474;BGIOSIBCE030415
LOC_Os01g10840	TFmatrixID_0148		306	+	aaAAAATt	AT-Hook	Os02g0824300;Os06g0326000;Os07g0184800;Os08g0512400;Os09g0491708;BGIOSIBCE009196;BGIOSIBCE021715;BGIOSIBCE023940;BGIOSIBCE028474;BGIOSIBCE030415
LOC_Os01g10840	TFmatrixID_0148		528	+	atAAAATt	AT-Hook	Os02g0824300;Os06g0326000;Os07g0184800;Os08g0512400;Os09g0491708;BGIOSIBCE009196;BGIOSIBCE021715;BGIOSIBCE023940;BGIOSIBCE028474;BGIOSIBCE030415
LOC_Os01g10840	TFmatrixID_0148		875	+	atAAAATt	AT-Hook	Os02g0824300;Os06g0326000;Os07g0184800;Os08g0512400;Os09g0491708;BGIOSIBCE009196;BGIOSIBCE021715;BGIOSIBCE023940;BGIOSIBCE028474;BGIOSIBCE030415
LOC_Os01g10840	TFmatrixID_0148		1003	+	aaAAAATa	AT-Hook	Os02g0824300;Os06g0326000;Os07g0184800;Os08g0512400;Os09g0491708;BGIOSIBCE009196;BGIOSIBCE021715;BGIOSIBCE023940;BGIOSIBCE028474;BGIOSIBCE030415
LOC_Os01g10840	TFmatrixID_0149		480	-	atAAATAtta	AT-Hook	Os11g0602200;BGIOSIBCE034976
LOC_Os01g10840	TFmatrixID_0149		654	-	aaAAATAttt	AT-Hook	Os11g0602200;BGIOSIBCE034976
LOC_Os01g10840	TFmatrixID_0149		656	+	aaaTATTTct	AT-Hook	Os11g0602200;BGIOSIBCE034976
LOC_Os01g10840	TFmatrixID_0149		827	-	aaAAATAttt	AT-Hook	Os11g0602200;BGIOSIBCE034976
LOC_Os01g10840	TFmatrixID_0149		829	+	aaaTATTTct	AT-Hook	Os11g0602200;BGIOSIBCE034976
LOC_Os01g10840	TFmatrixID_0149		1004	-	aaAAATAttt	AT-Hook	Os11g0602200;BGIOSIBCE034976
LOC_Os01g10840	TFmatrixID_0149		1006	+	aaaTATTTct	AT-Hook	Os11g0602200;BGIOSIBCE034976
LOC_Os01g10840	TFmatrixID_0150		481	+	taAATATtac	AT-Hook	Os01g0835600;BGIOSIBCE004181
LOC_Os01g10840	TFmatrixID_0150		481	-	taaATATTac	AT-Hook	Os01g0835600;BGIOSIBCE004181
LOC_Os01g10840	TFmatrixID_0150		655	+	aaAATATttc	AT-Hook	Os01g0835600;BGIOSIBCE004181
LOC_Os01g10840	TFmatrixID_0150		655	-	aaaATATTtc	AT-Hook	Os01g0835600;BGIOSIBCE004181
LOC_Os01g10840	TFmatrixID_0150		828	+	aaAATATttc	AT-Hook	Os01g0835600;BGIOSIBCE004181
LOC_Os01g10840	TFmatrixID_0150		828	-	aaaATATTtc	AT-Hook	Os01g0835600;BGIOSIBCE004181
LOC_Os01g10840	TFmatrixID_0150		1005	+	aaAATATttc	AT-Hook	Os01g0835600;BGIOSIBCE004181
LOC_Os01g10840	TFmatrixID_0150		1005	-	aaaATATTtc	AT-Hook	Os01g0835600;BGIOSIBCE004181
LOC_Os01g10840	TFmatrixID_0151		653	+	caAAAAT	AT-Hook	Os11g0602200;BGIOSIBCE034976
LOC_Os01g10840	TFmatrixID_0151		1239	+	caAAAAT	AT-Hook	Os11g0602200;BGIOSIBCE034976
LOC_Os01g10840	TFmatrixID_0152		307	+	aaAAATT	AT-Hook	Os06g0326000;BGIOSIBCE009196;BGIOSIBCE021715
LOC_Os01g10840	TFmatrixID_0153		130	+	ataAAAAT	AT-Hook	Os07g0184800
LOC_Os01g10840	TFmatrixID_0153		702	+	ataAAAAT	AT-Hook	Os07g0184800
LOC_Os01g10840	TFmatrixID_0153		825	+	ataAAAAT	AT-Hook	Os07g0184800
LOC_Os01g10840	TFmatrixID_0154		655	+	aAAATAtt	AT-Hook	Os07g0184800
LOC_Os01g10840	TFmatrixID_0154		828	+	aAAATAtt	AT-Hook	Os07g0184800
LOC_Os01g10840	TFmatrixID_0154		1005	+	aAAATAtt	AT-Hook	Os07g0184800
LOC_Os01g10840	TFmatrixID_0157		642	-	tCACGTg	bHLH	Os01g0235700;Os01g0705700;Os03g0671000;Os08g0543700;Os09g0519100;Os10g0575000;BGIOSIBCE003339;BGIOSIBCE012434;BGIOSIBCE014129;BGIOSIBCE028729;BGIOSIBCE030602;BGIOSIBCE033164
LOC_Os01g10840	TFmatrixID_0157		643	+	cACGTGt	bHLH	Os01g0235700;Os01g0705700;Os03g0671000;Os08g0543700;Os09g0519100;Os10g0575000;BGIOSIBCE003339;BGIOSIBCE012434;BGIOSIBCE014129;BGIOSIBCE028729;BGIOSIBCE030602;BGIOSIBCE033164
LOC_Os01g10840	TFmatrixID_0158		642	+	tCACGTgt	bHLH	Os01g0235700;Os01g0705700;Os01g0928000;Os03g0671000;Os08g0543700;Os09g0519100;Os10g0575000;Os11g0523700;BGIOSIBCE003339;BGIOSIBCE004831;BGIOSIBCE012434;BGIOSIBCE014129;BGIOSIBCE028729;BGIOSIBCE030602;BGIOSIBCE033164;BGIOSIBCE034657
LOC_Os01g10840	TFmatrixID_0158		642	-	tcACGTGt	bHLH	Os01g0235700;Os01g0705700;Os01g0928000;Os03g0671000;Os08g0543700;Os09g0519100;Os10g0575000;Os11g0523700;BGIOSIBCE003339;BGIOSIBCE004831;BGIOSIBCE012434;BGIOSIBCE014129;BGIOSIBCE028729;BGIOSIBCE030602;BGIOSIBCE033164;BGIOSIBCE034657
LOC_Os01g10840	TFmatrixID_0159		642	-	tCACGTg	bHLH	LOC_Os01g18290;Os02g0805250;Os03g0639300;Os03g0782500;Os04g0618600;Os05g0139100;Os06g0164400;Os07g0143200;Os10g0556200;Os12g0610200;BGIOSIBCE001387;BGIOSIBCE009038;BGIOSIBCE012235;BGIOSIBCE013169;BGIOSIBCE016618;BGIOSIBCE017497;BGIOSIBCE020793;BGIOSIBCE023669;BGIOSIBCE037286;BGIOSIBCE037293
LOC_Os01g10840	TFmatrixID_0159		643	+	cACGTGt	bHLH	LOC_Os01g18290;Os02g0805250;Os03g0639300;Os03g0782500;Os04g0618600;Os05g0139100;Os06g0164400;Os07g0143200;Os10g0556200;Os12g0610200;BGIOSIBCE001387;BGIOSIBCE009038;BGIOSIBCE012235;BGIOSIBCE013169;BGIOSIBCE016618;BGIOSIBCE017497;BGIOSIBCE020793;BGIOSIBCE023669;BGIOSIBCE037286;BGIOSIBCE037293
LOC_Os01g10840	TFmatrixID_0160		641	+	atCACGTgtt	bHLH	Os01g0235700;Os01g0705700;Os03g0671000;Os08g0543700;Os09g0519100;Os10g0575000;BGIOSIBCE003339;BGIOSIBCE012434;BGIOSIBCE014129;BGIOSIBCE028729;BGIOSIBCE030602;BGIOSIBCE033164
LOC_Os01g10840	TFmatrixID_0160		641	-	atcACGTGtt	bHLH	Os01g0235700;Os01g0705700;Os03g0671000;Os08g0543700;Os09g0519100;Os10g0575000;BGIOSIBCE003339;BGIOSIBCE012434;BGIOSIBCE014129;BGIOSIBCE028729;BGIOSIBCE030602;BGIOSIBCE033164
LOC_Os01g10840	TFmatrixID_0161		641	+	atcACGTGt	bHLH	Os01g0915600;Os02g0705500;Os03g0231950;Os03g0728900;Os03g0802900;Os04g0350700;Os05g0103000;Os06g0275600;Os07g0193800;Os08g0487700;Os08g0524800;Os08g0536800;Os09g0474100;Os09g0501600;Os09g0510500;BGIOSIBCE002521;BGIOSIBCE004724;BGIOSIBCE008356;BGIOSIBCE010251;BGIOSIBCE011971;BGIOSIBCE013331;BGIOSIBCE014742;BGIOSIBCE017222;BGIOSIBCE020964;BGIOSIBCE021468;BGIOSIBCE022610;BGIOSIBCE024019;BGIOSIBCE028…
LOC_Os01g10840	TFmatrixID_0161		642	-	tCACGTgtt	bHLH	Os01g0915600;Os02g0705500;Os03g0231950;Os03g0728900;Os03g0802900;Os04g0350700;Os05g0103000;Os06g0275600;Os07g0193800;Os08g0487700;Os08g0524800;Os08g0536800;Os09g0474100;Os09g0501600;Os09g0510500;BGIOSIBCE002521;BGIOSIBCE004724;BGIOSIBCE008356;BGIOSIBCE010251;BGIOSIBCE011971;BGIOSIBCE013331;BGIOSIBCE014742;BGIOSIBCE017222;BGIOSIBCE020964;BGIOSIBCE021468;BGIOSIBCE022610;BGIOSIBCE024019;BGIOSIBCE028…
LOC_Os01g10840	TFmatrixID_0162		641	+	atCACGTgtt	bHLH	Os02g0726700;Os08g0490000;Os09g0475400;BGIOSIBCE028309
LOC_Os01g10840	TFmatrixID_0162		641	-	atcACGTGtt	bHLH	Os02g0726700;Os08g0490000;Os09g0475400;BGIOSIBCE028309
LOC_Os01g10840	TFmatrixID_0163		639	-	aaatCACGTgtt	bHLH	Os01g0915600;Os02g0705500;Os03g0231950;Os03g0728900;Os03g0802900;Os04g0350700;Os05g0103000;Os06g0275600;Os07g0193800;Os08g0487700;Os08g0524800;Os08g0536800;Os09g0474100;Os09g0501600;Os09g0510500;BGIOSIBCE002521;BGIOSIBCE004724;BGIOSIBCE008356;BGIOSIBCE010251;BGIOSIBCE011971;BGIOSIBCE013331;BGIOSIBCE014742;BGIOSIBCE017222;BGIOSIBCE021468;BGIOSIBCE024019;BGIOSIBCE028296;BGIOSIBCE028578;BGIOSIBCE028…
LOC_Os01g10840	TFmatrixID_0163		641	+	atcACGTGttaa	bHLH	Os01g0915600;Os02g0705500;Os03g0231950;Os03g0728900;Os03g0802900;Os04g0350700;Os05g0103000;Os06g0275600;Os07g0193800;Os08g0487700;Os08g0524800;Os08g0536800;Os09g0474100;Os09g0501600;Os09g0510500;BGIOSIBCE002521;BGIOSIBCE004724;BGIOSIBCE008356;BGIOSIBCE010251;BGIOSIBCE011971;BGIOSIBCE013331;BGIOSIBCE014742;BGIOSIBCE017222;BGIOSIBCE021468;BGIOSIBCE024019;BGIOSIBCE028296;BGIOSIBCE028578;BGIOSIBCE028…
LOC_Os01g10840	TFmatrixID_0164		641	+	atCACGTgtt	bHLH	LOC_Os01g18290;Os02g0805250;Os03g0639300;Os03g0782500;Os04g0618600;Os05g0139100;Os06g0164400;Os07g0143200;Os10g0556200;Os12g0610200;BGIOSIBCE001387;BGIOSIBCE009038;BGIOSIBCE012235;BGIOSIBCE013169;BGIOSIBCE016618;BGIOSIBCE017497;BGIOSIBCE020793;BGIOSIBCE023669;BGIOSIBCE037286;BGIOSIBCE037293
LOC_Os01g10840	TFmatrixID_0164		641	-	atcACGTGtt	bHLH	LOC_Os01g18290;Os02g0805250;Os03g0639300;Os03g0782500;Os04g0618600;Os05g0139100;Os06g0164400;Os07g0143200;Os10g0556200;Os12g0610200;BGIOSIBCE001387;BGIOSIBCE009038;BGIOSIBCE012235;BGIOSIBCE013169;BGIOSIBCE016618;BGIOSIBCE017497;BGIOSIBCE020793;BGIOSIBCE023669;BGIOSIBCE037286;BGIOSIBCE037293
LOC_Os01g10840	TFmatrixID_0165		642	+	tCACGTgt	bHLH	Os07g0543000;BGIOSIBCE025131
LOC_Os01g10840	TFmatrixID_0165		642	-	tcACGTGt	bHLH	Os07g0543000;BGIOSIBCE025131
LOC_Os01g10840	TFmatrixID_0166		642	+	tCACGTgt	bHLH	LOC_Os01g18290;Os02g0564700;Os02g0805250;Os03g0639300;Os03g0782500;Os04g0618600;Os05g0139100;Os06g0164400;Os06g0193400;Os07g0143200;Os10g0556200;Os12g0610200;BGIOSIBCE001387;BGIOSIBCE007459;BGIOSIBCE009038;BGIOSIBCE012235;BGIOSIBCE013169;BGIOSIBCE016618;BGIOSIBCE017497;BGIOSIBCE020793;BGIOSIBCE020964;BGIOSIBCE023669;BGIOSIBCE037286;BGIOSIBCE037293
LOC_Os01g10840	TFmatrixID_0166		642	-	tcACGTGt	bHLH	LOC_Os01g18290;Os02g0564700;Os02g0805250;Os03g0639300;Os03g0782500;Os04g0618600;Os05g0139100;Os06g0164400;Os06g0193400;Os07g0143200;Os10g0556200;Os12g0610200;BGIOSIBCE001387;BGIOSIBCE007459;BGIOSIBCE009038;BGIOSIBCE012235;BGIOSIBCE013169;BGIOSIBCE016618;BGIOSIBCE017497;BGIOSIBCE020793;BGIOSIBCE020964;BGIOSIBCE023669;BGIOSIBCE037286;BGIOSIBCE037293
LOC_Os01g10840	TFmatrixID_0168		641	+	atCACGTgtt	bHLH	Os01g0235700;Os01g0705700;Os03g0671000;Os08g0543700;Os09g0519100;Os10g0575000;BGIOSIBCE003339;BGIOSIBCE012434;BGIOSIBCE014129;BGIOSIBCE028729;BGIOSIBCE030602;BGIOSIBCE033164
LOC_Os01g10840	TFmatrixID_0168		641	-	atcACGTGtt	bHLH	Os01g0235700;Os01g0705700;Os03g0671000;Os08g0543700;Os09g0519100;Os10g0575000;BGIOSIBCE003339;BGIOSIBCE012434;BGIOSIBCE014129;BGIOSIBCE028729;BGIOSIBCE030602;BGIOSIBCE033164
LOC_Os01g10840	TFmatrixID_0169		641	+	atCACGTgtt	bHLH	Os01g0915600;Os02g0705500;Os03g0231950;Os03g0728900;Os03g0802900;Os04g0350700;Os05g0103000;Os06g0275600;Os07g0193800;Os08g0487700;Os08g0524800;Os08g0536800;Os09g0474100;Os09g0501600;Os09g0510500;BGIOSIBCE002521;BGIOSIBCE004724;BGIOSIBCE008356;BGIOSIBCE010251;BGIOSIBCE011971;BGIOSIBCE013331;BGIOSIBCE014742;BGIOSIBCE017222;BGIOSIBCE021468;BGIOSIBCE024019;BGIOSIBCE028296;BGIOSIBCE028578;BGIOSIBCE028…
LOC_Os01g10840	TFmatrixID_0169		641	-	atcACGTGtt	bHLH	Os01g0915600;Os02g0705500;Os03g0231950;Os03g0728900;Os03g0802900;Os04g0350700;Os05g0103000;Os06g0275600;Os07g0193800;Os08g0487700;Os08g0524800;Os08g0536800;Os09g0474100;Os09g0501600;Os09g0510500;BGIOSIBCE002521;BGIOSIBCE004724;BGIOSIBCE008356;BGIOSIBCE010251;BGIOSIBCE011971;BGIOSIBCE013331;BGIOSIBCE014742;BGIOSIBCE017222;BGIOSIBCE021468;BGIOSIBCE024019;BGIOSIBCE028296;BGIOSIBCE028578;BGIOSIBCE028…
LOC_Os01g10840	TFmatrixID_0170		641	-	atCACGTgt	bHLH	LOC_Os01g18290;Os02g0805250;Os03g0639300;Os03g0782500;Os04g0618600;Os05g0139100;Os06g0164400;Os07g0143200;Os10g0556200;Os12g0610200;BGIOSIBCE001387;BGIOSIBCE009038;BGIOSIBCE012235;BGIOSIBCE013169;BGIOSIBCE016618;BGIOSIBCE017497;BGIOSIBCE020793;BGIOSIBCE023669;BGIOSIBCE037286;BGIOSIBCE037293
LOC_Os01g10840	TFmatrixID_0170		642	+	tcACGTGtt	bHLH	LOC_Os01g18290;Os02g0805250;Os03g0639300;Os03g0782500;Os04g0618600;Os05g0139100;Os06g0164400;Os07g0143200;Os10g0556200;Os12g0610200;BGIOSIBCE001387;BGIOSIBCE009038;BGIOSIBCE012235;BGIOSIBCE013169;BGIOSIBCE016618;BGIOSIBCE017497;BGIOSIBCE020793;BGIOSIBCE023669;BGIOSIBCE037286;BGIOSIBCE037293
LOC_Os01g10840	TFmatrixID_0171		640	+	aatCACGTgt	bHLH	Os02g0726700;Os08g0490000;Os09g0475400;BGIOSIBCE028309
LOC_Os01g10840	TFmatrixID_0171		642	-	tcACGTGtta	bHLH	Os02g0726700;Os08g0490000;Os09g0475400;BGIOSIBCE028309
LOC_Os01g10840	TFmatrixID_0172		641	+	atCACGTgtt	bHLH	Os02g0726700;Os08g0490000;Os09g0475400;BGIOSIBCE028309
LOC_Os01g10840	TFmatrixID_0172		641	-	atcACGTGtt	bHLH	Os02g0726700;Os08g0490000;Os09g0475400;BGIOSIBCE028309
LOC_Os01g10840	TFmatrixID_0173		639	-	aaatCACGTg	bHLH	Os01g0235700;Os01g0705700;Os03g0671000;Os08g0543700;Os09g0519100;Os10g0575000;BGIOSIBCE003339;BGIOSIBCE012434;BGIOSIBCE014129;BGIOSIBCE028729;BGIOSIBCE030602;BGIOSIBCE033164
LOC_Os01g10840	TFmatrixID_0173		643	+	cACGTGttaa	bHLH	Os01g0235700;Os01g0705700;Os03g0671000;Os08g0543700;Os09g0519100;Os10g0575000;BGIOSIBCE003339;BGIOSIBCE012434;BGIOSIBCE014129;BGIOSIBCE028729;BGIOSIBCE030602;BGIOSIBCE033164
LOC_Os01g10840	TFmatrixID_0174		642	+	TCACGtgt	bHLH	Os01g0915600;Os02g0564700;Os02g0705500;Os03g0231950;Os03g0728900;Os03g0802900;Os04g0350700;Os05g0103000;Os06g0193400;Os06g0275600;Os07g0193800;Os08g0487700;Os08g0524800;Os08g0536800;Os09g0474100;Os09g0501600;Os09g0510500;BGIOSIBCE002521;BGIOSIBCE004724;BGIOSIBCE007459;BGIOSIBCE008356;BGIOSIBCE010251;BGIOSIBCE011971;BGIOSIBCE013331;BGIOSIBCE014742;BGIOSIBCE017222;BGIOSIBCE020964;BGIOSIBCE021468;BG…
LOC_Os01g10840	TFmatrixID_0174		642	-	tcaCGTGT	bHLH	Os01g0915600;Os02g0564700;Os02g0705500;Os03g0231950;Os03g0728900;Os03g0802900;Os04g0350700;Os05g0103000;Os06g0193400;Os06g0275600;Os07g0193800;Os08g0487700;Os08g0524800;Os08g0536800;Os09g0474100;Os09g0501600;Os09g0510500;BGIOSIBCE002521;BGIOSIBCE004724;BGIOSIBCE007459;BGIOSIBCE008356;BGIOSIBCE010251;BGIOSIBCE011971;BGIOSIBCE013331;BGIOSIBCE014742;BGIOSIBCE017222;BGIOSIBCE020964;BGIOSIBCE021468;BG…
LOC_Os01g10840	TFmatrixID_0174		928	+	GCCCGagc	bHLH	Os01g0915600;Os02g0564700;Os02g0705500;Os03g0231950;Os03g0728900;Os03g0802900;Os04g0350700;Os05g0103000;Os06g0193400;Os06g0275600;Os07g0193800;Os08g0487700;Os08g0524800;Os08g0536800;Os09g0474100;Os09g0501600;Os09g0510500;BGIOSIBCE002521;BGIOSIBCE004724;BGIOSIBCE007459;BGIOSIBCE008356;BGIOSIBCE010251;BGIOSIBCE011971;BGIOSIBCE013331;BGIOSIBCE014742;BGIOSIBCE017222;BGIOSIBCE020964;BGIOSIBCE021468;BG…
LOC_Os01g10840	TFmatrixID_0174		928	-	gccCGAGC	bHLH	Os01g0915600;Os02g0564700;Os02g0705500;Os03g0231950;Os03g0728900;Os03g0802900;Os04g0350700;Os05g0103000;Os06g0193400;Os06g0275600;Os07g0193800;Os08g0487700;Os08g0524800;Os08g0536800;Os09g0474100;Os09g0501600;Os09g0510500;BGIOSIBCE002521;BGIOSIBCE004724;BGIOSIBCE007459;BGIOSIBCE008356;BGIOSIBCE010251;BGIOSIBCE011971;BGIOSIBCE013331;BGIOSIBCE014742;BGIOSIBCE017222;BGIOSIBCE020964;BGIOSIBCE021468;BG…
LOC_Os01g10840	TFmatrixID_0175		641	+	atCACGTgtt	bHLH	Os05g0455400;Os07g0543000;Os08g0138500;BGIOSIBCE025131;BGIOSIBCE026430
LOC_Os01g10840	TFmatrixID_0175		641	-	atcACGTGtt	bHLH	Os05g0455400;Os07g0543000;Os08g0138500;BGIOSIBCE025131;BGIOSIBCE026430
LOC_Os01g10840	TFmatrixID_0177		641	+	atCACGTgtt	bHLH	Os02g0564700;Os02g0705500;Os02g0795800;Os03g0797600;Os04g0350700;Os05g0103000;Os06g0184000;Os06g0193400;Os08g0487700;Os09g0417400;Os09g0474100;Os10g0556200;BGIOSIBCE007459;BGIOSIBCE008356;BGIOSIBCE008969;BGIOSIBCE013289;BGIOSIBCE017222;BGIOSIBCE020901;BGIOSIBCE020964;BGIOSIBCE023923;BGIOSIBCE028296;BGIOSIBCE029943;BGIOSIBCE030304
LOC_Os01g10840	TFmatrixID_0177		641	-	atcACGTGtt	bHLH	Os02g0564700;Os02g0705500;Os02g0795800;Os03g0797600;Os04g0350700;Os05g0103000;Os06g0184000;Os06g0193400;Os08g0487700;Os09g0417400;Os09g0474100;Os10g0556200;BGIOSIBCE007459;BGIOSIBCE008356;BGIOSIBCE008969;BGIOSIBCE013289;BGIOSIBCE017222;BGIOSIBCE020901;BGIOSIBCE020964;BGIOSIBCE023923;BGIOSIBCE028296;BGIOSIBCE029943;BGIOSIBCE030304
LOC_Os01g10840	TFmatrixID_0178		641	+	atCACGTgtt	bHLH	Os02g0726700;Os08g0490000;Os09g0475400;BGIOSIBCE028309
LOC_Os01g10840	TFmatrixID_0178		641	-	atcACGTGtt	bHLH	Os02g0726700;Os08g0490000;Os09g0475400;BGIOSIBCE028309
LOC_Os01g10840	TFmatrixID_0179		642	+	tCACGTgt	bHLH	Os01g0915600;Os02g0564700;Os02g0705500;Os03g0231950;Os03g0728900;Os03g0802900;Os04g0350700;Os05g0103000;Os06g0193400;Os06g0275600;Os07g0193800;Os08g0487700;Os08g0524800;Os08g0536800;Os09g0474100;Os09g0501600;Os09g0510500;BGIOSIBCE002521;BGIOSIBCE004724;BGIOSIBCE007459;BGIOSIBCE008356;BGIOSIBCE010251;BGIOSIBCE011971;BGIOSIBCE013331;BGIOSIBCE014742;BGIOSIBCE017222;BGIOSIBCE020964;BGIOSIBCE021468;BG…
LOC_Os01g10840	TFmatrixID_0179		642	-	tcACGTGt	bHLH	Os01g0915600;Os02g0564700;Os02g0705500;Os03g0231950;Os03g0728900;Os03g0802900;Os04g0350700;Os05g0103000;Os06g0193400;Os06g0275600;Os07g0193800;Os08g0487700;Os08g0524800;Os08g0536800;Os09g0474100;Os09g0501600;Os09g0510500;BGIOSIBCE002521;BGIOSIBCE004724;BGIOSIBCE007459;BGIOSIBCE008356;BGIOSIBCE010251;BGIOSIBCE011971;BGIOSIBCE013331;BGIOSIBCE014742;BGIOSIBCE017222;BGIOSIBCE020964;BGIOSIBCE021468;BG…
LOC_Os01g10840	TFmatrixID_0182		638	-	aaaatCACGTgtt	bZIP	Os01g0859300;Os02g0766700;Os06g0211200;Os09g0456200;BGIOSIBCE008774;BGIOSIBCE021088;BGIOSIBCE028180;BGIOSIBCE030202;BGIOSIBSE038770
LOC_Os01g10840	TFmatrixID_0182		641	+	atcACGTGttaac	bZIP	Os01g0859300;Os02g0766700;Os06g0211200;Os09g0456200;BGIOSIBCE008774;BGIOSIBCE021088;BGIOSIBCE028180;BGIOSIBCE030202;BGIOSIBSE038770
LOC_Os01g10840	TFmatrixID_0183		640	+	aatCACGTgtt	bZIP	Os02g0766700;Os06g0211200;Os09g0456200;BGIOSIBCE008774;BGIOSIBCE021088;BGIOSIBCE028180;BGIOSIBCE030202;BGIOSIBSE038770
LOC_Os01g10840	TFmatrixID_0183		641	-	atcACGTGtta	bZIP	Os02g0766700;Os06g0211200;Os09g0456200;BGIOSIBCE008774;BGIOSIBCE021088;BGIOSIBCE028180;BGIOSIBCE030202;BGIOSIBSE038770
LOC_Os01g10840	TFmatrixID_0184		641	+	atcACGTGtt	bZIP	Os02g0766700;Os06g0211200;Os09g0456200;BGIOSIBCE008774;BGIOSIBCE021088;BGIOSIBCE028180;BGIOSIBCE030202;BGIOSIBSE038770
LOC_Os01g10840	TFmatrixID_0184		641	-	atCACGTgtt	bZIP	Os02g0766700;Os06g0211200;Os09g0456200;BGIOSIBCE008774;BGIOSIBCE021088;BGIOSIBCE028180;BGIOSIBCE030202;BGIOSIBSE038770
LOC_Os01g10840	TFmatrixID_0188		1307	-	ccatCTGTCc	bZIP	Os03g0127500;Os03g0336200;BGIOSIBCE009485;BGIOSIBCE011017;BGIOSIBCE026055;BGIOSIBCE032867
LOC_Os01g10840	TFmatrixID_0189		640	-	aatcACGTGt	bZIP	Os05g0411300;Os07g0644100;BGIOSIBCE019029;BGIOSIBCE025800
LOC_Os01g10840	TFmatrixID_0193		294	-	ccaCATGT	bZIP	Os02g0766700;Os05g0489700;Os06g0211200;Os09g0456200;BGIOSIBCE008774;BGIOSIBCE019492;BGIOSIBCE021088;BGIOSIBCE028180;BGIOSIBCE030202;BGIOSIBSE038770
LOC_Os01g10840	TFmatrixID_0193		468	-	ccaCATGT	bZIP	Os02g0766700;Os05g0489700;Os06g0211200;Os09g0456200;BGIOSIBCE008774;BGIOSIBCE019492;BGIOSIBCE021088;BGIOSIBCE028180;BGIOSIBCE030202;BGIOSIBSE038770
LOC_Os01g10840	TFmatrixID_0193		642	+	TCACGtgt	bZIP	Os02g0766700;Os05g0489700;Os06g0211200;Os09g0456200;BGIOSIBCE008774;BGIOSIBCE019492;BGIOSIBCE021088;BGIOSIBCE028180;BGIOSIBCE030202;BGIOSIBSE038770
LOC_Os01g10840	TFmatrixID_0193		642	-	tcaCGTGT	bZIP	Os02g0766700;Os05g0489700;Os06g0211200;Os09g0456200;BGIOSIBCE008774;BGIOSIBCE019492;BGIOSIBCE021088;BGIOSIBCE028180;BGIOSIBCE030202;BGIOSIBSE038770
LOC_Os01g10840	TFmatrixID_0194		642	-	tcACGTGtta	bZIP	Os01g0658900;Os02g0128200;Os05g0569300;Os07g0209800;Os12g0233800;BGIOSIBCE003041;BGIOSIBCE013391;BGIOSIBCE020071;BGIOSIBCE024133;BGIOSIBCE036144
LOC_Os01g10840	TFmatrixID_0197		1085	+	attCGTCAtc	bZIP	Os01g0279900;Os01g0808100;Os01g0859500;Os02g0194900;Os03g0318600;Os04g0637000;Os05g0443850;Os05g0492000;Os06g0265400;Os06g0614100;Os07g0687700;Os08g0176900;Os09g0280500;Os09g0489500;Os11g0152700;Os12g0152900;BGIOSIBCE001347;BGIOSIBCE003999;BGIOSIBCE004345;BGIOSIBCE005992;BGIOSIBCE010895;BGIOSIBCE016755;BGIOSIBCE019216;BGIOSIBCE021419;BGIOSIBCE022612;BGIOSIBCE022616;BGIOSIBCE026104;BGIOSIBCE026683…
LOC_Os01g10840	TFmatrixID_0199		670	+	aacCGTCAtt	bZIP	Os01g0279900;Os01g0808100;Os01g0859500;Os02g0194900;Os03g0318600;Os04g0637000;Os05g0443850;Os05g0492000;Os06g0265400;Os06g0614100;Os07g0687700;Os08g0176900;Os09g0280500;Os09g0489500;Os11g0152700;Os12g0152900;BGIOSIBCE001347;BGIOSIBCE003999;BGIOSIBCE004345;BGIOSIBCE005992;BGIOSIBCE010895;BGIOSIBCE016755;BGIOSIBCE019216;BGIOSIBCE021419;BGIOSIBCE022612;BGIOSIBCE022616;BGIOSIBCE026104;BGIOSIBCE026683…
LOC_Os01g10840	TFmatrixID_0199		1085	+	attCGTCAtc	bZIP	Os01g0279900;Os01g0808100;Os01g0859500;Os02g0194900;Os03g0318600;Os04g0637000;Os05g0443850;Os05g0492000;Os06g0265400;Os06g0614100;Os07g0687700;Os08g0176900;Os09g0280500;Os09g0489500;Os11g0152700;Os12g0152900;BGIOSIBCE001347;BGIOSIBCE003999;BGIOSIBCE004345;BGIOSIBCE005992;BGIOSIBCE010895;BGIOSIBCE016755;BGIOSIBCE019216;BGIOSIBCE021419;BGIOSIBCE022612;BGIOSIBCE022616;BGIOSIBCE026104;BGIOSIBCE026683…
LOC_Os01g10840	TFmatrixID_0200		640	+	aatCACGTgtt	bZIP	Os02g0728001;Os08g0487100;Os09g0474000;BGIOSIBCE008507;BGIOSIBCE028293;BGIOSIBCE030302
LOC_Os01g10840	TFmatrixID_0200		641	-	atcACGTGtta	bZIP	Os02g0728001;Os08g0487100;Os09g0474000;BGIOSIBCE008507;BGIOSIBCE028293;BGIOSIBCE030302
LOC_Os01g10840	TFmatrixID_0201		642	-	tcACGTGt	bZIP	Os02g0728001;Os08g0487100;Os09g0474000;BGIOSIBCE008507;BGIOSIBCE028293;BGIOSIBCE030302
LOC_Os01g10840	TFmatrixID_0202		642	+	tCACGTgt	bZIP	Os01g0867300;Os05g0437700;Os06g0211200;BGIOSIBCE021088;BGIOSIBSE038770
LOC_Os01g10840	TFmatrixID_0202		642	-	tcACGTGt	bZIP	Os01g0867300;Os05g0437700;Os06g0211200;BGIOSIBCE021088;BGIOSIBSE038770
LOC_Os01g10840	TFmatrixID_0203		640	-	aatcACGTGtta	bZIP	Os02g0175100;Os03g0796900;Os06g0662200;Os07g0182000;Os12g0601800;BGIOSIBCE005822;BGIOSIBCE006421;BGIOSIBCE013284;BGIOSIBCE022919;BGIOSIBCE023921;BGIOSIBCE037227
LOC_Os01g10840	TFmatrixID_0227		1026	+	caTTTGAaca	TCR	Os01g0761100;BGIOSIBCE003701
LOC_Os01g10840	TFmatrixID_0254		195	-	aaATGTAccac	EIN3	Os03g0324200;Os03g0324300;Os07g0685700;Os08g0508700;BGIOSIBCE010935;BGIOSIBCE026086;BGIOSIBCE028439;BGIOSIBCE030405
LOC_Os01g10840	TFmatrixID_0255		75	-	tagATACAa	EIN3	Os03g0324200;Os03g0324300;Os07g0685700;Os08g0508700;BGIOSIBCE010935;BGIOSIBCE026086;BGIOSIBCE028439;BGIOSIBCE030405
LOC_Os01g10840	TFmatrixID_0255		248	-	ctgATACAa	EIN3	Os03g0324200;Os03g0324300;Os07g0685700;Os08g0508700;BGIOSIBCE010935;BGIOSIBCE026086;BGIOSIBCE028439;BGIOSIBCE030405
LOC_Os01g10840	TFmatrixID_0255		422	-	ctgATACAa	EIN3	Os03g0324200;Os03g0324300;Os07g0685700;Os08g0508700;BGIOSIBCE010935;BGIOSIBCE026086;BGIOSIBCE028439;BGIOSIBCE030405
LOC_Os01g10840	TFmatrixID_0255		596	-	ctgATACAa	EIN3	Os03g0324200;Os03g0324300;Os07g0685700;Os08g0508700;BGIOSIBCE010935;BGIOSIBCE026086;BGIOSIBCE028439;BGIOSIBCE030405
LOC_Os01g10840	TFmatrixID_0255		944	-	ccgATACAa	EIN3	Os03g0324200;Os03g0324300;Os07g0685700;Os08g0508700;BGIOSIBCE010935;BGIOSIBCE026086;BGIOSIBCE028439;BGIOSIBCE030405
LOC_Os01g10840	TFmatrixID_0257		195	-	aaATGTAccac	EIN3	Os03g0324200;Os03g0324300;Os07g0685700;Os08g0508700;Os09g0490200;BGIOSIBCE010935;BGIOSIBCE026086;BGIOSIBCE028439;BGIOSIBCE030405
LOC_Os01g10840	TFmatrixID_0257		490	-	ctATGTAaccg	EIN3	Os03g0324200;Os03g0324300;Os07g0685700;Os08g0508700;Os09g0490200;BGIOSIBCE010935;BGIOSIBCE026086;BGIOSIBCE028439;BGIOSIBCE030405
LOC_Os01g10840	TFmatrixID_0279		1218	-	agTTCATg	Homeodomain	Os01g0672201;Os05g0562400;BGIOSIBCE003125;BGIOSIBCE020945
LOC_Os01g10840	TFmatrixID_0283		116	-	acAATCAcat	Homeodomain;HD-ZIP	Os01g0643600;Os02g0565600;Os03g0231000;Os04g0548700;Os06g0140400;Os06g0140700;Os08g0465000;Os09g0447000;Os10g0103700;Os10g0561800;BGIOSIBCE002947;BGIOSIBCE007467;BGIOSIBCE010245;BGIOSIBCE016117;BGIOSIBCE020576;BGIOSIBCE020578;BGIOSIBCE028135;BGIOSIBCE030142;BGIOSIBCE031016;BGIOSIBCE033069
LOC_Os01g10840	TFmatrixID_0283		270	-	acAATCAcga	Homeodomain;HD-ZIP	Os01g0643600;Os02g0565600;Os03g0231000;Os04g0548700;Os06g0140400;Os06g0140700;Os08g0465000;Os09g0447000;Os10g0103700;Os10g0561800;BGIOSIBCE002947;BGIOSIBCE007467;BGIOSIBCE010245;BGIOSIBCE016117;BGIOSIBCE020576;BGIOSIBCE020578;BGIOSIBCE028135;BGIOSIBCE030142;BGIOSIBCE031016;BGIOSIBCE033069
LOC_Os01g10840	TFmatrixID_0283		444	-	acAATCAtga	Homeodomain;HD-ZIP	Os01g0643600;Os02g0565600;Os03g0231000;Os04g0548700;Os06g0140400;Os06g0140700;Os08g0465000;Os09g0447000;Os10g0103700;Os10g0561800;BGIOSIBCE002947;BGIOSIBCE007467;BGIOSIBCE010245;BGIOSIBCE016117;BGIOSIBCE020576;BGIOSIBCE020578;BGIOSIBCE028135;BGIOSIBCE030142;BGIOSIBCE031016;BGIOSIBCE033069
LOC_Os01g10840	TFmatrixID_0283		783	-	acAATCAcga	Homeodomain;HD-ZIP	Os01g0643600;Os02g0565600;Os03g0231000;Os04g0548700;Os06g0140400;Os06g0140700;Os08g0465000;Os09g0447000;Os10g0103700;Os10g0561800;BGIOSIBCE002947;BGIOSIBCE007467;BGIOSIBCE010245;BGIOSIBCE016117;BGIOSIBCE020576;BGIOSIBCE020578;BGIOSIBCE028135;BGIOSIBCE030142;BGIOSIBCE031016;BGIOSIBCE033069
LOC_Os01g10840	TFmatrixID_0283		1113	-	ctAATCAata	Homeodomain;HD-ZIP	Os01g0643600;Os02g0565600;Os03g0231000;Os04g0548700;Os06g0140400;Os06g0140700;Os08g0465000;Os09g0447000;Os10g0103700;Os10g0561800;BGIOSIBCE002947;BGIOSIBCE007467;BGIOSIBCE010245;BGIOSIBCE016117;BGIOSIBCE020576;BGIOSIBCE020578;BGIOSIBCE028135;BGIOSIBCE030142;BGIOSIBCE031016;BGIOSIBCE033069
LOC_Os01g10840	TFmatrixID_0286		116	-	acAATCAc	Homeodomain;HD-ZIP	Os01g0643600;Os02g0565600;Os03g0231000;Os04g0548700;Os06g0140400;Os06g0140700;Os08g0465000;Os09g0447000;Os10g0103700;Os10g0561800;BGIOSIBCE002947;BGIOSIBCE007467;BGIOSIBCE010245;BGIOSIBCE016117;BGIOSIBCE020576;BGIOSIBCE020578;BGIOSIBCE028135;BGIOSIBCE030142;BGIOSIBCE031016;BGIOSIBCE033069
LOC_Os01g10840	TFmatrixID_0286		270	-	acAATCAc	Homeodomain;HD-ZIP	Os01g0643600;Os02g0565600;Os03g0231000;Os04g0548700;Os06g0140400;Os06g0140700;Os08g0465000;Os09g0447000;Os10g0103700;Os10g0561800;BGIOSIBCE002947;BGIOSIBCE007467;BGIOSIBCE010245;BGIOSIBCE016117;BGIOSIBCE020576;BGIOSIBCE020578;BGIOSIBCE028135;BGIOSIBCE030142;BGIOSIBCE031016;BGIOSIBCE033069
LOC_Os01g10840	TFmatrixID_0286		444	-	acAATCAt	Homeodomain;HD-ZIP	Os01g0643600;Os02g0565600;Os03g0231000;Os04g0548700;Os06g0140400;Os06g0140700;Os08g0465000;Os09g0447000;Os10g0103700;Os10g0561800;BGIOSIBCE002947;BGIOSIBCE007467;BGIOSIBCE010245;BGIOSIBCE016117;BGIOSIBCE020576;BGIOSIBCE020578;BGIOSIBCE028135;BGIOSIBCE030142;BGIOSIBCE031016;BGIOSIBCE033069
LOC_Os01g10840	TFmatrixID_0286		783	-	acAATCAc	Homeodomain;HD-ZIP	Os01g0643600;Os02g0565600;Os03g0231000;Os04g0548700;Os06g0140400;Os06g0140700;Os08g0465000;Os09g0447000;Os10g0103700;Os10g0561800;BGIOSIBCE002947;BGIOSIBCE007467;BGIOSIBCE010245;BGIOSIBCE016117;BGIOSIBCE020576;BGIOSIBCE020578;BGIOSIBCE028135;BGIOSIBCE030142;BGIOSIBCE031016;BGIOSIBCE033069
LOC_Os01g10840	TFmatrixID_0286		1113	-	ctAATCAa	Homeodomain;HD-ZIP	Os01g0643600;Os02g0565600;Os03g0231000;Os04g0548700;Os06g0140400;Os06g0140700;Os08g0465000;Os09g0447000;Os10g0103700;Os10g0561800;BGIOSIBCE002947;BGIOSIBCE007467;BGIOSIBCE010245;BGIOSIBCE016117;BGIOSIBCE020576;BGIOSIBCE020578;BGIOSIBCE028135;BGIOSIBCE030142;BGIOSIBCE031016;BGIOSIBCE033069
LOC_Os01g10840	TFmatrixID_0289		444	-	acAATCAtga	Homeodomain;HD-ZIP	Os01g0643600;Os02g0565600;Os03g0231000;Os04g0548700;Os06g0140400;Os06g0140700;Os08g0465000;Os09g0447000;Os10g0103700;Os10g0561800;BGIOSIBCE002947;BGIOSIBCE007467;BGIOSIBCE010245;BGIOSIBCE016117;BGIOSIBCE020576;BGIOSIBCE020578;BGIOSIBCE028135;BGIOSIBCE030142;BGIOSIBCE031016;BGIOSIBCE033069
LOC_Os01g10840	TFmatrixID_0289		705	-	aaAATCAtgc	Homeodomain;HD-ZIP	Os01g0643600;Os02g0565600;Os03g0231000;Os04g0548700;Os06g0140400;Os06g0140700;Os08g0465000;Os09g0447000;Os10g0103700;Os10g0561800;BGIOSIBCE002947;BGIOSIBCE007467;BGIOSIBCE010245;BGIOSIBCE016117;BGIOSIBCE020576;BGIOSIBCE020578;BGIOSIBCE028135;BGIOSIBCE030142;BGIOSIBCE031016;BGIOSIBCE033069
LOC_Os01g10840	TFmatrixID_0295		114	-	atacAATCAc	Homeodomain;HD-ZIP	Os02g0649300;Os04g0541700;Os09g0528200;BGIOSIBCE008025;BGIOSIBCE016064
LOC_Os01g10840	TFmatrixID_0295		268	-	caacAATCAc	Homeodomain;HD-ZIP	Os02g0649300;Os04g0541700;Os09g0528200;BGIOSIBCE008025;BGIOSIBCE016064
LOC_Os01g10840	TFmatrixID_0295		442	-	aaacAATCAt	Homeodomain;HD-ZIP	Os02g0649300;Os04g0541700;Os09g0528200;BGIOSIBCE008025;BGIOSIBCE016064
LOC_Os01g10840	TFmatrixID_0295		781	-	caacAATCAc	Homeodomain;HD-ZIP	Os02g0649300;Os04g0541700;Os09g0528200;BGIOSIBCE008025;BGIOSIBCE016064
LOC_Os01g10840	TFmatrixID_0296		33	+	ttTAATCttc	Homeodomain;ZF-HD	Os02g0706600
LOC_Os01g10840	TFmatrixID_0296		68	+	ttTAATCtag	Homeodomain;ZF-HD	Os02g0706600
LOC_Os01g10840	TFmatrixID_0296		338	-	acaGATTAag	Homeodomain;ZF-HD	Os02g0706600
LOC_Os01g10840	TFmatrixID_0296		1112	+	ccTAATCaat	Homeodomain;ZF-HD	Os02g0706600
LOC_Os01g10840	TFmatrixID_0298		445	-	cAATCAtgat	Homeodomain;HD-ZIP	Os02g0729700;Os03g0170600;Os03g0188900;Os08g0416000;Os08g0481400;Os09g0379600;Os09g0470500;Os10g0377300;Os10g0404900;BGIOSIBCE008523;BGIOSIBCE009833;BGIOSIBCE009953;BGIOSIBCE027867;BGIOSIBCE028254;BGIOSIBCE029749;BGIOSIBCE030279;BGIOSIBCE031816;BGIOSIBCE031956
LOC_Os01g10840	TFmatrixID_0299		116	-	acAATCAc	Homeodomain;WOX	Os01g0818400;BGIOSIBCE004077
LOC_Os01g10840	TFmatrixID_0299		270	-	acAATCAc	Homeodomain;WOX	Os01g0818400;BGIOSIBCE004077
LOC_Os01g10840	TFmatrixID_0299		444	-	acAATCAt	Homeodomain;WOX	Os01g0818400;BGIOSIBCE004077
LOC_Os01g10840	TFmatrixID_0299		783	-	acAATCAc	Homeodomain;WOX	Os01g0818400;BGIOSIBCE004077
LOC_Os01g10840	TFmatrixID_0304		25	-	aCCGCAtctt	LOB	Os01g0169400;Os03g0659700;Os05g0346800;Os11g0106900;Os12g0106200;BGIOSIBCE012359;BGIOSIBCE018631;BGIOSIBCE018632;BGIOSIBCE033209;BGIOSIBCE035463
LOC_Os01g10840	TFmatrixID_0310		1291	-	cgGTAAAacc	MADF	Os02g0104500;Os04g0541100;Os10g0516500;BGIOSIBCE005251;BGIOSIBCE009377
LOC_Os01g10840	TFmatrixID_0311		1291	-	cgGTAAAacc	MADF	Os02g0104500;Os04g0541100;Os10g0516500;BGIOSIBCE005251;BGIOSIBCE009377
LOC_Os01g10840	TFmatrixID_0319		242	-	ttTATCCtga	Myb/SANT	Os01g0187900;Os10g0561400;BGIOSIBCE000675
LOC_Os01g10840	TFmatrixID_0319		283	+	aacGGATAaa	Myb/SANT	Os01g0187900;Os10g0561400;BGIOSIBCE000675
LOC_Os01g10840	TFmatrixID_0319		416	-	ttTATCCtga	Myb/SANT	Os01g0187900;Os10g0561400;BGIOSIBCE000675
LOC_Os01g10840	TFmatrixID_0319		590	-	ttTATCCtga	Myb/SANT	Os01g0187900;Os10g0561400;BGIOSIBCE000675
LOC_Os01g10840	TFmatrixID_0319		796	+	aacGGATAaa	Myb/SANT	Os01g0187900;Os10g0561400;BGIOSIBCE000675
LOC_Os01g10840	TFmatrixID_0319		1107	-	ttTATCCtaa	Myb/SANT	Os01g0187900;Os10g0561400;BGIOSIBCE000675
LOC_Os01g10840	TFmatrixID_0320		134	-	aaATATCgc	Myb/SANT	Os02g0680700;Os06g0105800;Os06g0669700;BGIOSIBCE008210;BGIOSIBCE022970
LOC_Os01g10840	TFmatrixID_0320		1242	-	aaATATCat	Myb/SANT	Os02g0680700;Os06g0105800;Os06g0669700;BGIOSIBCE008210;BGIOSIBCE022970
LOC_Os01g10840	TFmatrixID_0323		133	+	aaaATATCgc	Myb/SANT	Os06g0728700;BGIOSIBCE023364
LOC_Os01g10840	TFmatrixID_0323		1241	+	aaaATATCat	Myb/SANT	Os06g0728700;BGIOSIBCE023364
LOC_Os01g10840	TFmatrixID_0326		241	+	tttTATCCtg	Myb/SANT	Os01g0187900;Os10g0561400;BGIOSIBCE000675
LOC_Os01g10840	TFmatrixID_0326		284	-	acGGATAaaa	Myb/SANT	Os01g0187900;Os10g0561400;BGIOSIBCE000675
LOC_Os01g10840	TFmatrixID_0326		415	+	tttTATCCtg	Myb/SANT	Os01g0187900;Os10g0561400;BGIOSIBCE000675
LOC_Os01g10840	TFmatrixID_0326		589	+	tttTATCCtg	Myb/SANT	Os01g0187900;Os10g0561400;BGIOSIBCE000675
LOC_Os01g10840	TFmatrixID_0326		797	-	acGGATAaaa	Myb/SANT	Os01g0187900;Os10g0561400;BGIOSIBCE000675
LOC_Os01g10840	TFmatrixID_0326		937	+	tttTATCCcg	Myb/SANT	Os01g0187900;Os10g0561400;BGIOSIBCE000675
LOC_Os01g10840	TFmatrixID_0326		1106	+	cttTATCCta	Myb/SANT	Os01g0187900;Os10g0561400;BGIOSIBCE000675
LOC_Os01g10840	TFmatrixID_0328		242	-	ttTATCCt	Myb/SANT	Os01g0187900;Os10g0561400;BGIOSIBCE000675
LOC_Os01g10840	TFmatrixID_0328		285	+	cGGATAaa	Myb/SANT	Os01g0187900;Os10g0561400;BGIOSIBCE000675
LOC_Os01g10840	TFmatrixID_0328		416	-	ttTATCCt	Myb/SANT	Os01g0187900;Os10g0561400;BGIOSIBCE000675
LOC_Os01g10840	TFmatrixID_0328		590	-	ttTATCCt	Myb/SANT	Os01g0187900;Os10g0561400;BGIOSIBCE000675
LOC_Os01g10840	TFmatrixID_0328		798	+	cGGATAaa	Myb/SANT	Os01g0187900;Os10g0561400;BGIOSIBCE000675
LOC_Os01g10840	TFmatrixID_0328		1107	-	ttTATCCt	Myb/SANT	Os01g0187900;Os10g0561400;BGIOSIBCE000675
LOC_Os01g10840	TFmatrixID_0331		241	+	tttTATCCtg	Myb/SANT	Os01g0187900;Os10g0561400;BGIOSIBCE000675
LOC_Os01g10840	TFmatrixID_0331		284	-	acGGATAaaa	Myb/SANT	Os01g0187900;Os10g0561400;BGIOSIBCE000675
LOC_Os01g10840	TFmatrixID_0331		415	+	tttTATCCtg	Myb/SANT	Os01g0187900;Os10g0561400;BGIOSIBCE000675
LOC_Os01g10840	TFmatrixID_0331		589	+	tttTATCCtg	Myb/SANT	Os01g0187900;Os10g0561400;BGIOSIBCE000675
LOC_Os01g10840	TFmatrixID_0331		797	-	acGGATAaaa	Myb/SANT	Os01g0187900;Os10g0561400;BGIOSIBCE000675
LOC_Os01g10840	TFmatrixID_0331		1106	+	cttTATCCta	Myb/SANT	Os01g0187900;Os10g0561400;BGIOSIBCE000675
LOC_Os01g10840	TFmatrixID_0334		133	+	aaaATATCg	Myb/SANT	Os06g0728700;BGIOSIBCE023364
LOC_Os01g10840	TFmatrixID_0334		1241	+	aaaATATCa	Myb/SANT	Os06g0728700;BGIOSIBCE023364
LOC_Os01g10840	TFmatrixID_0335		242	-	ttTATCCtga	Myb/SANT	Os10g0561400
LOC_Os01g10840	TFmatrixID_0335		283	+	aacGGATAaa	Myb/SANT	Os10g0561400
LOC_Os01g10840	TFmatrixID_0335		416	-	ttTATCCtga	Myb/SANT	Os10g0561400
LOC_Os01g10840	TFmatrixID_0335		590	-	ttTATCCtga	Myb/SANT	Os10g0561400
LOC_Os01g10840	TFmatrixID_0335		796	+	aacGGATAaa	Myb/SANT	Os10g0561400
LOC_Os01g10840	TFmatrixID_0335		938	-	ttTATCCcga	Myb/SANT	Os10g0561400
LOC_Os01g10840	TFmatrixID_0335		1107	-	ttTATCCtaa	Myb/SANT	Os10g0561400
LOC_Os01g10840	TFmatrixID_0346		1398	+	gACCGGtc	Myb/SANT	Os07g0629000;Os08g0437300;Os09g0414300;Os11g0128500;Os11g0558200;Os12g0125000;BGIOSIBCE025702;BGIOSIBCE027985;BGIOSIBCE029919;BGIOSIBCE033330;BGIOSIBCE034824;BGIOSIBCE035591
LOC_Os01g10840	TFmatrixID_0346		1398	-	gaCCGGTc	Myb/SANT	Os07g0629000;Os08g0437300;Os09g0414300;Os11g0128500;Os11g0558200;Os12g0125000;BGIOSIBCE025702;BGIOSIBCE027985;BGIOSIBCE029919;BGIOSIBCE033330;BGIOSIBCE034824;BGIOSIBCE035591
LOC_Os01g10840	TFmatrixID_0348		26	+	ccgcATCTTt	Myb/SANT	Os03g0224200;BGIOSIBCE010199
LOC_Os01g10840	TFmatrixID_0357		655	+	aaAATATttc	Myb/SANT;G2-like	Os02g0696900;Os03g0766500;Os08g0160300;Os08g0426866;Os09g0395300;BGIOSIBCE008302;BGIOSIBCE013083;BGIOSIBCE020373;BGIOSIBCE026573;BGIOSIBCE027925
LOC_Os01g10840	TFmatrixID_0357		655	-	aaaATATTtc	Myb/SANT;G2-like	Os02g0696900;Os03g0766500;Os08g0160300;Os08g0426866;Os09g0395300;BGIOSIBCE008302;BGIOSIBCE013083;BGIOSIBCE020373;BGIOSIBCE026573;BGIOSIBCE027925
LOC_Os01g10840	TFmatrixID_0357		828	+	aaAATATttc	Myb/SANT;G2-like	Os02g0696900;Os03g0766500;Os08g0160300;Os08g0426866;Os09g0395300;BGIOSIBCE008302;BGIOSIBCE013083;BGIOSIBCE020373;BGIOSIBCE026573;BGIOSIBCE027925
LOC_Os01g10840	TFmatrixID_0357		828	-	aaaATATTtc	Myb/SANT;G2-like	Os02g0696900;Os03g0766500;Os08g0160300;Os08g0426866;Os09g0395300;BGIOSIBCE008302;BGIOSIBCE013083;BGIOSIBCE020373;BGIOSIBCE026573;BGIOSIBCE027925
LOC_Os01g10840	TFmatrixID_0357		1005	+	aaAATATttc	Myb/SANT;G2-like	Os02g0696900;Os03g0766500;Os08g0160300;Os08g0426866;Os09g0395300;BGIOSIBCE008302;BGIOSIBCE013083;BGIOSIBCE020373;BGIOSIBCE026573;BGIOSIBCE027925
LOC_Os01g10840	TFmatrixID_0357		1005	-	aaaATATTtc	Myb/SANT;G2-like	Os02g0696900;Os03g0766500;Os08g0160300;Os08g0426866;Os09g0395300;BGIOSIBCE008302;BGIOSIBCE013083;BGIOSIBCE020373;BGIOSIBCE026573;BGIOSIBCE027925
LOC_Os01g10840	TFmatrixID_0361		241	+	ttTTATCctg	Myb/SANT	Os01g0187900;Os01g0192300;Os05g0195700;Os10g0561400;BGIOSIBCE000675;BGIOSIBCE000704;BGIOSIBCE017860
LOC_Os01g10840	TFmatrixID_0361		284	-	acgGATAAaa	Myb/SANT	Os01g0187900;Os01g0192300;Os05g0195700;Os10g0561400;BGIOSIBCE000675;BGIOSIBCE000704;BGIOSIBCE017860
LOC_Os01g10840	TFmatrixID_0361		415	+	ttTTATCctg	Myb/SANT	Os01g0187900;Os01g0192300;Os05g0195700;Os10g0561400;BGIOSIBCE000675;BGIOSIBCE000704;BGIOSIBCE017860
LOC_Os01g10840	TFmatrixID_0361		589	+	ttTTATCctg	Myb/SANT	Os01g0187900;Os01g0192300;Os05g0195700;Os10g0561400;BGIOSIBCE000675;BGIOSIBCE000704;BGIOSIBCE017860
LOC_Os01g10840	TFmatrixID_0361		797	-	acgGATAAaa	Myb/SANT	Os01g0187900;Os01g0192300;Os05g0195700;Os10g0561400;BGIOSIBCE000675;BGIOSIBCE000704;BGIOSIBCE017860
LOC_Os01g10840	TFmatrixID_0361		937	+	ttTTATCccg	Myb/SANT	Os01g0187900;Os01g0192300;Os05g0195700;Os10g0561400;BGIOSIBCE000675;BGIOSIBCE000704;BGIOSIBCE017860
LOC_Os01g10840	TFmatrixID_0361		1106	+	ctTTATCcta	Myb/SANT	Os01g0187900;Os01g0192300;Os05g0195700;Os10g0561400;BGIOSIBCE000675;BGIOSIBCE000704;BGIOSIBCE017860
LOC_Os01g10840	TFmatrixID_0365		231	-	aaCCCTAaca	Myb/SANT	Os01g0708000;BGIOSIBCE003353
LOC_Os01g10840	TFmatrixID_0366		1397	+	tgACCGGtca	Myb/SANT	Os02g0187700;Os06g0637500;BGIOSIBCE022758
LOC_Os01g10840	TFmatrixID_0366		1397	-	tgaCCGGTca	Myb/SANT	Os02g0187700;Os06g0637500;BGIOSIBCE022758
LOC_Os01g10840	TFmatrixID_0369		134	+	aaATATCgc	Myb/SANT	Os08g0157600
LOC_Os01g10840	TFmatrixID_0369		1242	+	aaATATCat	Myb/SANT	Os08g0157600
LOC_Os01g10840	TFmatrixID_0372		285	-	cGGATAaaa	Myb/SANT	Os01g0187900;Os01g0192300;Os05g0195700;Os08g0151000;Os10g0561400;BGIOSIBCE000675;BGIOSIBCE000704;BGIOSIBCE017860;BGIOSIBCE026488
LOC_Os01g10840	TFmatrixID_0372		798	-	cGGATAaaa	Myb/SANT	Os01g0187900;Os01g0192300;Os05g0195700;Os08g0151000;Os10g0561400;BGIOSIBCE000675;BGIOSIBCE000704;BGIOSIBCE017860;BGIOSIBCE026488
LOC_Os01g10840	TFmatrixID_0372		1106	+	cttTATCCt	Myb/SANT	Os01g0187900;Os01g0192300;Os05g0195700;Os08g0151000;Os10g0561400;BGIOSIBCE000675;BGIOSIBCE000704;BGIOSIBCE017860;BGIOSIBCE026488
LOC_Os01g10840	TFmatrixID_0374		240	-	atttTATCCtgat	Myb/SANT	Os01g0192300;Os05g0195700;BGIOSIBCE000704;BGIOSIBCE017860
LOC_Os01g10840	TFmatrixID_0374		282	+	aaacGGATAaaac	Myb/SANT	Os01g0192300;Os05g0195700;BGIOSIBCE000704;BGIOSIBCE017860
LOC_Os01g10840	TFmatrixID_0374		414	-	ttttTATCCtgat	Myb/SANT	Os01g0192300;Os05g0195700;BGIOSIBCE000704;BGIOSIBCE017860
LOC_Os01g10840	TFmatrixID_0374		588	-	ttttTATCCtgat	Myb/SANT	Os01g0192300;Os05g0195700;BGIOSIBCE000704;BGIOSIBCE017860
LOC_Os01g10840	TFmatrixID_0374		795	+	aaacGGATAaaaa	Myb/SANT	Os01g0192300;Os05g0195700;BGIOSIBCE000704;BGIOSIBCE017860
LOC_Os01g10840	TFmatrixID_0374		936	-	ttttTATCCcgat	Myb/SANT	Os01g0192300;Os05g0195700;BGIOSIBCE000704;BGIOSIBCE017860
LOC_Os01g10840	TFmatrixID_0374		1105	-	tcttTATCCtaat	Myb/SANT	Os01g0192300;Os05g0195700;BGIOSIBCE000704;BGIOSIBCE017860
LOC_Os01g10840	TFmatrixID_0381		316	-	tACGTAac	NAC;NAM	Os01g0104200;Os01g0816100;Os03g0327800;Os03g0815100;Os05g0421600;Os07g0225300;Os07g0566500;Os07g0683200;Os11g0126900;Os11g0184900;Os12g0123700;BGIOSIBCE000031;BGIOSIBCE000033;BGIOSIBCE004059;BGIOSIBCE004513;BGIOSIBCE013435;BGIOSIBCE024198;BGIOSIBCE025279;BGIOSIBCE026073;BGIOSIBCE033321;BGIOSIBCE033738;BGIOSIBCE033748;BGIOSIBCE035582
LOC_Os01g10840	TFmatrixID_0381		665	-	tACGTAac	NAC;NAM	Os01g0104200;Os01g0816100;Os03g0327800;Os03g0815100;Os05g0421600;Os07g0225300;Os07g0566500;Os07g0683200;Os11g0126900;Os11g0184900;Os12g0123700;BGIOSIBCE000031;BGIOSIBCE000033;BGIOSIBCE004059;BGIOSIBCE004513;BGIOSIBCE013435;BGIOSIBCE024198;BGIOSIBCE025279;BGIOSIBCE026073;BGIOSIBCE033321;BGIOSIBCE033738;BGIOSIBCE033748;BGIOSIBCE035582
LOC_Os01g10840	TFmatrixID_0382		217	-	tcTTGACta	NAC;NAM	Os01g0104200;Os01g0816100;Os03g0327800;Os05g0421600;Os07g0566500;Os07g0683200;Os11g0126900;Os11g0184900;Os12g0123700;BGIOSIBCE000031;BGIOSIBCE000033;BGIOSIBCE004059;BGIOSIBCE004513;BGIOSIBCE025279;BGIOSIBCE026073;BGIOSIBCE033321;BGIOSIBCE033738;BGIOSIBCE033748;BGIOSIBCE035582
LOC_Os01g10840	TFmatrixID_0382		913	-	tcTTGACtt	NAC;NAM	Os01g0104200;Os01g0816100;Os03g0327800;Os05g0421600;Os07g0566500;Os07g0683200;Os11g0126900;Os11g0184900;Os12g0123700;BGIOSIBCE000031;BGIOSIBCE000033;BGIOSIBCE004059;BGIOSIBCE004513;BGIOSIBCE025279;BGIOSIBCE026073;BGIOSIBCE033321;BGIOSIBCE033738;BGIOSIBCE033748;BGIOSIBCE035582
LOC_Os01g10840	TFmatrixID_0382		1401	+	cgGTCAAaa	NAC;NAM	Os01g0104200;Os01g0816100;Os03g0327800;Os05g0421600;Os07g0566500;Os07g0683200;Os11g0126900;Os11g0184900;Os12g0123700;BGIOSIBCE000031;BGIOSIBCE000033;BGIOSIBCE004059;BGIOSIBCE004513;BGIOSIBCE025279;BGIOSIBCE026073;BGIOSIBCE033321;BGIOSIBCE033738;BGIOSIBCE033748;BGIOSIBCE035582
LOC_Os01g10840	TFmatrixID_0383		314	-	acTACGTaac	NAC;NAM	13113.t00085;Os02g0252200;Os02g0643600;LOC_Os03g03540;Os06g0104200;Os06g0530400;Os08g0103900;Os08g0115800;Os10g0532000;BGIOSIBCE006343;BGIOSIBCE007990;BGIOSIBCE009483;BGIOSIBCE015324;BGIOSIBCE016027;BGIOSIBCE020312;BGIOSIBCE020512;BGIOSIBCE022161;BGIOSIBCE026286;BGIOSIBCE032868;BGIOSIBCE033866
LOC_Os01g10840	TFmatrixID_0383		663	-	tcTACGTaac	NAC;NAM	13113.t00085;Os02g0252200;Os02g0643600;LOC_Os03g03540;Os06g0104200;Os06g0530400;Os08g0103900;Os08g0115800;Os10g0532000;BGIOSIBCE006343;BGIOSIBCE007990;BGIOSIBCE009483;BGIOSIBCE015324;BGIOSIBCE016027;BGIOSIBCE020312;BGIOSIBCE020512;BGIOSIBCE022161;BGIOSIBCE026286;BGIOSIBCE032868;BGIOSIBCE033866
LOC_Os01g10840	TFmatrixID_0398		990	-	acCGTACga	SBP	Os01g0922600;Os02g0139400;Os02g0174100;Os02g0177300;Os03g0833300;Os04g0551500;Os04g0656500;Os06g0659100;LOC_Os07g32170;Os08g0509600;Os08g0513700;Os08g0531600;Os09g0507100;BGIOSIBCE004786;BGIOSIBCE005559;BGIOSIBCE005814;BGIOSIBCE013570;BGIOSIBCE016900;BGIOSIBCE022899;BGIOSIBCE024892;BGIOSIBCE028486
LOC_Os01g10840	TFmatrixID_0398		991	+	ccGTACGat	SBP	Os01g0922600;Os02g0139400;Os02g0174100;Os02g0177300;Os03g0833300;Os04g0551500;Os04g0656500;Os06g0659100;LOC_Os07g32170;Os08g0509600;Os08g0513700;Os08g0531600;Os09g0507100;BGIOSIBCE004786;BGIOSIBCE005559;BGIOSIBCE005814;BGIOSIBCE013570;BGIOSIBCE016900;BGIOSIBCE022899;BGIOSIBCE024892;BGIOSIBCE028486
LOC_Os01g10840	TFmatrixID_0399		989	-	aacCGTACga	SBP	Os01g0922600;Os02g0177300;Os03g0833300;Os04g0551500;Os04g0656500;Os06g0659100;Os06g0703500;LOC_Os07g32170;Os08g0509600;Os08g0513700;Os09g0507100;BGIOSIBCE004786;BGIOSIBCE013570;BGIOSIBCE016133;BGIOSIBCE016900;BGIOSIBCE022899;BGIOSIBCE023215;BGIOSIBCE024892;BGIOSIBCE028486
LOC_Os01g10840	TFmatrixID_0399		991	+	ccGTACGatg	SBP	Os01g0922600;Os02g0177300;Os03g0833300;Os04g0551500;Os04g0656500;Os06g0659100;Os06g0703500;LOC_Os07g32170;Os08g0509600;Os08g0513700;Os09g0507100;BGIOSIBCE004786;BGIOSIBCE013570;BGIOSIBCE016133;BGIOSIBCE016900;BGIOSIBCE022899;BGIOSIBCE023215;BGIOSIBCE024892;BGIOSIBCE028486
LOC_Os01g10840	TFmatrixID_0400		371	-	aCGTACcac	SBP	Os01g0292900;Os01g0922600;Os02g0177300;Os03g0833300;Os04g0656500;Os06g0659100;Os06g0703500;LOC_Os07g32170;Os08g0509600;Os08g0513700;Os08g0531600;Os09g0507100;Os11g0496600;BGIOSIBCE001428;BGIOSIBCE004786;BGIOSIBCE013570;BGIOSIBCE016900;BGIOSIBCE022899;BGIOSIBCE023215;BGIOSIBCE024892;BGIOSIBCE028486
LOC_Os01g10840	TFmatrixID_0400		990	+	accGTACGa	SBP	Os01g0292900;Os01g0922600;Os02g0177300;Os03g0833300;Os04g0656500;Os06g0659100;Os06g0703500;LOC_Os07g32170;Os08g0509600;Os08g0513700;Os08g0531600;Os09g0507100;Os11g0496600;BGIOSIBCE001428;BGIOSIBCE004786;BGIOSIBCE013570;BGIOSIBCE016900;BGIOSIBCE022899;BGIOSIBCE023215;BGIOSIBCE024892;BGIOSIBCE028486
LOC_Os01g10840	TFmatrixID_0400		991	-	cCGTACgat	SBP	Os01g0292900;Os01g0922600;Os02g0177300;Os03g0833300;Os04g0656500;Os06g0659100;Os06g0703500;LOC_Os07g32170;Os08g0509600;Os08g0513700;Os08g0531600;Os09g0507100;Os11g0496600;BGIOSIBCE001428;BGIOSIBCE004786;BGIOSIBCE013570;BGIOSIBCE016900;BGIOSIBCE022899;BGIOSIBCE023215;BGIOSIBCE024892;BGIOSIBCE028486
LOC_Os01g10840	TFmatrixID_0400		1070	-	aCGTACcac	SBP	Os01g0292900;Os01g0922600;Os02g0177300;Os03g0833300;Os04g0656500;Os06g0659100;Os06g0703500;LOC_Os07g32170;Os08g0509600;Os08g0513700;Os08g0531600;Os09g0507100;Os11g0496600;BGIOSIBCE001428;BGIOSIBCE004786;BGIOSIBCE013570;BGIOSIBCE016900;BGIOSIBCE022899;BGIOSIBCE023215;BGIOSIBCE024892;BGIOSIBCE028486
LOC_Os01g10840	TFmatrixID_0401		989	+	aaccGTACGatg	SBP	Os01g0922600;Os02g0139400;Os02g0174100;Os02g0177300;Os04g0656500;Os06g0659100;Os06g0663500;Os06g0703500;Os08g0509600;Os08g0531600;Os09g0507100;Os11g0496600;BGIOSIBCE004786;BGIOSIBCE005559;BGIOSIBCE005814;BGIOSIBCE016900;BGIOSIBCE022899;BGIOSIBCE022926;BGIOSIBCE023215
LOC_Os01g10840	TFmatrixID_0401		989	-	aacCGTACgatg	SBP	Os01g0922600;Os02g0139400;Os02g0174100;Os02g0177300;Os04g0656500;Os06g0659100;Os06g0663500;Os06g0703500;Os08g0509600;Os08g0531600;Os09g0507100;Os11g0496600;BGIOSIBCE004786;BGIOSIBCE005559;BGIOSIBCE005814;BGIOSIBCE016900;BGIOSIBCE022899;BGIOSIBCE022926;BGIOSIBCE023215
LOC_Os01g10840	TFmatrixID_0402		369	-	agaCGTACc	SBP	Os02g0177300;Os03g0833300;Os04g0551500;Os04g0656500;Os06g0659100;LOC_Os07g32170;Os08g0509600;Os08g0513700;Os08g0531600;Os09g0507100;BGIOSIBCE013570;BGIOSIBCE016133;BGIOSIBCE016900;BGIOSIBCE022899;BGIOSIBCE024892;BGIOSIBCE028486
LOC_Os01g10840	TFmatrixID_0402		718	-	agaCGTACc	SBP	Os02g0177300;Os03g0833300;Os04g0551500;Os04g0656500;Os06g0659100;LOC_Os07g32170;Os08g0509600;Os08g0513700;Os08g0531600;Os09g0507100;BGIOSIBCE013570;BGIOSIBCE016133;BGIOSIBCE016900;BGIOSIBCE022899;BGIOSIBCE024892;BGIOSIBCE028486
LOC_Os01g10840	TFmatrixID_0402		989	-	aacCGTACg	SBP	Os02g0177300;Os03g0833300;Os04g0551500;Os04g0656500;Os06g0659100;LOC_Os07g32170;Os08g0509600;Os08g0513700;Os08g0531600;Os09g0507100;BGIOSIBCE013570;BGIOSIBCE016133;BGIOSIBCE016900;BGIOSIBCE022899;BGIOSIBCE024892;BGIOSIBCE028486
LOC_Os01g10840	TFmatrixID_0402		992	+	cGTACGatg	SBP	Os02g0177300;Os03g0833300;Os04g0551500;Os04g0656500;Os06g0659100;LOC_Os07g32170;Os08g0509600;Os08g0513700;Os08g0531600;Os09g0507100;BGIOSIBCE013570;BGIOSIBCE016133;BGIOSIBCE016900;BGIOSIBCE022899;BGIOSIBCE024892;BGIOSIBCE028486
LOC_Os01g10840	TFmatrixID_0402		1068	-	agaCGTACc	SBP	Os02g0177300;Os03g0833300;Os04g0551500;Os04g0656500;Os06g0659100;LOC_Os07g32170;Os08g0509600;Os08g0513700;Os08g0531600;Os09g0507100;BGIOSIBCE013570;BGIOSIBCE016133;BGIOSIBCE016900;BGIOSIBCE022899;BGIOSIBCE024892;BGIOSIBCE028486
LOC_Os01g10840	TFmatrixID_0403		990	+	acCGTACgat	SBP	Os01g0922600;Os02g0139400;Os02g0174100;Os02g0177300;Os03g0833300;Os04g0656500;Os06g0659100;Os06g0703500;LOC_Os07g32170;Os08g0509600;Os08g0513700;Os08g0531600;Os09g0507100;Os11g0496600;BGIOSIBCE004786;BGIOSIBCE005559;BGIOSIBCE005814;BGIOSIBCE013570;BGIOSIBCE016900;BGIOSIBCE022899;BGIOSIBCE023215;BGIOSIBCE024892;BGIOSIBCE028486
LOC_Os01g10840	TFmatrixID_0403		990	-	accGTACGat	SBP	Os01g0922600;Os02g0139400;Os02g0174100;Os02g0177300;Os03g0833300;Os04g0656500;Os06g0659100;Os06g0703500;LOC_Os07g32170;Os08g0509600;Os08g0513700;Os08g0531600;Os09g0507100;Os11g0496600;BGIOSIBCE004786;BGIOSIBCE005559;BGIOSIBCE005814;BGIOSIBCE013570;BGIOSIBCE016900;BGIOSIBCE022899;BGIOSIBCE023215;BGIOSIBCE024892;BGIOSIBCE028486
LOC_Os01g10840	TFmatrixID_0404		370	-	gaCGTACca	SBP	Os03g0833300;Os04g0551500;Os06g0659100;LOC_Os07g32170;Os08g0509600;Os08g0513700;BGIOSIBCE013570;BGIOSIBCE016133;BGIOSIBCE022899;BGIOSIBCE024892;BGIOSIBCE028486
LOC_Os01g10840	TFmatrixID_0404		719	-	gaCGTACcg	SBP	Os03g0833300;Os04g0551500;Os06g0659100;LOC_Os07g32170;Os08g0509600;Os08g0513700;BGIOSIBCE013570;BGIOSIBCE016133;BGIOSIBCE022899;BGIOSIBCE024892;BGIOSIBCE028486
LOC_Os01g10840	TFmatrixID_0404		990	-	acCGTACga	SBP	Os03g0833300;Os04g0551500;Os06g0659100;LOC_Os07g32170;Os08g0509600;Os08g0513700;BGIOSIBCE013570;BGIOSIBCE016133;BGIOSIBCE022899;BGIOSIBCE024892;BGIOSIBCE028486
LOC_Os01g10840	TFmatrixID_0404		1069	-	gaCGTACca	SBP	Os03g0833300;Os04g0551500;Os06g0659100;LOC_Os07g32170;Os08g0509600;Os08g0513700;BGIOSIBCE013570;BGIOSIBCE016133;BGIOSIBCE022899;BGIOSIBCE024892;BGIOSIBCE028486
LOC_Os01g10840	TFmatrixID_0405		990	-	acCGTACg	SBP	Os01g0922600;Os02g0174100;Os02g0177300;Os03g0833300;Os04g0551500;Os04g0656500;Os06g0659100;LOC_Os07g32170;Os08g0509600;Os08g0513700;Os08g0531600;Os09g0507100;Os11g0496600;BGIOSIBCE004786;BGIOSIBCE005814;BGIOSIBCE013570;BGIOSIBCE016133;BGIOSIBCE016900;BGIOSIBCE022899;BGIOSIBCE024892;BGIOSIBCE028486
LOC_Os01g10840	TFmatrixID_0405		992	+	cGTACGat	SBP	Os01g0922600;Os02g0174100;Os02g0177300;Os03g0833300;Os04g0551500;Os04g0656500;Os06g0659100;LOC_Os07g32170;Os08g0509600;Os08g0513700;Os08g0531600;Os09g0507100;Os11g0496600;BGIOSIBCE004786;BGIOSIBCE005814;BGIOSIBCE013570;BGIOSIBCE016133;BGIOSIBCE016900;BGIOSIBCE022899;BGIOSIBCE024892;BGIOSIBCE028486
LOC_Os01g10840	TFmatrixID_0406		369	-	agaCGTACc	SBP	Os05g0408200
LOC_Os01g10840	TFmatrixID_0406		718	-	agaCGTACc	SBP	Os05g0408200
LOC_Os01g10840	TFmatrixID_0406		989	-	aacCGTACg	SBP	Os05g0408200
LOC_Os01g10840	TFmatrixID_0406		992	+	cGTACGatg	SBP	Os05g0408200
LOC_Os01g10840	TFmatrixID_0406		1068	-	agaCGTACc	SBP	Os05g0408200
LOC_Os01g10840	TFmatrixID_0407		991	-	cCGTACg	SBP	Os01g0922600;Os02g0139400;Os02g0177300;Os03g0833300;Os04g0656500;Os06g0659100;Os06g0703500;LOC_Os07g32170;Os08g0509600;Os08g0513700;Os08g0531600;Os09g0507100;Os11g0496600;BGIOSIBCE004786;BGIOSIBCE005559;BGIOSIBCE013570;BGIOSIBCE016900;BGIOSIBCE022899;BGIOSIBCE023215;BGIOSIBCE024892;BGIOSIBCE028486
LOC_Os01g10840	TFmatrixID_0407		992	+	cGTACGa	SBP	Os01g0922600;Os02g0139400;Os02g0177300;Os03g0833300;Os04g0656500;Os06g0659100;Os06g0703500;LOC_Os07g32170;Os08g0509600;Os08g0513700;Os08g0531600;Os09g0507100;Os11g0496600;BGIOSIBCE004786;BGIOSIBCE005559;BGIOSIBCE013570;BGIOSIBCE016900;BGIOSIBCE022899;BGIOSIBCE023215;BGIOSIBCE024892;BGIOSIBCE028486
LOC_Os01g10840	TFmatrixID_0408		990	-	acCGTACga	SBP	Os01g0922600;Os02g0139400;Os02g0174100;Os02g0177300;Os03g0833300;Os04g0551500;Os04g0656500;Os06g0659100;Os06g0703500;LOC_Os07g32170;Os08g0509600;Os08g0513700;Os08g0531600;Os09g0491532;Os09g0507100;Os11g0496600;BGIOSIBCE004786;BGIOSIBCE005559;BGIOSIBCE005814;BGIOSIBCE013570;BGIOSIBCE016133;BGIOSIBCE016900;BGIOSIBCE022899;BGIOSIBCE023215;BGIOSIBCE024892;BGIOSIBCE028486
LOC_Os01g10840	TFmatrixID_0408		991	+	ccGTACGat	SBP	Os01g0922600;Os02g0139400;Os02g0174100;Os02g0177300;Os03g0833300;Os04g0551500;Os04g0656500;Os06g0659100;Os06g0703500;LOC_Os07g32170;Os08g0509600;Os08g0513700;Os08g0531600;Os09g0491532;Os09g0507100;Os11g0496600;BGIOSIBCE004786;BGIOSIBCE005559;BGIOSIBCE005814;BGIOSIBCE013570;BGIOSIBCE016133;BGIOSIBCE016900;BGIOSIBCE022899;BGIOSIBCE023215;BGIOSIBCE024892;BGIOSIBCE028486
LOC_Os01g10840	TFmatrixID_0409		990	+	accGTACGat	SBP	Os01g0922600;Os02g0139400;Os02g0174100;Os02g0177300;Os03g0833300;Os04g0551500;Os04g0656500;Os06g0659100;Os06g0703500;LOC_Os07g32170;Os08g0509600;Os08g0513700;Os08g0531600;Os09g0507100;Os11g0496600;BGIOSIBCE004786;BGIOSIBCE005559;BGIOSIBCE005814;BGIOSIBCE013570;BGIOSIBCE016900;BGIOSIBCE022899;BGIOSIBCE023215;BGIOSIBCE024892;BGIOSIBCE028486
LOC_Os01g10840	TFmatrixID_0409		990	-	acCGTACgat	SBP	Os01g0922600;Os02g0139400;Os02g0174100;Os02g0177300;Os03g0833300;Os04g0551500;Os04g0656500;Os06g0659100;Os06g0703500;LOC_Os07g32170;Os08g0509600;Os08g0513700;Os08g0531600;Os09g0507100;Os11g0496600;BGIOSIBCE004786;BGIOSIBCE005559;BGIOSIBCE005814;BGIOSIBCE013570;BGIOSIBCE016900;BGIOSIBCE022899;BGIOSIBCE023215;BGIOSIBCE024892;BGIOSIBCE028486
LOC_Os01g10840	TFmatrixID_0410		370	-	gaCGTACca	SBP	Os01g0922600;Os02g0139400;Os02g0174100;Os02g0177300;Os03g0833300;Os04g0551500;Os04g0656500;Os06g0659100;Os06g0703500;LOC_Os07g32170;Os08g0509600;Os08g0513700;Os08g0531600;Os09g0507100;Os11g0496600;BGIOSIBCE004786;BGIOSIBCE005559;BGIOSIBCE005814;BGIOSIBCE013570;BGIOSIBCE016133;BGIOSIBCE016900;BGIOSIBCE022899;BGIOSIBCE023215;BGIOSIBCE024892;BGIOSIBCE028486
LOC_Os01g10840	TFmatrixID_0410		719	-	gaCGTACcg	SBP	Os01g0922600;Os02g0139400;Os02g0174100;Os02g0177300;Os03g0833300;Os04g0551500;Os04g0656500;Os06g0659100;Os06g0703500;LOC_Os07g32170;Os08g0509600;Os08g0513700;Os08g0531600;Os09g0507100;Os11g0496600;BGIOSIBCE004786;BGIOSIBCE005559;BGIOSIBCE005814;BGIOSIBCE013570;BGIOSIBCE016133;BGIOSIBCE016900;BGIOSIBCE022899;BGIOSIBCE023215;BGIOSIBCE024892;BGIOSIBCE028486
LOC_Os01g10840	TFmatrixID_0410		990	-	acCGTACga	SBP	Os01g0922600;Os02g0139400;Os02g0174100;Os02g0177300;Os03g0833300;Os04g0551500;Os04g0656500;Os06g0659100;Os06g0703500;LOC_Os07g32170;Os08g0509600;Os08g0513700;Os08g0531600;Os09g0507100;Os11g0496600;BGIOSIBCE004786;BGIOSIBCE005559;BGIOSIBCE005814;BGIOSIBCE013570;BGIOSIBCE016133;BGIOSIBCE016900;BGIOSIBCE022899;BGIOSIBCE023215;BGIOSIBCE024892;BGIOSIBCE028486
LOC_Os01g10840	TFmatrixID_0410		991	+	ccGTACGat	SBP	Os01g0922600;Os02g0139400;Os02g0174100;Os02g0177300;Os03g0833300;Os04g0551500;Os04g0656500;Os06g0659100;Os06g0703500;LOC_Os07g32170;Os08g0509600;Os08g0513700;Os08g0531600;Os09g0507100;Os11g0496600;BGIOSIBCE004786;BGIOSIBCE005559;BGIOSIBCE005814;BGIOSIBCE013570;BGIOSIBCE016133;BGIOSIBCE016900;BGIOSIBCE022899;BGIOSIBCE023215;BGIOSIBCE024892;BGIOSIBCE028486
LOC_Os01g10840	TFmatrixID_0410		1069	-	gaCGTACca	SBP	Os01g0922600;Os02g0139400;Os02g0174100;Os02g0177300;Os03g0833300;Os04g0551500;Os04g0656500;Os06g0659100;Os06g0703500;LOC_Os07g32170;Os08g0509600;Os08g0513700;Os08g0531600;Os09g0507100;Os11g0496600;BGIOSIBCE004786;BGIOSIBCE005559;BGIOSIBCE005814;BGIOSIBCE013570;BGIOSIBCE016133;BGIOSIBCE016900;BGIOSIBCE022899;BGIOSIBCE023215;BGIOSIBCE024892;BGIOSIBCE028486
LOC_Os01g10840	TFmatrixID_0411		371	-	aCGTACcaca	SBP	Os01g0922600;Os02g0139400;Os02g0174100;Os02g0177300;Os03g0833300;Os04g0656500;Os06g0659100;Os06g0703500;LOC_Os07g32170;Os08g0509600;Os08g0513700;Os08g0531600;Os09g0507100;Os11g0496600;BGIOSIBCE004786;BGIOSIBCE005559;BGIOSIBCE005814;BGIOSIBCE013570;BGIOSIBCE016900;BGIOSIBCE022899;BGIOSIBCE023215;BGIOSIBCE024892;BGIOSIBCE028486
LOC_Os01g10840	TFmatrixID_0411		720	-	aCGTACcgta	SBP	Os01g0922600;Os02g0139400;Os02g0174100;Os02g0177300;Os03g0833300;Os04g0656500;Os06g0659100;Os06g0703500;LOC_Os07g32170;Os08g0509600;Os08g0513700;Os08g0531600;Os09g0507100;Os11g0496600;BGIOSIBCE004786;BGIOSIBCE005559;BGIOSIBCE005814;BGIOSIBCE013570;BGIOSIBCE016900;BGIOSIBCE022899;BGIOSIBCE023215;BGIOSIBCE024892;BGIOSIBCE028486
LOC_Os01g10840	TFmatrixID_0411		989	+	aaccGTACGa	SBP	Os01g0922600;Os02g0139400;Os02g0174100;Os02g0177300;Os03g0833300;Os04g0656500;Os06g0659100;Os06g0703500;LOC_Os07g32170;Os08g0509600;Os08g0513700;Os08g0531600;Os09g0507100;Os11g0496600;BGIOSIBCE004786;BGIOSIBCE005559;BGIOSIBCE005814;BGIOSIBCE013570;BGIOSIBCE016900;BGIOSIBCE022899;BGIOSIBCE023215;BGIOSIBCE024892;BGIOSIBCE028486
LOC_Os01g10840	TFmatrixID_0411		991	-	cCGTACgatg	SBP	Os01g0922600;Os02g0139400;Os02g0174100;Os02g0177300;Os03g0833300;Os04g0656500;Os06g0659100;Os06g0703500;LOC_Os07g32170;Os08g0509600;Os08g0513700;Os08g0531600;Os09g0507100;Os11g0496600;BGIOSIBCE004786;BGIOSIBCE005559;BGIOSIBCE005814;BGIOSIBCE013570;BGIOSIBCE016900;BGIOSIBCE022899;BGIOSIBCE023215;BGIOSIBCE024892;BGIOSIBCE028486
LOC_Os01g10840	TFmatrixID_0411		1070	-	aCGTACcaca	SBP	Os01g0922600;Os02g0139400;Os02g0174100;Os02g0177300;Os03g0833300;Os04g0656500;Os06g0659100;Os06g0703500;LOC_Os07g32170;Os08g0509600;Os08g0513700;Os08g0531600;Os09g0507100;Os11g0496600;BGIOSIBCE004786;BGIOSIBCE005559;BGIOSIBCE005814;BGIOSIBCE013570;BGIOSIBCE016900;BGIOSIBCE022899;BGIOSIBCE023215;BGIOSIBCE024892;BGIOSIBCE028486
LOC_Os01g10840	TFmatrixID_0418		478	+	ATATAaa	TBP	Os10g0432300;Os12g0580300;BGIOSIBCE012346;BGIOSIBCE032157;BGIOSIBCE037101
LOC_Os01g10840	TFmatrixID_0421		1437	+	ccaaGCACCa	TCP	Os01g0763200;Os03g0706500;Os03g0785800;Os05g0513100;LOC_Os07g04510;Os07g0152000;LOC_Os12g02090;Os12g0616400;BGIOSIBCE003719;BGIOSIBCE012680;BGIOSIBCE013197;BGIOSIBCE019659;BGIOSIBCE023632;BGIOSIBCE023721;BGIOSIBCE033238;BGIOSIBCE037346
LOC_Os01g10840	TFmatrixID_0443		1401	+	cgGTCAAa	WRKY	Os01g0182700;Os01g0185900;Os01g0186000;Os01g0289600;Os01g0584900;Os01g0586800;Os01g0626400;Os01g0656400;Os01g0665500;Os01g0714800;Os01g0730700;Os01g0734000;Os01g0750100;Os01g0820400;Os01g0820700;Os01g0820900;Os01g0821300;Os01g0821600;Os01g0972800;Os02g0265200;Os03g0321700;Os03g0335200;Os03g0758000;Os04g0545000;Os05g0183100;Os05g0233100;LOC_Os05g25700;Os05g0322900;Os05g0478400;Os05g0478700;Os05g04…
LOC_Os01g10840	TFmatrixID_0445		218	-	cTTGACta	WRKY	Os01g0182700;Os01g0185900;Os01g0186000;Os01g0246700;Os01g0289600;Os01g0584900;Os01g0586800;Os01g0624700;Os01g0626400;Os01g0665500;Os01g0714800;Os01g0730700;Os01g0734000;Os01g0750100;Os01g0820900;Os01g0972800;Os02g0181300;Os02g0265200;Os02g0462800;Os02g0698800;Os02g0770500;Os03g0741400;Os03g0758000;Os03g0798500;Os03g0855100;Os04g0287400;Os04g0545000;Os04g0597300;Os04g0605100;Os05g0137500;Os05g0183…
LOC_Os01g10840	TFmatrixID_0445		914	-	cTTGACtt	WRKY	Os01g0182700;Os01g0185900;Os01g0186000;Os01g0246700;Os01g0289600;Os01g0584900;Os01g0586800;Os01g0624700;Os01g0626400;Os01g0665500;Os01g0714800;Os01g0730700;Os01g0734000;Os01g0750100;Os01g0820900;Os01g0972800;Os02g0181300;Os02g0265200;Os02g0462800;Os02g0698800;Os02g0770500;Os03g0741400;Os03g0758000;Os03g0798500;Os03g0855100;Os04g0287400;Os04g0545000;Os04g0597300;Os04g0605100;Os05g0137500;Os05g0183…
LOC_Os01g10840	TFmatrixID_0445		1401	+	cgGTCAAa	WRKY	Os01g0182700;Os01g0185900;Os01g0186000;Os01g0246700;Os01g0289600;Os01g0584900;Os01g0586800;Os01g0624700;Os01g0626400;Os01g0665500;Os01g0714800;Os01g0730700;Os01g0734000;Os01g0750100;Os01g0820900;Os01g0972800;Os02g0181300;Os02g0265200;Os02g0462800;Os02g0698800;Os02g0770500;Os03g0741400;Os03g0758000;Os03g0798500;Os03g0855100;Os04g0287400;Os04g0545000;Os04g0597300;Os04g0605100;Os05g0137500;Os05g0183…
LOC_Os01g10840	TFmatrixID_0446		1401	+	cgGTCAAaag	WRKY	Os01g0182700;Os01g0185900;Os01g0186000;Os01g0246700;Os01g0289600;Os01g0584900;Os01g0586800;Os01g0624700;Os01g0626400;Os01g0656400;Os01g0665500;Os01g0714800;Os01g0730700;Os01g0734000;Os01g0750100;Os01g0820400;Os01g0972800;Os02g0181300;Os02g0265200;Os02g0462800;Os02g0698800;Os02g0770500;Os03g0657400;Os03g0741400;Os03g0758000;Os03g0798500;Os03g0855100;Os04g0287400;Os04g0545000;Os04g0597300;Os04g0605…
LOC_Os01g10840	TFmatrixID_0448		1400	+	ccgGTCAAaag	WRKY	Os01g0182700;Os01g0185900;Os01g0186000;Os01g0246700;Os01g0289600;Os01g0584900;Os01g0586800;Os01g0624700;Os01g0626400;Os01g0665500;Os01g0714800;Os01g0730700;Os01g0734000;Os01g0750100;Os01g0820900;Os01g0972800;Os02g0181300;Os02g0265200;Os02g0462800;Os02g0698800;Os02g0770500;Os03g0741400;Os03g0758000;Os03g0798500;Os03g0855100;Os04g0287400;Os04g0545000;Os04g0597300;Os04g0605100;Os05g0137500;Os05g0183…
LOC_Os01g10840	TFmatrixID_0449		1401	+	cgGTCAAa	WRKY	Os01g0826400;Os03g0444900;Os03g0758900;Os04g0471700;Os05g0343400;Os05g0474800;Os07g0583700;Os07g0596900;Os08g0276200;Os08g0499300;Os11g0686250;Os12g0507300;BGIOSIBCE004127;BGIOSIBCE011287;BGIOSIBCE013031;BGIOSIBCE015541;BGIOSIBCE018601;BGIOSIBCE019393;BGIOSIBCE025395;BGIOSIBCE025484;BGIOSIBCE027215;BGIOSIBCE028379;BGIOSIBCE035270;BGIOSIBCE035276;BGIOSIBCE035419
LOC_Os01g10840	TFmatrixID_0451		1400	+	ccgGTCAAaa	WRKY	Os01g0826400;Os03g0444900;Os03g0758900;Os04g0471700;Os05g0343400;Os05g0474800;Os07g0583700;Os07g0596900;Os08g0276200;Os08g0499300;Os11g0685700;Os11g0686250;Os12g0507300;BGIOSIBCE004127;BGIOSIBCE011287;BGIOSIBCE013031;BGIOSIBCE015541;BGIOSIBCE018601;BGIOSIBCE019393;BGIOSIBCE025395;BGIOSIBCE025484;BGIOSIBCE027215;BGIOSIBCE028379;BGIOSIBCE035270;BGIOSIBCE035272;BGIOSIBCE035276;BGIOSIBCE035419
LOC_Os01g10840	TFmatrixID_0458		1400	+	ccgGTCAAaa	WRKY	Os01g0182700;Os01g0185900;Os01g0186000;Os01g0246700;Os01g0289600;Os01g0584900;Os01g0586800;Os01g0624700;Os01g0626400;Os01g0656400;Os01g0665500;Os01g0714800;Os01g0730700;Os01g0734000;Os01g0750100;Os01g0820900;Os01g0972800;Os02g0181300;Os02g0265200;Os02g0462800;Os02g0698800;Os02g0770500;Os03g0741400;Os03g0758000;Os03g0798500;Os03g0855100;Os04g0287400;Os04g0545000;Os04g0597300;Os04g0605100;Os05g0137…
LOC_Os01g10840	TFmatrixID_0459		1401	+	cgGTCAAa	WRKY	Os01g0182700;Os01g0185900;Os01g0186000;Os01g0289600;Os01g0626400;Os01g0656400;Os01g0665500;Os01g0734000;Os01g0820400;Os01g0820700;Os01g0820900;Os01g0821300;Os01g0821600;Os01g0972800;Os02g0265200;Os03g0321700;Os03g0335200;Os03g0741400;Os03g0758000;Os04g0287400;Os04g0545000;Os05g0233100;LOC_Os05g25700;Os05g0322900;Os05g0478400;Os05g0478700;Os05g0478800;Os05g0571200;Os05g0583000;Os06g0158100;Os06g05…
LOC_Os01g10840	TFmatrixID_0462		1401	+	cgGTCAAaa	WRKY	Os01g0182700;Os01g0185900;Os01g0186000;Os01g0246700;Os01g0289600;Os01g0584900;Os01g0586800;Os01g0624700;Os01g0626400;Os01g0665500;Os01g0714800;Os01g0730700;Os01g0734000;Os01g0750100;Os01g0972800;Os02g0181300;Os02g0265200;Os02g0462800;Os02g0698800;Os02g0770500;Os03g0335200;Os03g0657400;Os03g0741400;Os03g0758000;Os03g0798500;Os03g0855100;Os04g0287400;Os04g0545000;Os04g0597300;Os04g0605100;Os05g0137…
LOC_Os01g10840	TFmatrixID_0463		1400	+	ccgGTCAAaa	WRKY	Os01g0182700;Os01g0185900;Os01g0186000;Os01g0246700;Os01g0289600;Os01g0584900;Os01g0586800;Os01g0624700;Os01g0626400;Os01g0656400;Os01g0665500;Os01g0714800;Os01g0730700;Os01g0734000;Os01g0750100;Os01g0972800;Os02g0181300;Os02g0265200;Os02g0462800;Os02g0698800;Os02g0770500;Os03g0335200;Os03g0657400;Os03g0741400;Os03g0758000;Os03g0798500;Os03g0855100;Os04g0287400;Os04g0545000;Os04g0597300;Os04g0605…
LOC_Os01g10840	TFmatrixID_0465		1401	+	cgGTCAAa	WRKY	Os01g0826400;Os03g0444900;Os03g0758900;Os04g0471700;Os05g0343400;Os05g0474800;Os07g0583700;Os07g0596900;Os08g0276200;Os08g0499300;Os11g0685700;Os11g0686250;Os12g0507300;BGIOSIBCE004127;BGIOSIBCE011287;BGIOSIBCE013031;BGIOSIBCE015541;BGIOSIBCE018601;BGIOSIBCE019393;BGIOSIBCE025395;BGIOSIBCE025484;BGIOSIBCE027215;BGIOSIBCE028379;BGIOSIBCE035270;BGIOSIBCE035272;BGIOSIBCE035276;BGIOSIBCE035419
LOC_Os01g10840	TFmatrixID_0466		1400	+	ccgGTCAAaa	WRKY	Os01g0182700;Os01g0185900;Os01g0186000;Os01g0246700;Os01g0289600;Os01g0584900;Os01g0586800;Os01g0624700;Os01g0626400;Os01g0665500;Os01g0714800;Os01g0730700;Os01g0734000;Os01g0750100;Os01g0972800;Os02g0181300;Os02g0265200;Os02g0462800;Os02g0698800;Os02g0770500;Os03g0741400;Os03g0758000;Os03g0798500;Os03g0855100;Os04g0287400;Os04g0545000;Os04g0597300;Os04g0605100;Os05g0137500;Os05g0183100;Os05g0478…
LOC_Os01g10840	TFmatrixID_0467		1400	+	ccgGTCAAaagca	WRKY	Os01g0656400;BGIOSIBCE003030
LOC_Os01g10840	TFmatrixID_0468		1401	+	cgGTCAAaa	WRKY	Os01g0182700;Os01g0185900;Os01g0186000;Os01g0246700;Os01g0289600;Os01g0584900;Os01g0586800;Os01g0624700;Os01g0626400;Os01g0656400;Os01g0665500;Os01g0730700;Os01g0734000;Os01g0750100;Os01g0820400;Os01g0820700;Os01g0820900;Os01g0821300;Os01g0972800;Os02g0265200;Os02g0462800;Os02g0698800;Os02g0770500;Os03g0335200;Os03g0657400;Os03g0741400;Os03g0758000;Os03g0798500;Os03g0855100;Os04g0287400;Os04g0545…
LOC_Os01g10840	TFmatrixID_0474		318	-	cgtAACCGtc	Myb/SANT;MYB	Os01g0812000;BGIOSIBCE004027
LOC_Os01g10840	TFmatrixID_0474		667	-	cgtAACCGtc	Myb/SANT;MYB	Os01g0812000;BGIOSIBCE004027
LOC_Os01g10840	TFmatrixID_0474		1017	-	tatAACCGcc	Myb/SANT;MYB	Os01g0812000;BGIOSIBCE004027
LOC_Os01g10840	TFmatrixID_0497		636	+	acaaaatcACGTGt	bHLH	LOC_Os01g18290;Os02g0805250;Os03g0639300;Os03g0782500;Os04g0618600;Os05g0139100;Os06g0164400;Os07g0143200;Os10g0556200;Os12g0610200;BGIOSIBCE001387;BGIOSIBCE009038;BGIOSIBCE012235;BGIOSIBCE013169;BGIOSIBCE016618;BGIOSIBCE017497;BGIOSIBCE020793;BGIOSIBCE023669;BGIOSIBCE037286;BGIOSIBCE037293
LOC_Os01g10840	TFmatrixID_0497		642	-	tCACGTgttaacaa	bHLH	LOC_Os01g18290;Os02g0805250;Os03g0639300;Os03g0782500;Os04g0618600;Os05g0139100;Os06g0164400;Os07g0143200;Os10g0556200;Os12g0610200;BGIOSIBCE001387;BGIOSIBCE009038;BGIOSIBCE012235;BGIOSIBCE013169;BGIOSIBCE016618;BGIOSIBCE017497;BGIOSIBCE020793;BGIOSIBCE023669;BGIOSIBCE037286;BGIOSIBCE037293
LOC_Os01g10840	TFmatrixID_0505		640	+	aatCACGTgt	bHLH	LOC_Os01g18290;Os02g0805250;Os03g0639300;Os03g0782500;Os04g0618600;Os05g0139100;Os06g0164400;Os07g0143200;Os10g0556200;Os12g0610200;BGIOSIBCE001387;BGIOSIBCE009038;BGIOSIBCE012235;BGIOSIBCE013169;BGIOSIBCE016618;BGIOSIBCE017497;BGIOSIBCE020793;BGIOSIBCE023669;BGIOSIBCE037286;BGIOSIBCE037293
LOC_Os01g10840	TFmatrixID_0505		642	-	tcACGTGtta	bHLH	LOC_Os01g18290;Os02g0805250;Os03g0639300;Os03g0782500;Os04g0618600;Os05g0139100;Os06g0164400;Os07g0143200;Os10g0556200;Os12g0610200;BGIOSIBCE001387;BGIOSIBCE009038;BGIOSIBCE012235;BGIOSIBCE013169;BGIOSIBCE016618;BGIOSIBCE017497;BGIOSIBCE020793;BGIOSIBCE023669;BGIOSIBCE037286;BGIOSIBCE037293
LOC_Os01g10840	TFmatrixID_0506		643	-	cACGTGtt	bHLH	LOC_Os01g18290;Os02g0805250;Os03g0639300;Os03g0782500;Os04g0618600;Os05g0139100;Os06g0164400;Os07g0143200;Os10g0556200;Os12g0610200;BGIOSIBCE001387;BGIOSIBCE009038;BGIOSIBCE012235;BGIOSIBCE013169;BGIOSIBCE016618;BGIOSIBCE017497;BGIOSIBCE020793;BGIOSIBCE023669;BGIOSIBCE029943;BGIOSIBCE037286;BGIOSIBCE037293
LOC_Os01g10840	TFmatrixID_0507		642	+	tCACGTgt	bHLH	LOC_Os01g18290;Os02g0805250;Os03g0639300;Os03g0782500;Os04g0618600;Os05g0139100;Os06g0164400;Os07g0143200;Os10g0556200;Os12g0610200;BGIOSIBCE001387;BGIOSIBCE009038;BGIOSIBCE012235;BGIOSIBCE013169;BGIOSIBCE016618;BGIOSIBCE017497;BGIOSIBCE020793;BGIOSIBCE023669;BGIOSIBCE029943;BGIOSIBCE037286;BGIOSIBCE037293
LOC_Os01g10840	TFmatrixID_0511		642	+	tCACGTgt	bHLH	Os01g0235700;Os01g0705700;Os03g0671000;Os08g0543700;Os09g0519100;Os10g0575000;BGIOSIBCE003339;BGIOSIBCE012434;BGIOSIBCE014129;BGIOSIBCE028729;BGIOSIBCE030602;BGIOSIBCE033164
LOC_Os01g10840	TFmatrixID_0511		642	-	tcACGTGt	bHLH	Os01g0235700;Os01g0705700;Os03g0671000;Os08g0543700;Os09g0519100;Os10g0575000;BGIOSIBCE003339;BGIOSIBCE012434;BGIOSIBCE014129;BGIOSIBCE028729;BGIOSIBCE030602;BGIOSIBCE033164
LOC_Os01g10840	TFmatrixID_0513		642	+	tCACGTgt	bHLH	Os01g0235700;Os01g0705700;Os03g0671000;Os08g0543700;Os09g0519100;Os10g0575000;BGIOSIBCE003339;BGIOSIBCE012434;BGIOSIBCE014129;BGIOSIBCE028729;BGIOSIBCE030602;BGIOSIBCE033164
LOC_Os01g10840	TFmatrixID_0513		642	-	tcACGTGt	bHLH	Os01g0235700;Os01g0705700;Os03g0671000;Os08g0543700;Os09g0519100;Os10g0575000;BGIOSIBCE003339;BGIOSIBCE012434;BGIOSIBCE014129;BGIOSIBCE028729;BGIOSIBCE030602;BGIOSIBCE033164
LOC_Os01g10840	TFmatrixID_0514		642	+	tcACGTGt	bHLH	Os01g0235700;Os01g0705700;Os03g0671000;Os08g0543700;Os09g0519100;Os10g0575000;BGIOSIBCE003339;BGIOSIBCE012434;BGIOSIBCE014129;BGIOSIBCE028729;BGIOSIBCE030602;BGIOSIBCE033164
LOC_Os01g10840	TFmatrixID_0514		642	-	tCACGTgt	bHLH	Os01g0235700;Os01g0705700;Os03g0671000;Os08g0543700;Os09g0519100;Os10g0575000;BGIOSIBCE003339;BGIOSIBCE012434;BGIOSIBCE014129;BGIOSIBCE028729;BGIOSIBCE030602;BGIOSIBCE033164
LOC_Os01g10840	TFmatrixID_0522		367	-	aaagaCGTACcacatt	SBP	Os01g0922600;Os02g0177300;Os03g0833300;Os04g0551500;Os04g0656500;Os06g0659100;LOC_Os07g32170;Os08g0509600;Os08g0513700;Os08g0531600;Os09g0507100;BGIOSIBCE004786;BGIOSIBCE013570;BGIOSIBCE016133;BGIOSIBCE016900;BGIOSIBCE022899;BGIOSIBCE024892;BGIOSIBCE028486
LOC_Os01g10840	TFmatrixID_0522		716	+	aaagacGTACCgtata	SBP	Os01g0922600;Os02g0177300;Os03g0833300;Os04g0551500;Os04g0656500;Os06g0659100;LOC_Os07g32170;Os08g0509600;Os08g0513700;Os08g0531600;Os09g0507100;BGIOSIBCE004786;BGIOSIBCE013570;BGIOSIBCE016133;BGIOSIBCE016900;BGIOSIBCE022899;BGIOSIBCE024892;BGIOSIBCE028486
LOC_Os01g10840	TFmatrixID_0522		716	-	aaagaCGTACcgtata	SBP	Os01g0922600;Os02g0177300;Os03g0833300;Os04g0551500;Os04g0656500;Os06g0659100;LOC_Os07g32170;Os08g0509600;Os08g0513700;Os08g0531600;Os09g0507100;BGIOSIBCE004786;BGIOSIBCE013570;BGIOSIBCE016133;BGIOSIBCE016900;BGIOSIBCE022899;BGIOSIBCE024892;BGIOSIBCE028486
LOC_Os01g10840	TFmatrixID_0522		987	+	aaaaccGTACGatgat	SBP	Os01g0922600;Os02g0177300;Os03g0833300;Os04g0551500;Os04g0656500;Os06g0659100;LOC_Os07g32170;Os08g0509600;Os08g0513700;Os08g0531600;Os09g0507100;BGIOSIBCE004786;BGIOSIBCE013570;BGIOSIBCE016133;BGIOSIBCE016900;BGIOSIBCE022899;BGIOSIBCE024892;BGIOSIBCE028486
LOC_Os01g10840	TFmatrixID_0522		987	-	aaaacCGTACgatgat	SBP	Os01g0922600;Os02g0177300;Os03g0833300;Os04g0551500;Os04g0656500;Os06g0659100;LOC_Os07g32170;Os08g0509600;Os08g0513700;Os08g0531600;Os09g0507100;BGIOSIBCE004786;BGIOSIBCE013570;BGIOSIBCE016133;BGIOSIBCE016900;BGIOSIBCE022899;BGIOSIBCE024892;BGIOSIBCE028486
LOC_Os01g10840	TFmatrixID_0522		1066	-	aaagaCGTACcacatc	SBP	Os01g0922600;Os02g0177300;Os03g0833300;Os04g0551500;Os04g0656500;Os06g0659100;LOC_Os07g32170;Os08g0509600;Os08g0513700;Os08g0531600;Os09g0507100;BGIOSIBCE004786;BGIOSIBCE013570;BGIOSIBCE016133;BGIOSIBCE016900;BGIOSIBCE022899;BGIOSIBCE024892;BGIOSIBCE028486
LOC_Os01g10840	TFmatrixID_0523		193	-	aaaaaTGTACcacatc	SBP	Os01g0922600;Os02g0139400;Os02g0174100;Os02g0177300;Os03g0833300;Os04g0551500;Os04g0656500;Os06g0659100;Os06g0703500;LOC_Os07g32170;Os08g0509600;Os08g0513700;Os08g0531600;Os09g0507100;Os11g0496600;BGIOSIBCE004786;BGIOSIBCE005559;BGIOSIBCE005814;BGIOSIBCE013570;BGIOSIBCE016133;BGIOSIBCE016900;BGIOSIBCE022899;BGIOSIBCE023215;BGIOSIBCE024892;BGIOSIBCE028486
LOC_Os01g10840	TFmatrixID_0523		542	-	aaagaTGTACtacatc	SBP	Os01g0922600;Os02g0139400;Os02g0174100;Os02g0177300;Os03g0833300;Os04g0551500;Os04g0656500;Os06g0659100;Os06g0703500;LOC_Os07g32170;Os08g0509600;Os08g0513700;Os08g0531600;Os09g0507100;Os11g0496600;BGIOSIBCE004786;BGIOSIBCE005559;BGIOSIBCE005814;BGIOSIBCE013570;BGIOSIBCE016133;BGIOSIBCE016900;BGIOSIBCE022899;BGIOSIBCE023215;BGIOSIBCE024892;BGIOSIBCE028486
LOC_Os01g10840	TFmatrixID_0523		889	+	aaagatGTACAacatc	SBP	Os01g0922600;Os02g0139400;Os02g0174100;Os02g0177300;Os03g0833300;Os04g0551500;Os04g0656500;Os06g0659100;Os06g0703500;LOC_Os07g32170;Os08g0509600;Os08g0513700;Os08g0531600;Os09g0507100;Os11g0496600;BGIOSIBCE004786;BGIOSIBCE005559;BGIOSIBCE005814;BGIOSIBCE013570;BGIOSIBCE016133;BGIOSIBCE016900;BGIOSIBCE022899;BGIOSIBCE023215;BGIOSIBCE024892;BGIOSIBCE028486
LOC_Os01g10840	TFmatrixID_0523		889	-	aaagaTGTACaacatc	SBP	Os01g0922600;Os02g0139400;Os02g0174100;Os02g0177300;Os03g0833300;Os04g0551500;Os04g0656500;Os06g0659100;Os06g0703500;LOC_Os07g32170;Os08g0509600;Os08g0513700;Os08g0531600;Os09g0507100;Os11g0496600;BGIOSIBCE004786;BGIOSIBCE005559;BGIOSIBCE005814;BGIOSIBCE013570;BGIOSIBCE016133;BGIOSIBCE016900;BGIOSIBCE022899;BGIOSIBCE023215;BGIOSIBCE024892;BGIOSIBCE028486
LOC_Os01g10840	TFmatrixID_0524		1448	-	cgcTCAGCagc	Myb/SANT	Os04g0348300;BGIOSIBCE014717
LOC_Os01g10840	TFmatrixID_0524		1478	-	agcTCAGCtca	Myb/SANT	Os04g0348300;BGIOSIBCE014717
LOC_Os01g10840	TFmatrixID_0524		1483	-	agcTCAGCtcc	Myb/SANT	Os04g0348300;BGIOSIBCE014717
LOC_Os01g10840	TFmatrixID_0527		265	-	aagCAACAatca	AP2;B3;RAV	Os01g0140700;Os01g0141000;Os01g0693400;BGIOSIBCE000306;BGIOSIBCE000308;BGIOSIBCE000317
LOC_Os01g10840	TFmatrixID_0527		613	-	aagCAACAatta	AP2;B3;RAV	Os01g0140700;Os01g0141000;Os01g0693400;BGIOSIBCE000306;BGIOSIBCE000308;BGIOSIBCE000317
LOC_Os01g10840	TFmatrixID_0527		778	-	aagCAACAatca	AP2;B3;RAV	Os01g0140700;Os01g0141000;Os01g0693400;BGIOSIBCE000306;BGIOSIBCE000308;BGIOSIBCE000317
LOC_Os01g10840	TFmatrixID_0527		961	-	aagCAACAatta	AP2;B3;RAV	Os01g0140700;Os01g0141000;Os01g0693400;BGIOSIBCE000306;BGIOSIBCE000308;BGIOSIBCE000317
LOC_Os01g10840	TFmatrixID_0531		985	-	taaaaacCGTACgatgata	SBP	Os01g0292900;Os01g0922600;Os02g0177300;Os03g0833300;Os04g0656500;Os06g0659100;Os06g0703500;LOC_Os07g32170;Os08g0509600;Os08g0513700;Os08g0531600;Os09g0507100;Os11g0496600;BGIOSIBCE001428;BGIOSIBCE004786;BGIOSIBCE013570;BGIOSIBCE016900;BGIOSIBCE022899;BGIOSIBCE023215;BGIOSIBCE024892;BGIOSIBCE028486
LOC_Os01g10840	TFmatrixID_0533		1085	+	attCGTCAtcc	bZIP	Os01g0279900;Os01g0808100;Os01g0859500;Os02g0194900;Os03g0318600;Os04g0637000;Os05g0443850;Os05g0492000;Os06g0265400;Os06g0614100;Os07g0687700;Os08g0176900;Os09g0280500;Os09g0489500;Os11g0152700;Os12g0152900;BGIOSIBCE001347;BGIOSIBCE003999;BGIOSIBCE004345;BGIOSIBCE005992;BGIOSIBCE010895;BGIOSIBCE016755;BGIOSIBCE019216;BGIOSIBCE021419;BGIOSIBCE022612;BGIOSIBCE022616;BGIOSIBCE026104;BGIOSIBCE026683…
LOC_Os01g10840	TFmatrixID_0534		1397	+	tgaccgGTCAA	WRKY	Os01g0826400;Os03g0444900;Os03g0758900;Os04g0471700;Os05g0343400;Os05g0474800;Os07g0583700;Os07g0596900;Os08g0276200;Os08g0499300;Os11g0685700;Os11g0686250;Os12g0507300;BGIOSIBCE004127;BGIOSIBCE011287;BGIOSIBCE013031;BGIOSIBCE015541;BGIOSIBCE018601;BGIOSIBCE019393;BGIOSIBCE025395;BGIOSIBCE025484;BGIOSIBCE027215;BGIOSIBCE028379;BGIOSIBCE035270;BGIOSIBCE035272;BGIOSIBCE035276;BGIOSIBCE035419
LOC_Os01g10840	TFmatrixID_0547		1448	-	cgcTCAGCagc	Myb/SANT	Os04g0348300;BGIOSIBCE014717
LOC_Os01g10840	TFmatrixID_0547		1478	-	agcTCAGCtca	Myb/SANT	Os04g0348300;BGIOSIBCE014717
LOC_Os01g10840	TFmatrixID_0547		1483	-	agcTCAGCtcc	Myb/SANT	Os04g0348300;BGIOSIBCE014717
LOC_Os01g10840	TFmatrixID_0558		637	+	caaaatCACGTgttaaca	bHLH	LOC_Os01g18290;Os02g0805250;Os03g0639300;Os03g0782500;Os04g0618600;Os05g0139100;Os06g0164400;Os07g0143200;Os10g0556200;Os12g0610200;BGIOSIBCE001387;BGIOSIBCE009038;BGIOSIBCE012235;BGIOSIBCE013169;BGIOSIBCE016618;BGIOSIBCE017497;BGIOSIBCE020793;BGIOSIBCE023669;BGIOSIBCE037286;BGIOSIBCE037293
LOC_Os01g10840	TFmatrixID_0558		637	-	caaaatcACGTGttaaca	bHLH	LOC_Os01g18290;Os02g0805250;Os03g0639300;Os03g0782500;Os04g0618600;Os05g0139100;Os06g0164400;Os07g0143200;Os10g0556200;Os12g0610200;BGIOSIBCE001387;BGIOSIBCE009038;BGIOSIBCE012235;BGIOSIBCE013169;BGIOSIBCE016618;BGIOSIBCE017497;BGIOSIBCE020793;BGIOSIBCE023669;BGIOSIBCE037286;BGIOSIBCE037293
LOC_Os01g10840	TFmatrixID_0560		265	-	aagCAACAatca	AP2;B3;RAV	Os01g0140700;Os01g0141000;Os01g0693400;BGIOSIBCE000306;BGIOSIBCE000308;BGIOSIBCE000317
LOC_Os01g10840	TFmatrixID_0560		613	-	aagCAACAatta	AP2;B3;RAV	Os01g0140700;Os01g0141000;Os01g0693400;BGIOSIBCE000306;BGIOSIBCE000308;BGIOSIBCE000317
LOC_Os01g10840	TFmatrixID_0560		778	-	aagCAACAatca	AP2;B3;RAV	Os01g0140700;Os01g0141000;Os01g0693400;BGIOSIBCE000306;BGIOSIBCE000308;BGIOSIBCE000317
LOC_Os01g10840	TFmatrixID_0560		961	-	aagCAACAatta	AP2;B3;RAV	Os01g0140700;Os01g0141000;Os01g0693400;BGIOSIBCE000306;BGIOSIBCE000308;BGIOSIBCE000317
LOC_Os01g10840	TFmatrixID_0563		646	+	gtgTTAACaaaa	Myb/SANT	Os04g0348300
LOC_Os01g10840	TFmatrixID_0569		478	+	atATAAAtattacta	TBP	Os10g0432300;Os12g0580300;BGIOSIBCE012346;BGIOSIBCE032157;BGIOSIBCE037101
LOC_Os01g10840	TFmatrixID_0569		526	+	ctATAAAattcatgc	TBP	Os10g0432300;Os12g0580300;BGIOSIBCE012346;BGIOSIBCE032157;BGIOSIBCE037101
LOC_Os01g10840	TFmatrixID_0569		691	-	attaagcaTTTATaa	TBP	Os10g0432300;Os12g0580300;BGIOSIBCE012346;BGIOSIBCE032157;BGIOSIBCE037101
LOC_Os01g10840	TFmatrixID_0569		700	+	ttATAAAaatcatgc	TBP	Os10g0432300;Os12g0580300;BGIOSIBCE012346;BGIOSIBCE032157;BGIOSIBCE037101
LOC_Os01g10840	TFmatrixID_0569		1204	+	ctATAAAacatccca	TBP	Os10g0432300;Os12g0580300;BGIOSIBCE012346;BGIOSIBCE032157;BGIOSIBCE037101
LOC_Os01g10840	TFmatrixID_0570		525	+	tctaTAAAAt	TBP	Os10g0432300;Os12g0580300;BGIOSIBCE012346;BGIOSIBCE032157;BGIOSIBCE037101
LOC_Os01g10840	TFmatrixID_0570		699	+	tttaTAAAAa	TBP	Os10g0432300;Os12g0580300;BGIOSIBCE012346;BGIOSIBCE032157;BGIOSIBCE037101
LOC_Os01g10840	TFmatrixID_0570		753	-	cTTTTAtcgt	TBP	Os10g0432300;Os12g0580300;BGIOSIBCE012346;BGIOSIBCE032157;BGIOSIBCE037101
LOC_Os01g10840	TFmatrixID_0570		981	+	ccgaTAAAAa	TBP	Os10g0432300;Os12g0580300;BGIOSIBCE012346;BGIOSIBCE032157;BGIOSIBCE037101
LOC_Os01g10840	TFmatrixID_0570		1203	+	cctaTAAAAc	TBP	Os10g0432300;Os12g0580300;BGIOSIBCE012346;BGIOSIBCE032157;BGIOSIBCE037101
LOC_Os01g10840	TFmatrixID_0571		479	+	tATAAAta	TBP	Os10g0432300;Os12g0580300;BGIOSIBCE012346;BGIOSIBCE032157;BGIOSIBCE037101
LOC_Os01g10840	TFmatrixID_0571		570	-	taTTTATt	TBP	Os10g0432300;Os12g0580300;BGIOSIBCE012346;BGIOSIBCE032157;BGIOSIBCE037101
LOC_Os01g10840	TFmatrixID_0571		697	-	caTTTATa	TBP	Os10g0432300;Os12g0580300;BGIOSIBCE012346;BGIOSIBCE032157;BGIOSIBCE037101
LOC_Os01g10840	TFmatrixID_0579		644	+	acgtgtTAACAaaaa	Myb/SANT	Os04g0348300
LOC_Os01g10840	TFmatrixID_0580		133	+	aAAATAt	AT-Hook	Os01g0835600;BGIOSIBCE004181
LOC_Os01g10840	TFmatrixID_0580		157	+	aAAATAt	AT-Hook	Os01g0835600;BGIOSIBCE004181
LOC_Os01g10840	TFmatrixID_0580		655	+	aAAATAt	AT-Hook	Os01g0835600;BGIOSIBCE004181
LOC_Os01g10840	TFmatrixID_0580		828	+	aAAATAt	AT-Hook	Os01g0835600;BGIOSIBCE004181
LOC_Os01g10840	TFmatrixID_0580		1005	+	aAAATAt	AT-Hook	Os01g0835600;BGIOSIBCE004181
LOC_Os01g10840	TFmatrixID_0580		1241	+	aAAATAt	AT-Hook	Os01g0835600;BGIOSIBCE004181
LOC_Os01g10840	TFmatrixID_0585		477	+	aatATAAAtat	TBP	Os10g0432300;Os12g0580300;BGIOSIBCE012346;BGIOSIBCE032157;BGIOSIBCE037101
LOC_Os01g10840	TFmatrixID_0585		525	+	tctATAAAatt	TBP	Os10g0432300;Os12g0580300;BGIOSIBCE012346;BGIOSIBCE032157;BGIOSIBCE037101
LOC_Os01g10840	TFmatrixID_0585		696	-	gcaTTTATaaa	TBP	Os10g0432300;Os12g0580300;BGIOSIBCE012346;BGIOSIBCE032157;BGIOSIBCE037101
LOC_Os01g10840	TFmatrixID_0585		1203	+	cctATAAAaca	TBP	Os10g0432300;Os12g0580300;BGIOSIBCE012346;BGIOSIBCE032157;BGIOSIBCE037101
LOC_Os01g10840	TF_motif_seq_0246		152	+	TGACT	Homeodomain;TALE	Os03g0727000
LOC_Os01g10840	TF_motif_seq_0246		220	+	TGACT	Homeodomain;TALE	Os03g0727000
LOC_Os01g10840	TF_motif_seq_0246		394	+	TGACT	Homeodomain;TALE	Os03g0727000
LOC_Os01g10840	TF_motif_seq_0246		673	-	CGTCA	Homeodomain;TALE	Os03g0727000
LOC_Os01g10840	TF_motif_seq_0246		846	-	AGTCA	Homeodomain;TALE	Os03g0727000
LOC_Os01g10840	TF_motif_seq_0246		916	+	TGACT	Homeodomain;TALE	Os03g0727000
LOC_Os01g10840	TF_motif_seq_0246		1088	-	CGTCA	Homeodomain;TALE	Os03g0727000
LOC_Os01g10840	TF_motif_seq_0246		1276	-	AGTCA	Homeodomain;TALE	Os03g0727000
LOC_Os01g10840	TF_motif_seq_0246		1397	+	TGACC	Homeodomain;TALE	Os03g0727000
LOC_Os01g10840	TF_motif_seq_0246		1402	-	GGTCA	Homeodomain;TALE	Os03g0727000
LOC_Os01g10840	TF_motif_seq_0256		10	-	TCATG	B3	Os04g0676600;Os08g0101000
LOC_Os01g10840	TF_motif_seq_0256		11	+	CATGC	B3	Os04g0676600;Os08g0101000
LOC_Os01g10840	TF_motif_seq_0256		28	-	GCATC	B3	Os04g0676600;Os08g0101000
LOC_Os01g10840	TF_motif_seq_0256		149	-	ACATG	B3	Os04g0676600;Os08g0101000
LOC_Os01g10840	TF_motif_seq_0256		150	+	CATGA	B3	Os04g0676600;Os08g0101000
LOC_Os01g10840	TF_motif_seq_0256		173	-	GCATC	B3	Os04g0676600;Os08g0101000
LOC_Os01g10840	TF_motif_seq_0256		174	+	CATCC	B3	Os04g0676600;Os08g0101000
LOC_Os01g10840	TF_motif_seq_0256		178	+	CATAC	B3	Os04g0676600;Os08g0101000
LOC_Os01g10840	TF_motif_seq_0256		296	-	ACATG	B3	Os04g0676600;Os08g0101000
LOC_Os01g10840	TF_motif_seq_0256		297	+	CATGT	B3	Os04g0676600;Os08g0101000
LOC_Os01g10840	TF_motif_seq_0256		347	-	GCATC	B3	Os04g0676600;Os08g0101000
LOC_Os01g10840	TF_motif_seq_0256		348	+	CATCC	B3	Os04g0676600;Os08g0101000
LOC_Os01g10840	TF_motif_seq_0256		360	-	TCATG	B3	Os04g0676600;Os08g0101000
LOC_Os01g10840	TF_motif_seq_0256		361	+	CATGC	B3	Os04g0676600;Os08g0101000
LOC_Os01g10840	TF_motif_seq_0256		448	-	TCATG	B3	Os04g0676600;Os08g0101000
LOC_Os01g10840	TF_motif_seq_0256		449	+	CATGA	B3	Os04g0676600;Os08g0101000
LOC_Os01g10840	TF_motif_seq_0256		470	-	ACATG	B3	Os04g0676600;Os08g0101000
LOC_Os01g10840	TF_motif_seq_0256		471	+	CATGT	B3	Os04g0676600;Os08g0101000
LOC_Os01g10840	TF_motif_seq_0256		522	-	GCATC	B3	Os04g0676600;Os08g0101000
LOC_Os01g10840	TF_motif_seq_0256		535	-	TCATG	B3	Os04g0676600;Os08g0101000
LOC_Os01g10840	TF_motif_seq_0256		536	+	CATGC	B3	Os04g0676600;Os08g0101000
LOC_Os01g10840	TF_motif_seq_0256		696	-	GCATT	B3	Os04g0676600;Os08g0101000
LOC_Os01g10840	TF_motif_seq_0256		709	-	TCATG	B3	Os04g0676600;Os08g0101000
LOC_Os01g10840	TF_motif_seq_0256		710	+	CATGC	B3	Os04g0676600;Os08g0101000
LOC_Os01g10840	TF_motif_seq_0256		869	-	GCATT	B3	Os04g0676600;Os08g0101000
LOC_Os01g10840	TF_motif_seq_0256		870	+	CATTC	B3	Os04g0676600;Os08g0101000
LOC_Os01g10840	TF_motif_seq_0256		882	-	TCATG	B3	Os04g0676600;Os08g0101000
LOC_Os01g10840	TF_motif_seq_0256		883	+	CATGC	B3	Os04g0676600;Os08g0101000
LOC_Os01g10840	TF_motif_seq_0256		1034	+	CATAC	B3	Os04g0676600;Os08g0101000
LOC_Os01g10840	TF_motif_seq_0256		1046	-	GCATC	B3	Os04g0676600;Os08g0101000
LOC_Os01g10840	TF_motif_seq_0256		1059	-	TCATG	B3	Os04g0676600;Os08g0101000
LOC_Os01g10840	TF_motif_seq_0256		1060	+	CATGC	B3	Os04g0676600;Os08g0101000
LOC_Os01g10840	TF_motif_seq_0256		1084	+	CATTC	B3	Os04g0676600;Os08g0101000
LOC_Os01g10840	TF_motif_seq_0256		1091	+	CATCC	B3	Os04g0676600;Os08g0101000
LOC_Os01g10840	TF_motif_seq_0256		1095	+	CATAC	B3	Os04g0676600;Os08g0101000
LOC_Os01g10840	TF_motif_seq_0256		1179	-	TCATG	B3	Os04g0676600;Os08g0101000
LOC_Os01g10840	TF_motif_seq_0256		1180	+	CATGC	B3	Os04g0676600;Os08g0101000
LOC_Os01g10840	TF_motif_seq_0256		1212	+	CATCC	B3	Os04g0676600;Os08g0101000
LOC_Os01g10840	TF_motif_seq_0256		1221	-	TCATG	B3	Os04g0676600;Os08g0101000
LOC_Os01g10840	TF_motif_seq_0256		1222	+	CATGA	B3	Os04g0676600;Os08g0101000
LOC_Os01g10840	TF_motif_seq_0256		1248	+	CATAC	B3	Os04g0676600;Os08g0101000
LOC_Os01g10840	TF_motif_seq_0256		1379	+	CTTGC	B3	Os04g0676600;Os08g0101000
LOC_Os01g10840	TF_motif_seq_0256		1422	+	CATCC	B3	Os04g0676600;Os08g0101000
LOC_Os01g10840	TF_motif_seq_0256		1438	+	CAAGC	B3	Os04g0676600;Os08g0101000
LOC_Os01g10840	TF_motif_seq_0257		52	-	TTTGG	NF-YB	Os01g0834400;Os02g0725900;Os05g0463800;Os05g0573500
LOC_Os01g10840	TF_motif_seq_0257		96	+	ACAAT	NF-YB	Os01g0834400;Os02g0725900;Os05g0463800;Os05g0573500
LOC_Os01g10840	TF_motif_seq_0257		111	+	CGAAT	NF-YB	Os01g0834400;Os02g0725900;Os05g0463800;Os05g0573500
LOC_Os01g10840	TF_motif_seq_0257		116	+	ACAAT	NF-YB	Os01g0834400;Os02g0725900;Os05g0463800;Os05g0573500
LOC_Os01g10840	TF_motif_seq_0257		181	+	ACAAT	NF-YB	Os01g0834400;Os02g0725900;Os05g0463800;Os05g0573500
LOC_Os01g10840	TF_motif_seq_0257		270	+	ACAAT	NF-YB	Os01g0834400;Os02g0725900;Os05g0463800;Os05g0573500
LOC_Os01g10840	TF_motif_seq_0257		409	+	CCAAC	NF-YB	Os01g0834400;Os02g0725900;Os05g0463800;Os05g0573500
LOC_Os01g10840	TF_motif_seq_0257		444	+	ACAAT	NF-YB	Os01g0834400;Os02g0725900;Os05g0463800;Os05g0573500
LOC_Os01g10840	TF_motif_seq_0257		514	+	CCAAC	NF-YB	Os01g0834400;Os02g0725900;Os05g0463800;Os05g0573500
LOC_Os01g10840	TF_motif_seq_0257		583	+	CCAAC	NF-YB	Os01g0834400;Os02g0725900;Os05g0463800;Os05g0573500
LOC_Os01g10840	TF_motif_seq_0257		601	+	ACAAT	NF-YB	Os01g0834400;Os02g0725900;Os05g0463800;Os05g0573500
LOC_Os01g10840	TF_motif_seq_0257		618	+	ACAAT	NF-YB	Os01g0834400;Os02g0725900;Os05g0463800;Os05g0573500
LOC_Os01g10840	TF_motif_seq_0257		677	-	ATTGA	NF-YB	Os01g0834400;Os02g0725900;Os05g0463800;Os05g0573500
LOC_Os01g10840	TF_motif_seq_0257		688	+	CAAAT	NF-YB	Os01g0834400;Os02g0725900;Os05g0463800;Os05g0573500
LOC_Os01g10840	TF_motif_seq_0257		748	+	CCAAC	NF-YB	Os01g0834400;Os02g0725900;Os05g0463800;Os05g0573500
LOC_Os01g10840	TF_motif_seq_0257		783	+	ACAAT	NF-YB	Os01g0834400;Os02g0725900;Os05g0463800;Os05g0573500
LOC_Os01g10840	TF_motif_seq_0257		850	-	ATTGA	NF-YB	Os01g0834400;Os02g0725900;Os05g0463800;Os05g0573500
LOC_Os01g10840	TF_motif_seq_0257		861	+	CAAAT	NF-YB	Os01g0834400;Os02g0725900;Os05g0463800;Os05g0573500
LOC_Os01g10840	TF_motif_seq_0257		944	+	CCGAT	NF-YB	Os01g0834400;Os02g0725900;Os05g0463800;Os05g0573500
LOC_Os01g10840	TF_motif_seq_0257		966	+	ACAAT	NF-YB	Os01g0834400;Os02g0725900;Os05g0463800;Os05g0573500
LOC_Os01g10840	TF_motif_seq_0257		981	+	CCGAT	NF-YB	Os01g0834400;Os02g0725900;Os05g0463800;Os05g0573500
LOC_Os01g10840	TF_motif_seq_0257		1025	+	CCATT	NF-YB	Os01g0834400;Os02g0725900;Os05g0463800;Os05g0573500
LOC_Os01g10840	TF_motif_seq_0257		1027	-	ATTTG	NF-YB	Os01g0834400;Os02g0725900;Os05g0463800;Os05g0573500
LOC_Os01g10840	TF_motif_seq_0257		1038	+	CAAAT	NF-YB	Os01g0834400;Os02g0725900;Os05g0463800;Os05g0573500
LOC_Os01g10840	TF_motif_seq_0257		1064	+	CCAAA	NF-YB	Os01g0834400;Os02g0725900;Os05g0463800;Os05g0573500
LOC_Os01g10840	TF_motif_seq_0257		1083	+	CCATT	NF-YB	Os01g0834400;Os02g0725900;Os05g0463800;Os05g0573500
LOC_Os01g10840	TF_motif_seq_0257		1085	-	ATTCG	NF-YB	Os01g0834400;Os02g0725900;Os05g0463800;Os05g0573500
LOC_Os01g10840	TF_motif_seq_0257		1100	+	CCAAT	NF-YB	Os01g0834400;Os02g0725900;Os05g0463800;Os05g0573500
LOC_Os01g10840	TF_motif_seq_0257		1113	+	CTAAT	NF-YB	Os01g0834400;Os02g0725900;Os05g0463800;Os05g0573500
LOC_Os01g10840	TF_motif_seq_0257		1117	+	TCAAT	NF-YB	Os01g0834400;Os02g0725900;Os05g0463800;Os05g0573500
LOC_Os01g10840	TF_motif_seq_0257		1126	+	CCAAA	NF-YB	Os01g0834400;Os02g0725900;Os05g0463800;Os05g0573500
LOC_Os01g10840	TF_motif_seq_0257		1166	-	CTTGG	NF-YB	Os01g0834400;Os02g0725900;Os05g0463800;Os05g0573500
LOC_Os01g10840	TF_motif_seq_0257		1184	+	CAAAT	NF-YB	Os01g0834400;Os02g0725900;Os05g0463800;Os05g0573500
LOC_Os01g10840	TF_motif_seq_0257		1203	+	CCTAT	NF-YB	Os01g0834400;Os02g0725900;Os05g0463800;Os05g0573500
LOC_Os01g10840	TF_motif_seq_0257		1216	+	CCAGT	NF-YB	Os01g0834400;Os02g0725900;Os05g0463800;Os05g0573500
LOC_Os01g10840	TF_motif_seq_0257		1264	-	ATTAG	NF-YB	Os01g0834400;Os02g0725900;Os05g0463800;Os05g0573500
LOC_Os01g10840	TF_motif_seq_0257		1289	-	ATCGG	NF-YB	Os01g0834400;Os02g0725900;Os05g0463800;Os05g0573500
LOC_Os01g10840	TF_motif_seq_0257		1299	+	CCACT	NF-YB	Os01g0834400;Os02g0725900;Os05g0463800;Os05g0573500
LOC_Os01g10840	TF_motif_seq_0257		1306	+	CCCAT	NF-YB	Os01g0834400;Os02g0725900;Os05g0463800;Os05g0573500
LOC_Os01g10840	TF_motif_seq_0257		1315	+	CCAAA	NF-YB	Os01g0834400;Os02g0725900;Os05g0463800;Os05g0573500
LOC_Os01g10840	TF_motif_seq_0257		1322	+	CCAAA	NF-YB	Os01g0834400;Os02g0725900;Os05g0463800;Os05g0573500
LOC_Os01g10840	TF_motif_seq_0257		1437	+	CCAAG	NF-YB	Os01g0834400;Os02g0725900;Os05g0463800;Os05g0573500
LOC_Os01g10840	TF_motif_seq_0257		1444	+	CCAAC	NF-YB	Os01g0834400;Os02g0725900;Os05g0463800;Os05g0573500
LOC_Os01g10840	TF_motif_seq_0266		54	+	TGGCC	TCP	Os03g0785800;Os04g0194600;Os12g0616400;Os01g0213800;Os08g0544800;Os11g0175700
LOC_Os01g10840	TF_motif_seq_0266		54	-	TGGCC	TCP	Os03g0785800;Os04g0194600;Os12g0616400;Os01g0213800;Os08g0544800;Os11g0175700
LOC_Os01g10840	TF_motif_seq_0266		55	+	GGCCC	TCP	Os03g0785800;Os04g0194600;Os12g0616400;Os01g0213800;Os08g0544800;Os11g0175700
LOC_Os01g10840	TF_motif_seq_0266		55	-	GGCCC	TCP	Os03g0785800;Os04g0194600;Os12g0616400;Os01g0213800;Os08g0544800;Os11g0175700
LOC_Os01g10840	TF_motif_seq_0266		199	+	GTACC	TCP	Os03g0785800;Os04g0194600;Os12g0616400;Os01g0213800;Os08g0544800;Os11g0175700
LOC_Os01g10840	TF_motif_seq_0266		199	-	GTACC	TCP	Os03g0785800;Os04g0194600;Os12g0616400;Os01g0213800;Os08g0544800;Os11g0175700
LOC_Os01g10840	TF_motif_seq_0266		373	+	GTACC	TCP	Os03g0785800;Os04g0194600;Os12g0616400;Os01g0213800;Os08g0544800;Os11g0175700
LOC_Os01g10840	TF_motif_seq_0266		373	-	GTACC	TCP	Os03g0785800;Os04g0194600;Os12g0616400;Os01g0213800;Os08g0544800;Os11g0175700
LOC_Os01g10840	TF_motif_seq_0266		405	+	AGCCC	TCP	Os03g0785800;Os04g0194600;Os12g0616400;Os01g0213800;Os08g0544800;Os11g0175700
LOC_Os01g10840	TF_motif_seq_0266		405	-	AGCCC	TCP	Os03g0785800;Os04g0194600;Os12g0616400;Os01g0213800;Os08g0544800;Os11g0175700
LOC_Os01g10840	TF_motif_seq_0266		406	+	GCCCC	TCP	Os03g0785800;Os04g0194600;Os12g0616400;Os01g0213800;Os08g0544800;Os11g0175700
LOC_Os01g10840	TF_motif_seq_0266		406	-	GCCCC	TCP	Os03g0785800;Os04g0194600;Os12g0616400;Os01g0213800;Os08g0544800;Os11g0175700
LOC_Os01g10840	TF_motif_seq_0266		579	+	CGGCC	TCP	Os03g0785800;Os04g0194600;Os12g0616400;Os01g0213800;Os08g0544800;Os11g0175700
LOC_Os01g10840	TF_motif_seq_0266		579	-	CGGCC	TCP	Os03g0785800;Os04g0194600;Os12g0616400;Os01g0213800;Os08g0544800;Os11g0175700
LOC_Os01g10840	TF_motif_seq_0266		580	+	GGCCC	TCP	Os03g0785800;Os04g0194600;Os12g0616400;Os01g0213800;Os08g0544800;Os11g0175700
LOC_Os01g10840	TF_motif_seq_0266		580	-	GGCCC	TCP	Os03g0785800;Os04g0194600;Os12g0616400;Os01g0213800;Os08g0544800;Os11g0175700
LOC_Os01g10840	TF_motif_seq_0266		634	+	GGACA	TCP	Os03g0785800;Os04g0194600;Os12g0616400;Os01g0213800;Os08g0544800;Os11g0175700
LOC_Os01g10840	TF_motif_seq_0266		634	-	GGACA	TCP	Os03g0785800;Os04g0194600;Os12g0616400;Os01g0213800;Os08g0544800;Os11g0175700
LOC_Os01g10840	TF_motif_seq_0266		722	+	GTACC	TCP	Os03g0785800;Os04g0194600;Os12g0616400;Os01g0213800;Os08g0544800;Os11g0175700
LOC_Os01g10840	TF_motif_seq_0266		722	-	GTACC	TCP	Os03g0785800;Os04g0194600;Os12g0616400;Os01g0213800;Os08g0544800;Os11g0175700
LOC_Os01g10840	TF_motif_seq_0266		744	+	TGTCC	TCP	Os03g0785800;Os04g0194600;Os12g0616400;Os01g0213800;Os08g0544800;Os11g0175700
LOC_Os01g10840	TF_motif_seq_0266		744	-	TGTCC	TCP	Os03g0785800;Os04g0194600;Os12g0616400;Os01g0213800;Os08g0544800;Os11g0175700
LOC_Os01g10840	TF_motif_seq_0266		745	+	GTCCC	TCP	Os03g0785800;Os04g0194600;Os12g0616400;Os01g0213800;Os08g0544800;Os11g0175700
LOC_Os01g10840	TF_motif_seq_0266		745	-	GTCCC	TCP	Os03g0785800;Os04g0194600;Os12g0616400;Os01g0213800;Os08g0544800;Os11g0175700
LOC_Os01g10840	TF_motif_seq_0266		927	+	AGCCC	TCP	Os03g0785800;Os04g0194600;Os12g0616400;Os01g0213800;Os08g0544800;Os11g0175700
LOC_Os01g10840	TF_motif_seq_0266		927	-	AGCCC	TCP	Os03g0785800;Os04g0194600;Os12g0616400;Os01g0213800;Os08g0544800;Os11g0175700
LOC_Os01g10840	TF_motif_seq_0266		1072	+	GTACC	TCP	Os03g0785800;Os04g0194600;Os12g0616400;Os01g0213800;Os08g0544800;Os11g0175700
LOC_Os01g10840	TF_motif_seq_0266		1072	-	GTACC	TCP	Os03g0785800;Os04g0194600;Os12g0616400;Os01g0213800;Os08g0544800;Os11g0175700
LOC_Os01g10840	TF_motif_seq_0266		1169	+	GGTTC	TCP	Os03g0785800;Os04g0194600;Os12g0616400;Os01g0213800;Os08g0544800;Os11g0175700
LOC_Os01g10840	TF_motif_seq_0266		1169	-	GGTTC	TCP	Os03g0785800;Os04g0194600;Os12g0616400;Os01g0213800;Os08g0544800;Os11g0175700
LOC_Os01g10840	TF_motif_seq_0266		1312	+	TGTCC	TCP	Os03g0785800;Os04g0194600;Os12g0616400;Os01g0213800;Os08g0544800;Os11g0175700
LOC_Os01g10840	TF_motif_seq_0266		1312	-	TGTCC	TCP	Os03g0785800;Os04g0194600;Os12g0616400;Os01g0213800;Os08g0544800;Os11g0175700
LOC_Os01g10840	TF_motif_seq_0266		1329	+	CGGCC	TCP	Os03g0785800;Os04g0194600;Os12g0616400;Os01g0213800;Os08g0544800;Os11g0175700
LOC_Os01g10840	TF_motif_seq_0266		1329	-	CGGCC	TCP	Os03g0785800;Os04g0194600;Os12g0616400;Os01g0213800;Os08g0544800;Os11g0175700
LOC_Os01g10840	TF_motif_seq_0266		1330	+	GGCCT	TCP	Os03g0785800;Os04g0194600;Os12g0616400;Os01g0213800;Os08g0544800;Os11g0175700
LOC_Os01g10840	TF_motif_seq_0266		1330	-	GGCCT	TCP	Os03g0785800;Os04g0194600;Os12g0616400;Os01g0213800;Os08g0544800;Os11g0175700
LOC_Os01g10840	TF_motif_seq_0266		1397	+	TGACC	TCP	Os03g0785800;Os04g0194600;Os12g0616400;Os01g0213800;Os08g0544800;Os11g0175700
LOC_Os01g10840	TF_motif_seq_0266		1397	-	TGACC	TCP	Os03g0785800;Os04g0194600;Os12g0616400;Os01g0213800;Os08g0544800;Os11g0175700
LOC_Os01g10840	TF_motif_seq_0266		1402	+	GGTCA	TCP	Os03g0785800;Os04g0194600;Os12g0616400;Os01g0213800;Os08g0544800;Os11g0175700
LOC_Os01g10840	TF_motif_seq_0266		1402	-	GGTCA	TCP	Os03g0785800;Os04g0194600;Os12g0616400;Os01g0213800;Os08g0544800;Os11g0175700
LOC_Os01g10840	TF_motif_seq_0266		1441	+	GCACC	TCP	Os03g0785800;Os04g0194600;Os12g0616400;Os01g0213800;Os08g0544800;Os11g0175700
LOC_Os01g10840	TF_motif_seq_0266		1441	-	GCACC	TCP	Os03g0785800;Os04g0194600;Os12g0616400;Os01g0213800;Os08g0544800;Os11g0175700
LOC_Os01g10840	TF_motif_seq_0266		1489	+	GCTCC	TCP	Os03g0785800;Os04g0194600;Os12g0616400;Os01g0213800;Os08g0544800;Os11g0175700
LOC_Os01g10840	TF_motif_seq_0266		1489	-	GCTCC	TCP	Os03g0785800;Os04g0194600;Os12g0616400;Os01g0213800;Os08g0544800;Os11g0175700
LOC_Os01g10840	TF_motif_seq_0282		129	+	AATAAa	Alpha-amylase	M24286;M24287
LOC_Os01g10840	TF_motif_seq_0282		185	-	tTTATT	Alpha-amylase	M24286;M24287
LOC_Os01g10840	TF_motif_seq_0282		303	+	AATAAa	Alpha-amylase	M24286;M24287
LOC_Os01g10840	TF_motif_seq_0282		568	-	tTTATT	Alpha-amylase	M24286;M24287
LOC_Os01g10840	TF_motif_seq_0282		572	-	tTTATT	Alpha-amylase	M24286;M24287
LOC_Os01g10840	TF_motif_seq_0282		824	+	AATAAa	Alpha-amylase	M24286;M24287
LOC_Os01g10840	TF_motif_seq_0316		370	+	GACGTa	(Others)	L345501
LOC_Os01g10840	TF_motif_seq_0316		370	-	gACGTA	(Others)	L345501
LOC_Os01g10840	TF_motif_seq_0316		719	+	GACGTa	(Others)	L345501
LOC_Os01g10840	TF_motif_seq_0316		719	-	gACGTA	(Others)	L345501
LOC_Os01g10840	TF_motif_seq_0316		1069	+	GACGTa	(Others)	L345501
LOC_Os01g10840	TF_motif_seq_0316		1069	-	gACGTA	(Others)	L345501
LOC_Os01g10840	TF_motif_seq_0327		143	+	TATGTa	(Others)	L34551
LOC_Os01g10840	TF_motif_seq_0327		143	-	tATGTA	(Others)	L34551
LOC_Os01g10840	TF_motif_seq_0327		316	+	TACGTa	(Others)	L34551
LOC_Os01g10840	TF_motif_seq_0327		316	-	tACGTA	(Others)	L34551
LOC_Os01g10840	TF_motif_seq_0327		370	+	GACGTa	(Others)	L34551
LOC_Os01g10840	TF_motif_seq_0327		370	-	gACGTA	(Others)	L34551
LOC_Os01g10840	TF_motif_seq_0327		491	+	TATGTa	(Others)	L34551
LOC_Os01g10840	TF_motif_seq_0327		491	-	tATGTA	(Others)	L34551
LOC_Os01g10840	TF_motif_seq_0327		665	+	TACGTa	(Others)	L34551
LOC_Os01g10840	TF_motif_seq_0327		665	-	tACGTA	(Others)	L34551
LOC_Os01g10840	TF_motif_seq_0327		719	+	GACGTa	(Others)	L34551
LOC_Os01g10840	TF_motif_seq_0327		719	-	gACGTA	(Others)	L34551
LOC_Os01g10840	TF_motif_seq_0327		838	+	TACTTa	(Others)	L34551
LOC_Os01g10840	TF_motif_seq_0327		838	-	tACTTA	(Others)	L34551
LOC_Os01g10840	TF_motif_seq_0327		1069	+	GACGTa	(Others)	L34551
LOC_Os01g10840	TF_motif_seq_0327		1069	-	gACGTA	(Others)	L34551
LOC_Os01g10840	TF_motif_seq_0347		98	+	AATTAta	Alpha-amylase	M24286;M24287
LOC_Os01g10840	TF_motif_seq_0347		690	+	AATTAag	Alpha-amylase	M24286;M24287
LOC_Os01g10840	TF_motif_seq_0347		1040	+	AATTAag	Alpha-amylase	M24286;M24287
LOC_Os01g10840	TF_motif_seq_0356		1326	+	AGCCGgc	ERF	Os02g0782700
LOC_Os01g10840	TF_motif_seq_0356		1462	+	AGCCGcc	ERF	Os02g0782700
LOC_Os01g10840	TF_motif_seq_0376		650	+	TAACAaa	Myb/SANT;MYB	Os01g0812000
LOC_Os01g10840	TF_motif_seq_0376		818	-	taTGTTA	Myb/SANT;MYB	Os01g0812000
LOC_Os01g10840	TF_motif_seq_0379		650	+	TAACAaa	Alpha-amylase	X16509
LOC_Os01g10840	TF_motif_seq_0379		818	-	taTGTTA	Alpha-amylase	X16509
LOC_Os01g10840	TF_motif_seq_0379		842	+	TAACAgt	Alpha-amylase	X16509
LOC_Os01g10840	TF_motif_seq_0386		284	-	acGGATA	Alpha-amylase	X16509
LOC_Os01g10840	TF_motif_seq_0386		797	-	acGGATA	Alpha-amylase	X16509
LOC_Os01g10840	TF_motif_seq_0422		1180	+	CATGCaaa	LEA_5	U22102
LOC_Os01g10840	TF_motif_seq_0430		52	-	tttGGCCC	TCP	Os04g0194600;Os08g0544800
LOC_Os01g10840	TF_motif_seq_0431		580	+	GGCCCaac	TCP	Os04g0194600;Os08g0544800
LOC_Os01g10840	TF_motif_seq_0431		744	+	TGTCCcaa	TCP	Os04g0194600;Os08g0544800
LOC_Os01g10840	TF_motif_seq_0431		1489	+	GCTCCccc	TCP	Os04g0194600;Os08g0544800
LOC_Os01g10840	TF_motif_seq_0508		176	+	tcCATACaa	SBP	Os01g0292900;Os01g0922600;Os02g0139400;Os02g0174100;Os02g0177300;Os03g0833300;Os04g0551500;Os05g0408200;Os06g0659100;Os06g0663500;Os06g0703500;Os08g0509600;Os08g0513700;Os08g0531600;Os09g0491532;Os09g0507100;Os11g0496600
LOC_Os01g10840	TF_motif_seq_0508		313	-	taCTACGta	SBP	Os01g0292900;Os01g0922600;Os02g0139400;Os02g0174100;Os02g0177300;Os03g0833300;Os04g0551500;Os05g0408200;Os06g0659100;Os06g0663500;Os06g0703500;Os08g0509600;Os08g0513700;Os08g0531600;Os09g0491532;Os09g0507100;Os11g0496600
LOC_Os01g10840	TF_motif_seq_0508		370	+	gaCGTACca	SBP	Os01g0292900;Os01g0922600;Os02g0139400;Os02g0174100;Os02g0177300;Os03g0833300;Os04g0551500;Os05g0408200;Os06g0659100;Os06g0663500;Os06g0703500;Os08g0509600;Os08g0513700;Os08g0531600;Os09g0491532;Os09g0507100;Os11g0496600
LOC_Os01g10840	TF_motif_seq_0508		631	+	aaCGGACaa	SBP	Os01g0292900;Os01g0922600;Os02g0139400;Os02g0174100;Os02g0177300;Os03g0833300;Os04g0551500;Os05g0408200;Os06g0659100;Os06g0663500;Os06g0703500;Os08g0509600;Os08g0513700;Os08g0531600;Os09g0491532;Os09g0507100;Os11g0496600
LOC_Os01g10840	TF_motif_seq_0508		662	-	ttCTACGta	SBP	Os01g0292900;Os01g0922600;Os02g0139400;Os02g0174100;Os02g0177300;Os03g0833300;Os04g0551500;Os05g0408200;Os06g0659100;Os06g0663500;Os06g0703500;Os08g0509600;Os08g0513700;Os08g0531600;Os09g0491532;Os09g0507100;Os11g0496600
LOC_Os01g10840	TF_motif_seq_0508		892	+	gaTGTACaa	SBP	Os01g0292900;Os01g0922600;Os02g0139400;Os02g0174100;Os02g0177300;Os03g0833300;Os04g0551500;Os05g0408200;Os06g0659100;Os06g0663500;Os06g0703500;Os08g0509600;Os08g0513700;Os08g0531600;Os09g0491532;Os09g0507100;Os11g0496600
LOC_Os01g10840	TF_motif_seq_0508		990	+	acCGTACga	SBP	Os01g0292900;Os01g0922600;Os02g0139400;Os02g0174100;Os02g0177300;Os03g0833300;Os04g0551500;Os05g0408200;Os06g0659100;Os06g0663500;Os06g0703500;Os08g0509600;Os08g0513700;Os08g0531600;Os09g0491532;Os09g0507100;Os11g0496600
LOC_Os01g10840	TF_motif_seq_0508		1032	+	aaCATACaa	SBP	Os01g0292900;Os01g0922600;Os02g0139400;Os02g0174100;Os02g0177300;Os03g0833300;Os04g0551500;Os05g0408200;Os06g0659100;Os06g0663500;Os06g0703500;Os08g0509600;Os08g0513700;Os08g0531600;Os09g0491532;Os09g0507100;Os11g0496600
LOC_Os01g10840	TF_motif_seq_0508		1069	+	gaCGTACca	SBP	Os01g0292900;Os01g0922600;Os02g0139400;Os02g0174100;Os02g0177300;Os03g0833300;Os04g0551500;Os05g0408200;Os06g0659100;Os06g0663500;Os06g0703500;Os08g0509600;Os08g0513700;Os08g0531600;Os09g0491532;Os09g0507100;Os11g0496600
LOC_Os01g10840	TF_motif_seq_0068	GBOXRELOSAMY3	315	+	CTACGtaaccg	(Motif sequence only)
LOC_Os01g10840	TF_motif_seq_0068	GBOXRELOSAMY3	664	+	CTACGtaaccg	(Motif sequence only)
LOC_Os01g10840	TF_motif_seq_0070	GLUTECOREOS	1219	-	gttcatGAAAG	(Motif sequence only)
LOC_Os01g10840	TF_motif_seq_0092	GLUTAACAOS	269	+	AACAAtcacgat	(Motif sequence only)
LOC_Os01g10840	TF_motif_seq_0092	GLUTAACAOS	782	+	AACAAtcacgat	(Motif sequence only)
LOC_Os01g10840	TF_motif_seq_0092	GLUTAACAOS	1051	+	AACAAaattcat	(Motif sequence only)
LOC_Os01g10840	TF_motif_seq_0124	GLUTEBP1OS	265	+	AAGCAacaatcacg	(Motif sequence only)
LOC_Os01g10840	TF_motif_seq_0124	GLUTEBP1OS	778	+	AAGCAacaatcacg	(Motif sequence only)
LOC_Os01g10840	TF_motif_seq_0124	GLUTEBP1OS	1408	+	AAGCAcaccaccac	(Motif sequence only)
LOC_Os01g10840	TF_motif_seq_0130	AACAOSGLUB1	81	+	CAACAaaaaaaaac	(Motif sequence only)
LOC_Os01g10840	TF_motif_seq_0130	AACAOSGLUB1	1050	+	CAACAaaattcatg	(Motif sequence only)
LOC_Os01g10840	TF_motif_seq_0187	GLUTEBP2OS	332	-	aactatacagattaAGCAT	(Motif sequence only)
LOC_Os01g10840	TF_motif_seq_0187	GLUTEBP2OS	507	-	aaatataccaactaAGCAT	(Motif sequence only)
LOC_Os01g10840	TF_motif_seq_0187	GLUTEBP2OS	681	-	aaatatacaaattaAGCAT	(Motif sequence only)
LOC_Os01g10840	TF_motif_seq_0226	COREOS	813	+	aaccatatgttaATAAAaatatttctac	(Motif sequence only)
LOC_Os01g10840	TF_motif_seq_0259	CGACGOSAMY3	277	+	CGATG	(Motif sequence only)
LOC_Os01g10840	TF_motif_seq_0259	CGACGOSAMY3	315	+	CTACG	(Motif sequence only)
LOC_Os01g10840	TF_motif_seq_0259	CGACGOSAMY3	324	+	CGTCG	(Motif sequence only)
LOC_Os01g10840	TF_motif_seq_0259	CGACGOSAMY3	324	-	CGTCG	(Motif sequence only)
LOC_Os01g10840	TF_motif_seq_0259	CGACGOSAMY3	327	-	CGTTG	(Motif sequence only)
LOC_Os01g10840	TF_motif_seq_0259	CGACGOSAMY3	369	+	AGACG	(Motif sequence only)
LOC_Os01g10840	TF_motif_seq_0259	CGACGOSAMY3	499	-	CGTTG	(Motif sequence only)
LOC_Os01g10840	TF_motif_seq_0259	CGACGOSAMY3	625	+	CGATG	(Motif sequence only)
LOC_Os01g10840	TF_motif_seq_0259	CGACGOSAMY3	664	+	CTACG	(Motif sequence only)
LOC_Os01g10840	TF_motif_seq_0259	CGACGOSAMY3	673	-	CGTCA	(Motif sequence only)
LOC_Os01g10840	TF_motif_seq_0259	CGACGOSAMY3	718	+	AGACG	(Motif sequence only)
LOC_Os01g10840	TF_motif_seq_0259	CGACGOSAMY3	790	+	CGATG	(Motif sequence only)
LOC_Os01g10840	TF_motif_seq_0259	CGACGOSAMY3	973	+	CGATG	(Motif sequence only)
LOC_Os01g10840	TF_motif_seq_0259	CGACGOSAMY3	996	+	CGATG	(Motif sequence only)
LOC_Os01g10840	TF_motif_seq_0259	CGACGOSAMY3	1068	+	AGACG	(Motif sequence only)
LOC_Os01g10840	TF_motif_seq_0259	CGACGOSAMY3	1088	-	CGTCA	(Motif sequence only)
LOC_Os01g10840	TF_motif_seq_0259	CGACGOSAMY3	1445	+	CAACG	(Motif sequence only)
LOC_Os01g10840	TF_motif_seq_0274	BIHD1OS	106	-	TGAAA	(Motif sequence only)
LOC_Os01g10840	TF_motif_seq_0274	BIHD1OS	120	-	TCACA	(Motif sequence only)
LOC_Os01g10840	TF_motif_seq_0274	BIHD1OS	145	+	TGTAA	(Motif sequence only)
LOC_Os01g10840	TF_motif_seq_0274	BIHD1OS	147	-	TAACA	(Motif sequence only)
LOC_Os01g10840	TF_motif_seq_0274	BIHD1OS	152	-	TGACT	(Motif sequence only)
LOC_Os01g10840	TF_motif_seq_0274	BIHD1OS	220	-	TGACT	(Motif sequence only)
LOC_Os01g10840	TF_motif_seq_0274	BIHD1OS	227	+	TTTCA	(Motif sequence only)
LOC_Os01g10840	TF_motif_seq_0274	BIHD1OS	236	-	TAACA	(Motif sequence only)
LOC_Os01g10840	TF_motif_seq_0274	BIHD1OS	249	-	TGATA	(Motif sequence only)
LOC_Os01g10840	TF_motif_seq_0274	BIHD1OS	280	-	TGAAA	(Motif sequence only)
LOC_Os01g10840	TF_motif_seq_0274	BIHD1OS	299	+	TGTTA	(Motif sequence only)
LOC_Os01g10840	TF_motif_seq_0274	BIHD1OS	358	+	TTTCA	(Motif sequence only)
LOC_Os01g10840	TF_motif_seq_0274	BIHD1OS	394	-	TGACT	(Motif sequence only)
LOC_Os01g10840	TF_motif_seq_0274	BIHD1OS	401	+	TTTCA	(Motif sequence only)
LOC_Os01g10840	TF_motif_seq_0274	BIHD1OS	423	-	TGATA	(Motif sequence only)
LOC_Os01g10840	TF_motif_seq_0274	BIHD1OS	454	-	TGAAA	(Motif sequence only)
LOC_Os01g10840	TF_motif_seq_0274	BIHD1OS	473	+	TGTTA	(Motif sequence only)
LOC_Os01g10840	TF_motif_seq_0274	BIHD1OS	493	+	TGTAA	(Motif sequence only)
LOC_Os01g10840	TF_motif_seq_0274	BIHD1OS	505	-	TGAAA	(Motif sequence only)
LOC_Os01g10840	TF_motif_seq_0274	BIHD1OS	597	-	TGATA	(Motif sequence only)
LOC_Os01g10840	TF_motif_seq_0274	BIHD1OS	628	-	TGAAA	(Motif sequence only)
LOC_Os01g10840	TF_motif_seq_0274	BIHD1OS	634	-	GGACA	(Motif sequence only)
LOC_Os01g10840	TF_motif_seq_0274	BIHD1OS	647	+	TGTTA	(Motif sequence only)
LOC_Os01g10840	TF_motif_seq_0274	BIHD1OS	650	-	TAACA	(Motif sequence only)
LOC_Os01g10840	TF_motif_seq_0274	BIHD1OS	673	+	CGTCA	(Motif sequence only)
LOC_Os01g10840	TF_motif_seq_0274	BIHD1OS	679	-	TGAAA	(Motif sequence only)
LOC_Os01g10840	TF_motif_seq_0274	BIHD1OS	744	+	TGTCC	(Motif sequence only)
LOC_Os01g10840	TF_motif_seq_0274	BIHD1OS	793	-	TGAAA	(Motif sequence only)
LOC_Os01g10840	TF_motif_seq_0274	BIHD1OS	820	+	TGTTA	(Motif sequence only)
LOC_Os01g10840	TF_motif_seq_0274	BIHD1OS	842	-	TAACA	(Motif sequence only)
LOC_Os01g10840	TF_motif_seq_0274	BIHD1OS	846	+	AGTCA	(Motif sequence only)
LOC_Os01g10840	TF_motif_seq_0274	BIHD1OS	852	-	TGAAA	(Motif sequence only)
LOC_Os01g10840	TF_motif_seq_0274	BIHD1OS	916	-	TGACT	(Motif sequence only)
[truncated: 24,077 more rows]
