# Supplementary material for: In-Silico Study of Brassinosteroid Signaling Genes in Rice Provides Insight Into Mechanisms Which Regulate Their Expression
Source: Front Genet. 2022 Jul 6;13:953458. doi: 10.3389/fgene.2022.953458 (PMC9299959; doi:10.3389/fgene.2022.953458)
Supplement: Supplementary file 2 [file Table3.XLSX]

## Sheet: Sheet1
Gene name	NAC TFbs	WRKY TFbs	bHLH TFbs	bZIP TFbs	MYB TFbs	GATA TFbs	BES1 TFbs	TCP TFbs	AP2/ERF TFbs	Total TFbs
OsBRI1	6	12	69	39	15	12	4	148	5	310
OsBAK1	5	62	2	15	42	26	0	62	49	263
OsGSK1	7	17	58	23	78	0	0	48	14	245
OsGSK2	5	38	61	21	26	6	0	68	4	229
OsBZR1	16	2	16	24	27	5	2	155	60	307
OsLIC	8	0	25	53	11	7	1	140	197	442
OsDLT	6	17	77	93	20	10	4	186	23	436
OsELT1	3	0	64	16	21	0	0	94	3	201
OsTUD1	9	27	68	17	19	39	4	168	10	361
OsRAVL1	16	68	26	6	24	13	1	148	30	332
OsGW5	6	1	4	36	16	39	0	109	6	217
OsPRA2	8	30	14	20	15	15	0	60	3	165
OsARF11	10	12	12	12	17	7	2	99	15	186
OsARF19	13	25	12	7	27	18	0	119	81	302
OsRGA1	4	0	3	9	31	13	0	103	8	171
OsGAP1	3	10	6	33	32	9	1	170	38	302
OsBSK3	6	28	4	29	45	2	0	81	7	202
OsSMOS1	1	19	8	12	4	25	1	222	136	428
OsPPKL1	10	8	7	30	17	16	1	146	108	343
OsPPKL2	8	73	5	20	6	2	0	161	121	396
OsPPKL3	21	0	11	49	14	21	0	121	55	292
OsPUB24	5	9	67	65	15	11	1	106	82	361
OsOFP1	3	25	142	91	20	0	3	203	49	536
OsOFP8	1	22	12	10	20	19	0	85	5	174
OsBU1	3	0	2	8	19	40	1	102	41	216
OsWRKY53	6	36	73	39	39	4	1	119	5	322
OsMADS47	10	0	4	4	33	49	0	75	51	226
OsMADS22	6	0	9	4	15	13	2	227	81	357
OsMADS55	5	0	60	31	32	23	2	85	14	252
OsGSR1	7	4	19	9	18	9	0	155	11	232
OsGAMYBL2	0	5	61	24	14	12	0	170	59	345
OsEMF1	11	16	14	13	7	33	2	136	107	339
OsGRF4	21	14	17	8	13	6	0	136	16	231
OsILI1	0	0	7	6	13	15	0	83	16	140
OsIBH1	6	8	12	10	24	23	0	73	8	164
OsMKK4	2	3	8	24	9	4	0	72	25	147
OsMAPK6	11	2	9	47	20	20	0	58	16	183
OsAK3	0	0	7	4	26	19	0	84	194	334
OsBHS1	13	0	70	34	30	0	0	43	3	193
Total TFbs	281	593	1145	995	874	585	33	4620	1756
