# Supplementary material for: In-Silico Study of Brassinosteroid Signaling Genes in Rice Provides Insight Into Mechanisms Which Regulate Their Expression
Source: Front Genet. 2022 Jul 6;13:953458. doi: 10.3389/fgene.2022.953458 (PMC9299959; doi:10.3389/fgene.2022.953458)
Supplement: Supplementary file 4 [file Table6.XLSX]

## Sheet: Sheet1
Motif 1
1	OsBRI1	+	1373	1.79e-10	CTCTTTCTCT	CTCTCTCCATCTCCTCCTCATCACTTCCCACTCTCCCCCTT	CTGTCTCTCT
2	OsBAK1	-	1381	1.64e-12	GCACCACCCT	CTTCCTCCTCCTCCTCCTCCTCCTCCGCCACCGCCGCCGAT	CCGGCGAAGA
3	OsGSK1	+	1357	2.47e-07	CCACACCACA	CCACACCACAACACCCCGCAGCCTTGCTGCCTCCCCTCCCT	GACCGGTCAA
4	OsGSK2	+	1190	2.52e-08	TGCTTGTGGT	GCACCTAGCAATTCCTCCCTCCCCATCTGTCTTCCTCCTCT	AATCTAATCC
5	OsBZR1	-	1451	9.11e-16	ACCCACCAG	CTCCGTCCCTCACCTCCCCTCCCCTCCCCTCCTCTCCTCCA	CCTCTCCTTT
6	OsLIC	-	1401	6.8e-08	CTAGGGTTTA	GCTCCTCCCAAGCGCTTGCTCCTCCTCCTTCCGCCGCCACG	GGATTGGCGT
7	OsDLT	-	1415	1.31e-13	CAAGAAGAGA	CCTCCTCCTCCTCCTGCTCCTCCTCCTCCTCCTCCTCGTCT	TCTTCTTCTT
8	OsELT1	-	1304	1.15e-13	TCCACTTCTT	CTTCTTCCCTCTCTCTCTCTCTCTCTCTCTCTCTCGCTCTG	ATAAGAGCTA
9	OsTUD1	+	1061	6.14e-13	ACGCCACCAC	TCCCTCCTCCCTCTTCCTCTTCCCCTTCCTCCTCACCTCCC	ATTCCCTCAG
10	OsRAVL1	+	1253	3.38e-18	TAGATCCCGT	CCTCCTCTCTCTCTCCGACTCTCCCTGTCTCCTCTCCTCCT	ATCTCTCTCT
11	OsGW5	+	1417	2.46e-09	AACCTGTCTC	GATTCTCACTCACTCTCACTCACTCGGACTCCTCACCCGCT	AGCTACCCCG
12	OsPRA2	-	576	1.76e-05	CGCTGCGGCA	GTGTCAATCTCCCATGGCGTCTCACGTTCCTCTGCTTTCCT	GTTTCAGTTG
13	OsARF11	-	368	3.49e-09	CTTTTGCCTT	CTCTCTCTTGGTCTTGGCTTCCCAGCCTCTCTCCTGCTGCT	GCTGCTGCTG
14	OsARF19	-	1017	9.12e-10	CCATCCTCTT	CTTCTTCTCTCACTTCTGCTCCCATTTTGTTCTCTCTGCCT	TGTGTGGGTC
15	OsRGA1	+	1237	4.76e-11	AGATAGATGC	CTTCCTCTCTGATCACCTGATGCCCTTCCTCTTCTCCCCCC	TTGCTACTAC
16	OsGAP1	-	1449	1.72e-09	GCGGTGGCGG	CTTTCCCTCTTCCTCTCCCTCTCGCTCTCGCTCTCGCTGGA	TGATGGATCT
17	OsBSK3	-	375	1.34e-06	TGAAAGGCCG	GCAGCTCATACGACTCCCCATGGTCCTCCTCCGCTACAGAT	AAACATGTAT
18	OsRLA1	-	615	1.7e-13	GGCGGCGGCG	CCACCTGCTCCGCCCCCGCCCCCACCCCCTCTCCCCCCGCT	CCCACCGCCT
19	OsPPKL1	+	1222	1.31e-11	CGCCGCTCCA	CCACCACCCACCACTTCCTCCCTCCCCCCTCCCCTCCGCCA	CGATCGCGCC
20	OsPPKL2	+	1118	2.64e-12	CCATTTACTC	CCGCCTCGTCCTCCTCGTCTCTCTCTCTCTCCTCCGATGGT	GGTGGTGGTG
21	OsPPKL3	+	1220	2.03e-11	CTCCCAGGGG	CCTCCTCGATCGATCCCATCCCCCCCCTCACTTCGCCGGCG	GCGGCTGCGG
22	OsPUB24	+	1371	3.91e-10	ACCAACCCAA	CCTCGTTCTACGGTACGCCACGCCTCCCCTCCCCTCCTCCG	CCGCCGCCGC
23	OsOFP1	+	346	1.06e-07	TTGATGGCAG	CTCAGCCTGAGTCTCCGTCCCACTCGCTCCCCTCGCCACGT	AGCGGTTGGG
24	OsOFP8	+	351	4.35e-15	TTTTACCAGT	CTCTCTCTCTCTCTCTCTCTCTCTCTCTCTCTCTCCTTCCT	GATTATCCTA
25	OsBU1	+	1234	3.72e-08	GTTAATCATT	TTTCTTAGCTAGCTCGATCTCGCCTCGCCTCCTCCGGGCCT	CCAGCGAAAG
26	OsWRKY53	+	1257	4.14e-09	TAGCCTCCCT	CTCCCACTGACACCCGGACCCCAACCTACTCCGCCCCACCT	GTCAGAGACA
27	OsMADS47	+	1240	7.58e-10	CCTCCCTGCT	CCTGTTTCCTCTCTTTCTCTCTCGCCTCCTTCGCTTCGCTT	CCATTGGTGG
28	OsMADS22	+	1288	1.33e-10	CCTCGCCTCA	CCTCACCTCACCTCACCCTCCGCCTCGTCTCCTTCCCCCCT	TTCCTCTACC
29	OsMADS55	-	1457	9.12e-10	CTC	CCTCCCCCCTCCCCTCCGATCAACCACCACCCCCTCCTCCT	CCGCGACAGA
30	OsGSR1	+	1408	6.89e-09	CTCCACGGCT	CCACACCAATCTCGCCGTCCTCCCCTCCTCCTCCTCCTCTA	TATAAACACC
31	OsGAMYBL2	+	1429	1.05e-11	TTGCACCTCT	CCTTCTCTACCCACACCACCCCCGCCGTCTCCGCCGCCGCC	ACCACCACCG
32	OsEMF1	+	961	3.75e-12	TTAGATCTAC	CCATCTCTCTCTCTCTCTCTCTCTCTCTCTCTGTGCATGCA	TGTGTCTATC
33	OsGRF4	-	1323	5.82e-14	ATTGCGCGGC	TTGTCTCTCTCTCTCTCTCTCTCTCTCTCTCTCCCGCTGCG	CCTGCGAGCT
34	OsILI1	+	1257	1.17e-11	CTCGCCTCTC	TCTCCTCTTACTCTCCCAGCTCCGCTTCCACCTCCCGGCCT	CTTGCGGCGG
35	OsIBH1	+	1415	9.82e-11	AGCCAAATCT	TCTTCTTCTTCTCCATCTCTCTCCTCTCCTCTTCTCTTCTC	TCGTTGGAAG
36	OsMAPKK4	+	1386	1.72e-09	TCGAATCCTT	CTTCCTCTCCCTGCCCCCGATCGGCCTCGTCCTCTCCACGC	CGCGAGCCCA
37	OsMAPK6	+	1433	2.52e-11	ACGAATTCCG	CCTCCACTTTCCCTTCCCTTCCTCCTCCACCTCCACCTCCT	CGTCGCGATC
38	OsAK3	-	1430	1.19e-06	CACTAGCCTT	GTTCGTCGACGAACTCGCGTCGCGTGCTCTCCGCGTGCGCC	GCTGAAATGG
39	OsBHS1	-	1061	4.76e-11	CTCTCTTTTT	TTTTCTCACTTTCTCTCTCTCTCTCTCTCTCTTCTCTTTTT	TTGATTTTTT
Motif 2
Sr	Name	strand	Start	p-vlue	sites
1	OsBRI1	+	769	7.5e-09	GAATACTTAA	CCTCTCCTCTGCTCTCCTCCTCACCCGGC	TTAAGCGCGC
2	OsBAK1	+	1025	6.11e-09	TCCCGTCCCG	CCCCGCCCCCACTCATCTCCACTAATCCC	CTTCGCTAAT
3	OsGSK1	+	1469	5.51e-09	AGCAGCCGCC	TCCCTCCCCAGCTCAGCTCAGCTCCCCCC	CGC
4	OsGSK2	-	1417	1.36e-08	GCTTAGGTGT	GCCACCACCTGGTCCTCCTCTTCCTCCTC	TATGGATTGG
5	OsBZR1	+	1333	1.97e-06	GAGCTAGCTG	GCTACGCTACTCTACTCTCCCCTCCCTCT	CATTAGTCAA
6	OsLIC	+	467	1.4e-07	CCGCTTTATC	CTCACCTGCTGCTTCCCGTCGCCGCCTGC	AAAATCATCC
7	OsDLT	+	686	6.77e-09	TTGGGTTGCC	CCTCCCGGCCTCTTCTTCCCTTCCCTTCC	ACCACACCGG
8	OsELT1	+	1139	2.2e-08	TTTCCCTTCT	TCCCTAGTCTTCTCCTCTCCTCGGTGCTC	AGTTCCTTCA
9	OsTUD1	-	1289	1.68e-09	ATCTTTCTTT	CCTTCCTTCCTCCCATCTCCTCTCACCTT	AGCTTTCCCT
10	OsRAVL1	+	1326	5.51e-09	CGCTCTCCCG	GCCCCCTCCCGCTGCGCGCCGCGCCGGCG	GGACGACCGC
11	OsGW5	+	1362	4.2e-08	GCGACGCCAC	CCACGCGCCTCCCCCTCCCCCCTGCGGTT	TCCCTCTCTT
13	OsARF11	+	476	1.29e-07	CCATCTACTG	CCCCCATCCTACTACTACTCCTACACCCG	TCTACTCCAC
14	OsARF19	+	1266	2.66e-07	GCGCCGCCTG	CCTCGCCCTTCTTGCTCGCCCCTGCTCCC	CTGTCCCTCT
15	OsRGA1	+	1355	9.23e-08	TCTCTTCTTC	CCCTTCTTCTCCCCTTCTCATCCAACCTC	GCTTCCCAAC
16	OsGAP1	-	1369	4.47e-11	TGCTTGATGG	CCCTCCTCCTCCTCCTCCTCGTGCTCCTC	TATATAAAAG
18	OsRLA1	-	556	4.13e-10	CATTCCCCGG	CCCCACTCCGCCCCGTCTCCTCCCCCCGC	CGCCGCCGCA
19	OsPPKL1	+	1094	1.51e-10	CAACTCCTCC	TCCCCCTTCTTCTTCTCTCCTCTCTTCTG	TCTTCCCTTC
20	OsPPKL2	+	1316	1.5e-12	CACCAAATTC	CCCACCCCCCTCTACTCTCCTCTCCTCTC	CGCGAGCTCG
21	OsPPKL3	-	1471	4.47e-09	C	CCCCCCGCCCACTCCCTCCCTCCCCACTA	GGGTTTCCAA
22	OsPUB24	-	1470	2.1e-09	CA	ACCCCCTCCTCCCGACCTCCCCTCCACGC	AGGCGGCGGC
23	OsOFP1	+	1438	1.12e-08	AACGCCACTG	CCTCGCCGCCGCTGCTACCACCTCTCGCC	GTGCGACTGG
24	OsOFP8	+	1203	2.1e-07	AATTATCCGC	TTCACATGCTCGCTCTCTTCTCCCTTCTC	ACTGTTCATG
25	OsBU1	+	1123	2e-08	GAACATGTGG	GCCCGGCCCCCCATCTCTCCTTTCTTCGC	AACAGGCAGG
26	OsWRKY53	+	1125	3.89e-11	CACGTCGTCG	CCTCCCTCCCTCTCCTCTCACCTCCCGGC	GCGAGCCTCA
27	OsMADS47	+	1177	2e-08	GTAGGAGTCG	TCCTACTCCTACCCCTACCCCTACCCCTG	CTGCAGTGCT
28	OsMADS22	-	1444	1.07e-09	ACCGAGACCG	ATCTCCTCCCCCTCCCCGCCGCCCCCCCG	CCTGATCCTC
29	OsMADS55	+	1022	5.02e-08	CGTCACATTT	TTCACGGCCTCCTCACCGCCCTCCCCCCT	CGGGCCCCAC
30	OsGSR1	-	635	2.27e-07	TGGCTACAAA	TCTGTAGCCCGCTGCTCTTCTCTCTCTTC	CTTTATCTTT
31	OsGAMYBL2	+	1399	1.51e-10	TTAAAATCTC	CCCCCCCCCCCCCCCTTGCATTGCACCTC	TCCTTCTCTA
32	OsEMF1	+	351	6.11e-09	CGAATCCACC	GCCCCACCCCGCATCTCCTCCTCCTCCTC	CGACGACGAC
33	OsGRF4	+	933	7.65e-12	GACAGTCCCC	TCCACCCCCCTCCCCCATCCTCTCTCCCC	CCACGCAATA
34	OsILI1	+	1228	7.78e-08	CTTTCTCCCT	CCCTGCTGCTGGCCTCAGCCTCGCCTCTC	TCTCCTCTTA
35	OsIBH1	-	1461	1.82e-08	AAACGGCGCC	CCCAACCTCACCTCACCTCCTCACCTTCC	AACGAGAGAA
36	OsMAPKK4	+	1467	1.29e-07	CGCGAGCCAA	TCAACCCGCCGCGCCGCGCCTCGCCGCCG	TCGCG
37	OsMAPK6	+	1201	3.62e-07	CTCCATTTTG	CTACACGTCCCCCCACACCCACCCACCCC	AAAAATGGGC
38	OsAK3	+	1398	8.85e-06	ACCTAAACCT	CCTCGATCCGACCGAGACTCCTCCATTTC	AGCGGCGCAC
39	OsBHS1	+	1279	2.92e-09	CGCCGCCGGA	TCCCCCCTCCGCCGCCTCCCGTGCCTCGC	CGCGCCGCGT
Motif 3
1	OsBRI1	+	88	6.02e-07	TAAAGTTATT	TTAATTTTACATATTAATTATTTGTTATTACTTTTT	TTAATGATTA
2	OsBAK1	-	1270	3.74e-12	TTTCGACGAC	TTTTTTTTCTTTTTCTTTTTTTTCTTCTTTTTTTTG	GGGGGGGTTG
3	OsGSK1	-	82	1.01e-07	AAATGTGATT	GTATTCGTTTCATTATAATTGTTGTTTTTTTTTGTT	GTATCTAGAT
4	OsGSK2	-	32	8.26e-07	GATGTAAATG	TATTTCATGTCTATATTTATCTCTATTAATTTTTAT	ATAAATTTAG
5	OsBZR1	+	382	5.13e-07	GACAATCTTG	GTCTTCTTGTCCTTGTCGCCGTCTTCTTTTTCAATT	TCAGCCGCCG
6	OsLIC	-	1104	2.94e-09	TACATAGAGA	TTTTTTTATTCTTTGAACTTTTTAAATTTTTAATTT	TAAAAACAAA
7	OsDLT	+	1205	5.76e-18	CTCACAAACA	TTATTTCTCTCTCTTTTTTTCTCAGTTTTTTCTTTG	TTGATTTACT
8	OsELT1	+	306	1.08e-08	TTTTCTTCTC	CTCTCTCTATCTCTTAATTATGCATTTAATGTATTT	GTCTTGGATC
9	OsTUD1	-	662	8.17e-10	TGGCATTATA	TTATTTTGATTTTTGATTTTTTTTTCTTTTTCACTG	CTGCTACTCC
10	OsRAVL1	-	474	3.58e-06	TCAGCTGGTC	CTAATTCTGCCTCTGCCATCGTCTGTATTAATTTCG	GTCTTGTGTA
11	OsGW5	+	396	8.16e-12	TTGCAATCTT	TTTTTTTTCTCCTCTTCTTCTTTTTCTTTTTCGTTT	TCCAGCTCAT
12	OsPRA2	-	199	1.32e-08	ACCGTTCGTC	TTATTTGAAAATTTTTTATAATTAGTATTTTTATTG	CTATTAGATG
13	OsARF11	+	580	7.96e-06	GCTCGCCTGC	CCATCTCTCTCTCTTCACCGCTTTGCCTTTGCTGGC	GTTGCGCGTT
14	OsARF19	+	583	4.4e-06	TAGATCAATA	TAATTTTTTAAAACAACTTTCGTATATATATTTTTT	TTAAAAAATG
15	OsRGA1	-	269	3.28e-09	AAAGTACACA	TACATTTTTTCTTATTTTTTCTGACTTATTTTTTAG	TTGTTTGTCG
16	OsGAP1	+	93	2.05e-07	CTACTCAACG	TCATTGCTTTAGTATTTTTACTCAAATTATTTAGTT	ATTATTAGTA
17	OsBSK3	+	59	4.02e-07	ATCTTACTTT	TTATTTGTCCCCCGAGTTTGCTCTATTTTCGCCTAG	ATATGGCCAT
18	OsRLA1	-	29	1.01e-07	CGGTGCGTTT	TTTCTTGTCTCGGTGGACTTTTTTTTTTATTTATTT	GTTTACACAC
19	OsPPKL1	+	241	2.2e-08	CTTCTCTTTC	TTTATTTAGTTTTACGCTCGCTCTTCTATTTTTTTT	ATTTCATGTA
20	OsPPKL2	-	771	9.69e-09	TCTTTTTCTT	TTCTTTCAACCGTGACATTTGTCAACTTTTTTTTTT	GGTTAGAGAT
21	OsPPKL3	+	1398	3.96e-08	CTAAGAGATT	TTTTTGCTCTCTCGCTTCTTCTCTGTGTGTGTGTTG	CGTGGTGGGG
22	OsPUB24	+	27	1.76e-06	TCCAGTTTTA	TAATTAAAGTTTCACTCTTACTCATCTATTGATTTG	GCTAGAATGG
23	OsOFP1	+	657	4.36e-07	AACGTTACGT	CTTATTTGAAAATTTTTATGATTAGTATTTTTATTG	TTGTTAGATG
24	OsOFP8	-	99	4.79e-08	TCCTTTGAGT	CTATCTCTCTCATTCGATTCCTGCGTTTTTCCTGTG	CTCCAATCAA
25	OsBU1	-	994	2.62e-09	CCAAATAGGA	TATTTTTTTTCTTTTTTTTTATCTATTTCAGTTTCG	GGAGGTTGGT
26	OsWRKY53	-	181	9.21e-10	GATCAAAAGA	TTATTTTTGTTACTTCAGTTGTCAATTTTTGAATTT	TGAATTGCTT
27	OsMADS47	+	500	3.4e-07	ATATTAGCTC	TTATTTATGAAATTAGTTTTTTTTATTAGTCTATAT	TTAATACTCT
28	OsMADS22	-	125	3.58e-06	AAGAAAAACA	TCCATGCTGACCTCTTTTTTCTCTCCCTTCGCGTGG	GAACGAGGCA
29	OsMADS55	+	1082	4.24e-13	CCCGTGCGGA	TTCTTTCTTTCTCTTCTTTTTTTAACCTTTTTTTTT	TTCTTTTTGG
30	OsGSR1	-	845	1.64e-06	GTAGCTCGCT	GTCCTTCTCTCTCCTCATTTATCTCCTTAAAATATG	TTTGCAGCTG
31	OsGAMYBL2	+	916	9.65e-07	CCATTGCACT	CTCTTTGTCTCTATAGACTCCTCCCCTTTCTCGCTG	CCACCACACT
32	OsEMF1	+	1080	3.13e-07	ATTAATTAGT	TTAATTCGCACCCCCTCTCTCTTTGTTTATCTAGGT	TTTGGGGGAA
33	OsGRF4	-	1126	1.44e-07	CCATTTTCTC	CTCTCTCTCTCTCTCTCTCTCTCTCGTTATCTCGTG	GCGTAGTACG
34	OsILI1	+	399	3.13e-07	TATATGGGTT	TTAATTTTCTTCCCTTTTCATGCTATTATTTAAAAT	AATATGAATG
35	OsIBH1	-	62	5.69e-09	ATTTTAAATC	TTAATTTTAGATTTTTTTTGATGTTTTTTTTAGTTT	ATTTCTCAAC
36	OsMAPKK4	-	886	1.08e-08	CTCTAGACTC	GTCTTTCAATATTTTATTTTCTTTTATTCTGAATTT	TTGTTCTCTG
37	OsMAPK6	+	616	3.19e-12	ATGTGTCCTT	TTCTTTTTTTTCTTCTTTTATTTTTCTTTTTATTTT	CCATTTTCTT
38	OsAK3	-	1301	4.57e-09	CAAAGCTGGG	CTCTTTCTGTTTCCTTTTTAAGCAGTTTTTTTTTCC	AACGAAAAAG
39	OsBHS1	+	654	2.43e-08	TCGTTAGACC	TTTTTTTTCTAACTTATATACTGAGTTTATTTACCT	AATTATTTAA
Motif 4
1	OsBRI1	+	372	3.6e-09	AAAGGTCGCA	CGCCGCAGCCTCCACCGCACG	CTTCTTCGGC
2	OsBAK1	-	942	3.9e-06	GTGTGGTCGG	ATGAACAGCAGCCACAGGAGG	GATGTGGCCT
3	OsGSK1	+	1447	2.38e-09	CCAAGCACCA	ACGCTCAGCAGCAGCAGCCGC	CTCCCTCCCC
4	OsGSK2	+	1269	2.97e-11	CAGCTGTGTA	CACTGCAGCAGCAGCAGCAGC	TAACCACTCT
5	OsBZR1	+	888	3.9e-06	TACTGCGAAC	CCGCAACGCACCAAAAGCCCC	TACGCGCCAC
6	OsLIC	-	620	1.79e-09	GCGATCCTCT	CGACGCCGCCGCCGCAGCCGG	AGACCTTCTC
7	OsDLT	+	315	1.86e-06	CCTGTACGTA	CAGCTCAGCGTCCGTTGCCGC	GCTGACGTGG
8	OsELT1	+	1394	7.9e-09	CGCAGAAACA	AACTGTAGCAGCAGCAGCAGC	AGCTAGTGAA
9	OsTUD1	-	1453	2.87e-07	CTCACGCACG	CACCTCCGCACCCACCACCAC	CTCCTCCACG
10	OsRAVL1	+	982	2.97e-11	TGCCAGCGCG	AGCCGCAGCAGCAGCAGCAGC	AGCCCGCATC
13	OsARF11	+	347	2.97e-11	CAGCATCACA	CACTGCAGCAGCAGCAGCAGC	AGCAGCAGGA
14	OsARF19	+	1187	2.34e-06	GAGCACGGCA	GGCTGCAGCATCACCACCACC	CTACTCTCTC
15	OsRGA1	-	1037	2.17e-06	ATCTTCGGCC	CACCACCCCAAAAATCGCCGC	GAATTAAAAA
16	OsGAP1	+	583	1.86e-06	TTCTTCGAAA	ATCTGCAGCACCCGACGACGC	GCATCCCTCT
17	OsBSK3	-	1454	1.33e-07	AATCTCTCGT	CACCTTCGCAGCAACAGCCAA	GCAAATTGCT
18	OsRLA1	-	535	1.65e-08	CTCCCCCCGC	CGCCGCCGCAGCCGCCTCCAG	CTTCTGCTGC
19	OsPPKL1	+	1320	4.65e-08	GCGGGATTCT	CTCCGCCGCCGCCGCCGACGA	GGAGGACGCC
20	OsPPKL2	-	1436	4.49e-11	AACCCTAGCT	CCCCGCCGCCGCCACCGCCGC	CGCAGCAGCT
21	OsPPKL3	-	1261	2.65e-08	CGGTCGTCGC	CGCTTACGCCGCCGCAGCCGC	CGCCGGCGAA
22	OsPUB24	+	1413	3.9e-06	CCTCCTCCGC	CGCCGCCGCCTCAATTAGACC	GAAGCTCTAA
23	OsOFP1	-	311	1.52e-05	CATCAATGCG	CGGCGCCCCAACCGTCCCTCA	CTGCATCTAA
24	OsOFP8	-	1428	5.42e-07	CTCCTGCACT	CACTGCAGAAGCCAATGCAGC	TCAGCTCAGC
25	OsBU1	+	1312	9.9e-10	ATCGATCAGC	AGCAGCAGCAGCAGCAGCAGC	ATCCGCTCCC
26	OsWRKY53	+	1208	7.65e-07	TTGACCTCAC	CCCCTTCGCCGAAGCATCCCC	AAACCATCAC
27	OsMADS47	-	1398	1.33e-07	CCTAGCCGCT	AACCGCACCAGCCAAACCAGC	CGCGAGATAC
28	OsMADS22	-	774	3.46e-07	GTACTCCACT	GGCTGTAGCAGCAGCAGGCGG	CCGGCCGCGC
29	OsMADS55	-	1399	5.42e-07	AAGCAGATTC	ACCCGCAACAACAACAGCACA	GAGAGACAAG
30	OsGSR1	+	1356	1.72e-06	CAACCCCAAC	CCCATCACCAAACACCGCACC	TGCACGCACA
31	OsGAMYBL2	-	617	6.43e-08	CCTTTGTGGA	CAACGCAGCAGAAGAAGCACC	CGGCGTCACA
32	OsEMF1	+	185	2.36e-08	GCCACCACCA	CCGCGCCGCCGCCGCCGGCCG	CGTTCCGAGA
35	OsIBH1	-	831	2.92e-06	TTTTTTCATG	CAAATCAGCATCAGCATCACG	TTGCCGTCCG
36	OsMAPKK4	+	1430	2.26e-05	TCCACGCCGC	GAGCCCACCAGAAAACGCACA	CGCCGACGCG
37	OsMAPK6	+	1295	1.07e-06	GGTGGGCCAC	CACCCCCACCTCCACAGCCCA	AGAGAAAACA
38	OsAK3	-	1480	1.07e-06		CTCCGCAGCAACAACTACTGC	ACTAGCCTTG
39	OsBHS1	-	1391	5.49e-11	GCGGCCCCTG	CGCCGCCGCCGCCGCCGCCGG	CGAGGCGCTG
Motif 5
1	OsBRI1	-	1420	6.68e-08	AGAGAGAACC	TGGCCTGCTGCGAGAGCGGCGGTAGAGAGAGAAAGTAGAG	AGACAGAAGG
2	OsBAK1	+	1319	2.69e-09	GTCGAAAAGC	GAGAGAAGGGGATCGATTCGAAGAGAGAGGAGGTAAAGCG	GCGGCGGGAG
3	OsGSK1	-	1079	2e-06	TGGTGGTATT	GATTAGGATAAAGAATTGGGTATGGATGACGAATGGAGAT	GTGGTACGTC
4	OsGSK2	-	1339	3.75e-06	GGATGGGTGA	GTGGTGGGATGGATGGCTTTGACCAAGAAGAAGGTGGGTG	ATGCTGCTGC
5	OsBZR1	-	1210	2.48e-07	GCTTCGGCGT	GTATGGGTGGTGGGGACGCAGTGGGCGAGCTCACGAGGAG	GGTACGGGAG
6	OsLIC	-	701	6.1e-08	GCGCCCGCGC	GCGCAGATTGCGTCGTCGGAGACGGAGAGGATGAACGGCG	GCGGCTTGGC
7	OsDLT	+	781	2.61e-08	GGAGAGGTTA	GTGAGAGAGGAGTGGTAATGGTGAGGCAACAAGAGTAGGT	TCCATTTCAT
8	OsELT1	-	1245	1.12e-06	AAACTTAATT	AATTGGGAGGGGAAAGCTTAACTAACAAAGGGAAGCGGGG	GACGGGTGCG
9	OsTUD1	-	968	4.79e-10	TCCAAGCCAA	GCTAGAGTGGGTGGAGAGGAGAGAGAGGAAGGCTGCAAGG	GCGATGAGTC
10	OsRAVL1	-	849	3.22e-11	GTTTTCGATC	GGCGTGGTGGGGTGCGCGCGGTGGGAGAAGAAAGGAGGGG	AAGCTACTAG
11	OsGW5	+	1237	2.02e-10	GTAGCCTGGG	ATTGGGACGGAGGAAGCGAAGAGAGAGAAAGAGAGAGGTG	GTTTTGTTTT
12	OsPRA2	-	1281	5.16e-07	TAATTAAGAT	GCTGGCGTATGGAGATTGGAGATGTAGAGGAGAGTGGTTG	ATCTTGCTCC
13	OsARF11	+	156	9.04e-13	CGAGCAAATG	GGGATAGTGTCGTGCATTGAGAGAGAGAGAGAGAGAGGCG	ATCGACTGAC
14	OsARF19	+	656	5.96e-06	AAAAGCGTAC	GCGTGAAAACGATTAGTAAGGTGGGTTGGGAAAAGGGAGC	GCCGAACTCA
15	OsRGA1	+	1148	1.54e-09	GCGCTGTGCG	TGTGTGGGTGGTGTGTTGGAGAGAGAAAAGGGATGGGAGA	GAAGGCACCG
16	OsGAP1	-	958	3.45e-07	CCGCTTGTTT	TGGACGGGAGAAGCAACCGGGCGGGAGGGCGGCGGTGCTG	ACTGGATCCC
18	OsRLA1	-	275	1.57e-10	TGCGTGAGGT	GGGAGACTGGGAGGGATGGAGACGGATGGGGGGGGTGGAT	GCGTGGATGG
19	OsPPKL1	-	969	3.22e-11	GAGGACGGCG	AGGTGAGGTGGGGTGGAGGAGACAGACAGGAGGAGGAGGA	GAGAAGTGTG
20	OsPPKL2	+	1458	8.23e-11	GCGGCGGGGA	GCTAGGGTTTTGGAGGTGGGGGGAGGAGGAGGAGGAGGAG	GGG
21	OsPPKL3	-	1092	9.74e-10	GGTCAGGGAC	TGGACTGCGAAATGGTCGGGGACAGCGAGAAGGAGGAGGG	ACGCGTCGTC
22	OsPUB24	+	788	1.36e-07	TAGTTAAAGT	GGGTTTGGTGGGTTAGTGGAGAGGGGTAACCCAACAGGTT	AGCGGCAAAC
23	OsOFP1	+	390	1.76e-08	GCCACGTAGC	GGTTGGGCGAGGGCCTCGGGGCGAGGCAGCGCGAGGGCCC	GAGGGGCGTG
24	OsOFP8	-	1371	1.05e-07	AGCTAAGCCA	GTGAGAGCGACGTGTGCGCGGCGAGACAGTGAGAGCTAAG	CTCGGAGAGA
25	OsBU1	-	1374	1.93e-09	CTTGTTGCAG	AAGTGTGAGGTAGGAATTGAAGCAGAAAGGGAGAGGGGGC	AGGTTATTTA
26	OsWRKY53	-	923	1.23e-09	TGGACGGACG	GATTGGGGATGGGGATTTGGGGGGGACAAAGACAAAAATG	TGATTTTTTT
27	OsMADS47	-	1308	7.23e-06	GGCCACTCCC	GCTACTACTACTACTTATGGAAGAAAAAGGCAGGGAGGAA	GGGAGCAATG
28	OsMADS22	-	665	1.38e-09	CCGCGGAAAG	GAGGGGGGATGGGCGGCTGGGCTGGGCGGGTAGAGGAGAG	GAGAGGAGAG
29	OsMADS55	-	1283	5.73e-09	CGCCAATGGC	GAGGCGAGGCGAGGCGAGGAAAGAGAAAGAAAGGGATGTG	GCCGCGCGCG
30	OsGSR1	-	1459	2.15e-08	TG	GTGGGTGCGGTGGTGTTTGGGTGGGTTAGGGACTTAGGGT	GGTGTTTATA
31	OsGAMYBL2	-	1019	3.16e-08	TGGACAAAAT	GCTGTGGTGTGTGGTGTGGGGATGGAGAGCCTAGGAGAAT	GATTAGGAGA
32	OsEMF1	-	59	6.72e-12	GGAGAAGAGA	GAGAGAGGGGGGTGGAATGGAAGGGAAAAGAGGAGGAGGA	AAAAGAAAGG
33	OsGRF4	+	1450	1.84e-11	GCGAGCGAGC	GAGAGCGAGAGAGAGATTGAGAGAGAGAGAGGGAAGGGAT	GGCGATGCCG
34	OsILI1	-	1112	1.2e-06	ATCGACTAAT	AGTCTTGAGCATGTGTTGCGGTGCGAGGACGACTGAGGAG	AGAGCTACTA
35	OsIBH1	-	1341	5.73e-09	TCAGAAGGAT	TTGTGGGTTGCGATTTTAGAGAGAGAAAAAAAGGAAAGGG	AAGAGAGCGA
36	OsMAPKK4	+	1259	2.7e-07	AAAAACTGAC	TCGTCTGATTTGTAAAACCAGAGAGAAAAGAAAAAGGGGG	AAAAGGAAGT
37	OsMAPK6	+	121	1.5e-06	AAAAAGTGTT	GGTAGAATGACATGAGCGGGAAGATATGGCGAGCAAAAAA	AAATATGGAA
38	OsAK3	+	1160	4.29e-06	AATGAATCAG	GGTTAGGATTAAATATTAAAATGAAAGAGGGAGAATGAAT	GGTTAGAGTT
39	OsBHS1	-	1164	5.73e-09	CGGCGCGTTT	GAGGGCGTGCAGAGAATTGGGGGAAGGGAGAAGGGTGGTG	GGGTGCCTGC
Motif 6
1	OsBRI1	-	53	4.68e-07	TAAAATAACT	TTATATATTCAATTCATCAAAATATAAA	TGATAAATTA
2	OsBAK1	-	295	6.57e-08	CATATAAAAA	ATCACTAAAAAAGTGTAGTAAAAAAAGA	ACTAACCAGT
3	OsGSK1	+	807	3.36e-07	ACGGATAAAA	ACATAAAACCATATGTTAATAAAAATAT	TTCTACTTAA
4	OsGSK2	-	993	6.57e-08	TAGCTTTTGC	AGACTTAAAATAATTTTTTTAATAAAAA	GTATTTGCAA
6	OsLIC	+	828	2.68e-09	GAAATAAACA	TTTTCAAAACTTATTTTTAAAATATAAA	CTTTTGATGA
7	OsDLT	-	1149	2.43e-06	GGGGCTATGT	GTTTGTAAGTATATATGCAGGAAAGAAT	GGGTGGCTTC
8	OsELT1	-	944	1.92e-08	GTACTATCTC	CTTTTTAATTATATTTTCTAAAAAAAAT	TAACACTATA
9	OsTUD1	+	460	2.83e-07	CCATTTTCCC	AGAGGTAATATAGATTTAAAAATAAAAG	CAGTGTAGTG
11	OsGW5	+	1030	6.45e-07	TTTTATTGGC	ATCACTCATATTTTATCGAAAAGAAAAA	TAAAAGAGAA
12	OsPRA2	+	122	3.61e-08	ACCGTCCGTC	TTATTTGAAAAATTTGTGAAAAAATTGA	AAATATTTAG
14	OsARF19	+	549	7.97e-08	CGGCCTTTTA	ATATTAGTTAATTTTTTTAAAAAATAGA	TCAATATAAT
15	OsRGA1	-	471	4.89e-08	TAACTAACAA	ATATCGAAAAAAATCTAGAAAAAAATAT	TCATATACTA
18	OsRLA1	-	961	1.84e-06	CAGCTAATCC	GTATATAACCAAGTAAACAAAAAGAAAA	ATCTAGATCC
19	OsPPKL1	-	394	2.43e-06	CCGACAATTG	ACTTAGAAACATATTGATAAGTTAGTAA	GCATGTGTAG
20	OsPPKL2	+	233	9.92e-09	CGTTTCACTG	ATTTTTAAAAATAAGTTTATAAAATATA	TATTTAATCG
21	OsPPKL3	+	23	1.73e-08	CTCGAACAAA	ATATGCAAATATGTATTGAAAATACAAA	AGAATTTCAA
22	OsPUB24	+	954	8.14e-06	ATCCTCATGT	GTCTATGATATATGGGTTTAATAACAAA	TTCTTAATTA
23	OsOFP1	-	742	3.08e-10	ACCGTCCGTC	TTATTTAAAAATTTTGTGAAAAAATTAA	AAATATTTAG
24	OsOFP8	+	599	5.32e-06	TAAAGGAACG	TTTTTTAAGCCAAGTGGTAAGATAGAAA	ACAACCAAAA
25	OsBU1	-	896	4.11e-10	TTAATTAAGT	ATTAGTAAAATTTTTTTAAAAAAATAGA	TAATATGATT
26	OsWRKY53	+	303	1.38e-06	TTGGACACAT	GCATGGAGTATTAATGTGAAAAAAAAAT	CAATTACACA
27	OsMADS47	-	995	3.61e-08	ATCTCTATAA	AGTTTTAAATATAGGTTTAGAAAAAAAT	TTAATTGTAC
28	OsMADS22	+	385	2.43e-06	CAAACAGCCG	ATCGCTGAGAAAATGTGAATAAGGCAAA	GCGCGAACTC
29	OsMADS55	-	314	1.36e-11	GCTATAAGCC	AGCTATAAACATATTTTAAAGAGATAAA	GGAAGAGAGA
30	OsGSR1	+	606	1.18e-12	GCTATAAGCC	AGCTGTAAACATATTTTAAAAAGATAAA	GGAAGAGAGA
32	OsEMF1	-	1126	4.13e-06	CAGAAATTCG	AGCGGGCAAAATTATAGCAAGAAATAAA	TTCCCCCAAA
33	OsGRF4	-	620	1.4e-07	TTAAAAGTTT	ATATGTAGGAAAGTTTTAATGTGATAAA	AAAGCTGTAA
34	OsILI1	+	357	3.43e-09	GTCTTTTTCC	CTTTCTAATAAAATTTGGAAAATACAAA	GATGTATATG
35	OsIBH1	-	282	3.88e-09	TTAATTGGCA	AGCTTTAAAATTGAGGTAAAAAGAAAAA	AAAAATATTC
36	OsMAPKK4	+	652	1.67e-07	AATACAATTT	ACAAATAACTAAAATTTAAAATTAAAAA	AACATGGGAA
37	OsMAPK6	+	884	1.24e-10	GCTATTAGCC	AGCTATAAACATATTTTAATGAGATAAA	AGATGAGAGA
38	OsAK3	-	461	2.94e-08	TGAAAAAAAA	ATTAATAATTTCTTTTTGAAAAGAAAAA	TCGTATTGCA
39	OsBHS1	+	397	8.81e-07	ATATATATAT	ATATATATATATATATATATAAAATTGT	AGAATTATTT
Motif 7
1	OsBRI1	-	632	9.13e-10	GCGGTCACGT	GCCGTCGCGAGGGGGAGGGTTGCGCGCCG	GATTGACCGG
5	OsBZR1	-	247	2.73e-07	GCAACAAGTG	GCCGGCGCTAGGACGGCGGCCCAGGCATG	GAACATGATT
6	OsLIC	+	671	9.13e-10	AGCGCCACCA	CCGCCGGCGCCGCCGCGCGGGCCAAGCCG	CCGCCGTTCA
7	OsDLT	+	615	3.78e-08	ACCGTCCGGT	CGCGATCCGACGGCGTGGGAGCCGCCTCG	AGATTCGCGC
8	OsELT1	+	1068	8.05e-07	TTTAGTAAAC	AGAGCAGCCAGGGGAAGGGCCCAGGCCCA	ACTAACAATT
9	OsTUD1	+	1419	1.4e-08	CGCCGTCCGT	CCGTCCGGCCGGCCGTGCGGCGCGCGTGG	AGGAGGTGGT
10	OsRAVL1	+	1441	2.22e-11	GACGCCGGAG	GCAGAGGCGGAGCGGAGGGCGCCGCCGCT	AGGGGGAGGT
11	OsGW5	-	1461	3.46e-09	TCGCCGCTGT	CGAGCGGTGGCGCGGCGCGCTCCGGGGTA	GCTAGCGGGT
13	OsARF11	-	65	5.1e-07	TACGTACTGT	CCTCGTGTCCAGCCAAACGCGACGCGCCG	AGCCGTGCCA
14	OsARF19	+	1372	3.94e-10	ATTGATTCCT	GCTCCGACGAAGACGGCGGCGGCGCCGGT	GACCTCGCCG
16	OsGAP1	-	1267	2.91e-08	GCAACAGCGA	CCGCCCGGCCGGCCAACGGCGGCAGCGGA	ACGGAGCGGA
18	OsRLA1	+	658	1.29e-09	GCAGGTGGCG	CCGCCGCCGAGGAGGCCCGTGGCGGCGCG	GAAGGAGAGG
19	OsPPKL1	-	1133	3.84e-09	GATTCGGGAG	GCCGGCCGGGCCGTGCGCGCGGCGCGGGG	GAAGGGAAGA
20	OsPPKL2	+	1083	5.23e-09	CACCACCCTC	CGGCCGGCGGCGGCGGCCGCGCCTCCCAT	TTACTCCCGC
21	OsPPKL3	+	1328	3.88e-07	TTCGGTGGGG	GGAGGAGGGATGGCAGCGGCCTCGCCGCA	AGTGGCAAGG
22	OsPUB24	-	680	5.79e-08	CAATCCGCAT	GCTTTGATGAAGGCGAGCGCGCCGGGGTT	TCCCATTCTA
23	OsOFP1	-	27	7.09e-09	ACAAGGGTGT	CCCCCGTGTCGGCGGGGGGCGGCGCTGGG	CCCCACTCGA
25	OsBU1	-	1467	3.18e-08	CGTCG	GCGGCGGCGAGGGCGAATGCGGCTAGCTG	ATCGAGCTGT
26	OsWRKY53	-	1073	3.15e-07	TTTCGGGGAA	GGAGACGCCGGGGTGTGGGGCCCACCCGA	GAGCGTCGCG
27	OsMADS47	-	1101	2.04e-07	GGAGCCACAG	GGACGGAGGCAGGTGTCCGCCACGAGGTG	GTTAGGACTC
28	OsMADS22	-	1256	8.67e-12	GGTGAGGTGA	GGCGAGGCGAGGCGAGGCGCGGCGCGGCT	GGTGTCTCGA
29	OsMADS55	-	1348	1.27e-08	GAGAGAGAAA	CGCGCGCCGCAGCGGCGGGGTGCGCCTAG	TATATAGCCG
30	OsGSR1	-	1284	1.4e-07	ACGCGTGAAC	CGGTCGATGGGCGCAGGCGCGCAGCTGGG	CCGTAGCACT
32	OsEMF1	-	233	1.41e-10	GGAAGGAAGA	GGACGCAGGCGCGCGGGCGCGCCGCGGTG	GATTCCGATC
33	OsGRF4	-	1251	4.89e-08	GGACGTCGAG	CCCGACACGAGAAGGCGCGCTCCGACCCG	AGCTAGACGA
39	OsBHS1	-	1419	1.23e-10	GTCTGCTGCT	GCTGCTGCGCGCCCGGCGGCTGCGCGGCG	GCCCCTGCGC
Motif 8
15	OsRGA1	-	120	1.52e-17	TGATAAATCG	CGCAATAGAAAAATGGGCCCTCAAAGTGGACTACGCAACATCTGTTTGTG	CCCGAGAACA
23	OsOFP1	-	1026	6.06e-23	GACTATAGAT	GATGATTTAAATTTTGGAGCTAGTAGTGGGCTATATTATTAAACTTGCTC	TTAGGAGAGT
29	OsMADS55	-	125	7.48e-25	ATATTACATT	GGCTATAAATGATTTGAAGCTAGTAGTGGGCTTTGCTATTAAACTTGCTC	GGGGAAAAGA
30	OsGSR1	+	492	2.84e-25	CTATTAAATT	GACTATAGATAAATTGTAGTTAGTAGTAGGCTATAATATTAAACTTGCTC	TTACATCTCC
37	OsMAPK6	+	1049	1.28e-29	CTATTATGTT	GGCTATAGATAAATTGGAGTTAGTAGTGGGCTATACTATTAAACTTGCTC	TTATGGGTGT
Motif 9
1	OsBRI1	+	1339	4.6e-06	CCCTCTACTG	TGTTTGCGTCTTTCTTCTTCGCTTCTCTT	TCTCTCTCTC
2	OsBAK1	-	140	4.6e-06	CGGTTGGATC	TATTTTTAAGAGTACTATTTTATAAACTT	GAGATTTTCT
3	OsGSK1	+	29	9.82e-07	AGACTTACCG	CATCTTTAATCTTCTTAGTTTCTTTTGGC	CCTAGTTTTT
4	OsGSK2	-	701	2.37e-06	TTTAAAAACA	TGTTCTCCAAACATTACTTCTTTTCTTTA	GGCCTTGTTT
5	OsBZR1	+	804	6.69e-05	ACAGCCCAAC	AACTCTTATCCTTCGCTATTTGTTACATT	ATTATATGTG
6	OsLIC	+	788	9.67e-09	TAGCGGATTT	TTTTTTCAACTTTTTTAATTTTTAATTTT	AGAAATAAAC
7	OsDLT	-	1383	8.04e-08	CTCGTCTTCT	TCTTCTTCTTCCTCCTCTGTTTCTCACTC	TGATTTCTCT
8	OsELT1	-	538	1.96e-09	CAAAATATGG	TTTCCTTCTATTTTCTCATTTATTCACTT	GCCATATCAA
9	OsTUD1	+	591	1.08e-06	CCCTGCTATA	GATTCTACTCCATCTTTTGTTGTTGTTGT	TGCGCTTTGG
10	OsRAVL1	-	754	6.17e-07	TTGATGGTGC	TGCTTTTTACCTTTTTCTGCTTGTTGTTT	GGGTAGGCTT
11	OsGW5	+	531	4.6e-08	CAGCCTCTGT	TGTTCTTTTTGGTCTTCTTCTTCTACTTC	CTCCCAAAAA
12	OsPRA2	-	1064	1.34e-05	ATATATGTAC	TCTCCCTTTCATCATTCATTTGTAGAGTA	CCTGAGTACG
13	OsARF11	+	1269	1.29e-06	TGAACCTCCC	TTCTCCACGAATTCCTATTTTATTTTGGC	TCTCCACTTT
14	OsARF19	-	826	4.98e-06	TATTATGACA	CATCCTACTAGGTTGAATTTTTTTAAGGA	CAAAGGGAGT
15	OsRGA1	-	343	8.17e-07	AAGACAATAA	ATCTTTTAGAATTTTTTTTCTTTCAATGT	CATTTTACAC
16	OsGAP1	+	371	2.89e-08	CATCTAGAGA	CTACCAACTCTTTTTTCTTCTTTTCCTTC	GGTGCTACGA
17	OsBSK3	+	612	1.34e-05	TGGTATCCTA	TTGTCTTCACCTTAATCCTTTTGCATTGC	TAACGATGTG
18	OsRLA1	+	1341	3.91e-06	TGTTCTTGTA	CCACCATATGCTACTTCTTTCTTAATTTT	GTTGTAATTT
19	OsPPKL1	+	81	8.04e-08	GCTTGTAGTT	TCTTTTTAGGATTTGTAGTTTTTTCCTTA	TTATTACTCC
20	OsPPKL2	-	121	2.58e-06	ACTCACTCTG	TTTCATAATGTTTTAACTTTTTTCTAGTC	AAACGTCTTT
21	OsPPKL3	-	889	2.97e-09	TTGCGTTTCG	TCTTCGTCTCTTTTTTTTTCCTTTCTTTT	GGATTTTATG
22	OsPUB24	-	258	1.55e-05	ACAATGTTGT	CATCCTTCTCCTTCATCAGCTCCACATCC	AGCTGCAGAT
23	OsOFP1	+	891	2.71e-05	GATTGGTTTC	TTAGTTTCTAGATTTTAATTCATTTTCTA	GATTCTATAA
24	OsOFP8	+	1118	2.09e-07	GTTGTTCACA	TATCTTTCTCAGGTTTCTGCTTTCCTCTT	GCACTGTCCG
25	OsBU1	+	939	1.88e-07	ATTAATCATA	TGTTAATCTACTTTTTCGTTTTTTTACTA	ATACTTAATT
26	OsWRKY53	-	891	8.51e-09	AAAAATGTGA	TTTTTTTTTGCTTTTTCCTTTTTATTGTT	CGGTTTTTCA
27	OsMADS47	+	66	4.1e-08	TAGATCCACA	TCTCCTCCTAAATTGTCTTTTTTTTTGGA	CGAATCAGGG
28	OsMADS22	+	949	9.99e-06	GCTTCGCCGT	TTATTTTAAGATTTTTCTTTGGGTTGTGA	GTAAGGCTTG
29	OsMADS55	-	632	1.24e-07	CAAATTAATT	TATCTTATTAATTATTTTTTTTCTAATTA	TTTAGTTTAT
30	OsGSR1	+	1175	4.24e-06	ATGCAGAGTG	GTTTTTTGATGTTTTTCATCTGTTCCCGC	CACCACCAAC
31	OsGAMYBL2	+	114	2.58e-06	CCTCACGTGT	TCTCCTATGCCTTCCTCATCTTCCATTGG	ACCTACTGCA
32	OsEMF1	+	667	2.83e-07	TACTTCCGAT	TTCCCCACTTTTTTTTCTTCCTTTCGGGT	TGGGGGGTTG
33	OsGRF4	+	161	5.15e-08	GGTTAAGCAC	TTTTTTTAGCATTCTAAGTTTCTTATTTT	GTAGGATTTT
34	OsILI1	+	562	1.55e-05	AGAACATCAC	GATGCTAAGCATTCTTCTGTTGTCGTTCT	CAGTTACTGT
35	OsIBH1	+	870	2.83e-07	AAAAAAGCAT	TGCCTTAATTTTTCCTCTTTTTTTTCATC	CAATTGTAAC
36	OsMAPKK4	-	315	3.25e-08	TCTAGTCTCC	TCTTCCAATATTCCTTATTTTTTTAATTT	CGAATTTCAA
37	OsMAPK6	+	655	4.72e-15	TTATTTTCCA	TTTTCTTCTCATTCTTCTTTTTTTCCTTT	TAAATTTGTA
38	OsAK3	-	121	2.31e-07	TCAGCTTGAG	CATTCTTCTTAATTTTCTTGCTTAATTTT	CCTGCAAAAA
39	OsBHS1	-	1109	1.96e-09	TGGCCTCCCC	CCTTCTTCTCTTTTTTATTTCTCTATCTC	TCTTTTTTTT
Motif 10
1	OsBRI1	-	1097	1.31e-06	GAGGTCGCAC	GGCGGAGGCGG	ACGCAAGAGA
2	OsBAK1	-	982	2.59e-06	GAACGGGATC	GGTGGAGGAGG	TGGGATCCCG
3	OsGSK1	-	1412	6.37e-06	GCGGGGGGAT	GGTGGTGGTGT	GCTTTTGACC
4	OsGSK2	-	1239	1.39e-05	GGTGGATTAG	TGGGGAGGTGG	ATTAGATTAG
5	OsBZR1	-	1150	2.48e-07	AGATTCTACT	GGTGGTGGTGG	CGTCCCCACC
6	OsLIC	+	1317	1.31e-06	TCGAGTTCTC	GGCGGAGGCGG	CAAGCCGGCG
7	OsDLT	-	760	2.48e-07	TAACCTCTCC	GGTGGTGGTGG	TCTCTGCTCT
8	OsELT1	-	1490	5.4e-05		GGTGGTGGAAT	GAGGAGAGCT
10	OsRAVL1	+	1471	5.16e-06	GCCGCCGCTA	GGGGGAGGTAG	TAGTATCTAC
11	OsGW5	+	1313	2.48e-07	CTGCCGCATT	GGTGGTGGTGG	CCTCCTCTCC
13	OsARF11	+	33	7.46e-06	TGCGTCGCAT	GGTGGAGGGAG	GGACAGAGAT
14	OsARF19	-	1085	6.77e-05	GTGTGCGAGA	GGTGGAAGGAG	GTCAGCTACA
15	OsRGA1	+	1486	5.84e-06	AGGTAGGTTT	GGGGGAGGCGA	GATC
16	OsGAP1	-	1490	8.83e-07		GGCGGTGGCGG	CTTTCCCTCT
17	OsBSK3	+	468	0.000109	CCTCAGGCTT	TGCGGTGGAGA	ACATCGTGTC
18	OsRLA1	-	374	7.91e-07	GTGACCGTTT	GGGGGAGGCGG	TCGCGGTGAG
19	OsPPKL1	+	1365	4.06e-06	ACGACGAGGA	GGGGGAGGAGG	CTAGGGTTCC
20	OsPPKL2	+	1162	2.48e-07	CGATGGTGGT	GGTGGTGGTGG	TGTCCTTCCC
21	OsPPKL3	-	1160	2.97e-06	GTCGCGGAGT	GGTGGTGGCGA	GAGTGGAAAT
22	OsPUB24	-	1458	2.39e-05	CCTCCACGCA	GGCGGCGGCGA	GGGCTCGCCG
23	OsOFP1	-	1380	1.17e-05	GAAACGGGGA	GGGGGAGGTGT	GTACGCGTAC
24	OsOFP8	-	815	8.27e-05	TACACCGTAG	GGGAGAGGGAG	AAGATGACTG
25	OsBU1	+	149	1.54e-05	GTTCCCAATC	GGTGGAGGCCG	CACTTGATCG
26	OsWRKY53	-	1382	1.54e-05	ACGACGAGAC	GGGAGTGGTGG	ATAGGCTCGT
27	OsMADS47	+	1469	5.84e-06	CCGATTTTGC	GGCGGCGGTGG	TGAATTGGTG
28	OsMADS22	-	626	6.37e-06	CTGGGCGCCG	TGTGGTGGCGG	GTTTGTTTGT
29	OsMADS55	+	1195	2.48e-07	CGCACCGCAC	GGTGGTGGTGG	CTCTCGGCTC
30	OsGSR1	-	1206	2.1e-05	GCGTCGTGCT	GGTGTTGGTGG	TGGCGGGAAC
31	OsGAMYBL2	-	1270	1.22e-06	GAGGGGCTGT	GGTGGTGGGGG	TTAAGGCCAA
32	OsEMF1	-	173	1.12e-07	GCGGCGCGGT	GGTGGTGGCGG	CGAGTACTGC
33	OsGRF4	+	1223	4.4e-06	GACAGGCCCG	GGGGGAGGCAG	GTGTTTGTCG
35	OsIBH1	-	911	1.03e-05	ATATGAGTAC	GGTGGTAGTGG	TAGTTACAAT
36	OsMAPKK4	-	1319	1.8e-05	AAGCCGTGAT	GGGGGTGGCAA	GAAAATTATA
38	OsAK3	-	1380	2.57e-05	AGGAGGTTTA	GGTGGTGGGGC	TTTTTGTTTC
39	OsBHS1	-	1265	4.75e-06	GGGGGGATCC	GGCGGCGGCGG	AGGAGGATCC
