# Supplementary material for: In-Silico Study of Brassinosteroid Signaling Genes in Rice Provides Insight Into Mechanisms Which Regulate Their Expression
Source: Front Genet. 2022 Jul 6;13:953458. doi: 10.3389/fgene.2022.953458 (PMC9299959; doi:10.3389/fgene.2022.953458)
Supplement: Supplementary file 5 [file Table4.XLSX]

## Sheet: Sheet1
Gene ID	Gene name	Site Name	Organism	Position	Strand	Matrix score.	sequence	function
LOC_Os01g10840	OsGSK1	AAGAA-motif	Avena sativa	437	+	7	GAAAGAA
LOC_Os01g10840	OsGSK1	AAGAA-motif	Avena sativa	1225	+	7	GAAAGAA
LOC_Os01g10840	OsGSK1	AAGAA-motif	Avena sativa	737	-	7	GAAAGAA
LOC_Os01g10840	OsGSK1	ABRE	Arabidopsis thaliana	643	+	6	CACGTG	cis-acting element involved in the abscisic acid responsiveness
LOC_Os01g10840	OsGSK1	ABRE	Arabidopsis thaliana	644	+	5	ACGTG	cis-acting element involved in the abscisic acid resp
LOC_Os01g10840	OsGSK1	AC-II	Phaseolus vulgaris	1418	+	11	CCACCAACCCCC
LOC_Os01g10840	OsGSK1	AE-box	Arabidopsis thaliana	440	+	8	AGAAACAA	part of a module for light response
LOC_Os01g10840	OsGSK1	AE-box	Arabidopsis thaliana	733	-	8	AGAAACAA	part of a module for light response
LOC_Os01g10840	OsGSK1	ARE	Zea mays	291	+	6	AAACCA	cis-acting regulatory element essential for the anaerobic induction
LOC_Os01g10840	OsGSK1	ARE	Zea mays	812	+	6	AAACCA	cis-acting regulatory element essential for the anaerobic induction
LOC_Os01g10840	OsGSK1	ARE	Zea mays	465	+	6	AAACCA	cis-acting regulatory element essential for the anaerobic induction
LOC_Os01g10840	OsGSK1	ARE	Zea mays	1296	+	6	AAACCA	cis-acting regulatory element essential for the anaerobic induction
LOC_Os01g10840	OsGSK1	AT~TATA-box	Arabidopsis thaliana	1015	-	6	TATATA
LOC_Os01g10840	OsGSK1	CAAT-box	Nicotiana glutinosa	97	+	4	CAAT
LOC_Os01g10840	OsGSK1	CAAT-box	Nicotiana glutinosa	850	-	4	CAAT
LOC_Os01g10840	OsGSK1	CAAT-box	Nicotiana glutinosa	619	+	4	CAAT
LOC_Os01g10840	OsGSK1	CAAT-box	Nicotiana glutinosa	1101	+	4	CAAT
LOC_Os01g10840	OsGSK1	CAAT-box	Nicotiana glutinosa	445	+	4	CAAT
LOC_Os01g10840	OsGSK1	CAAT-box	Arabidopsis thaliana	1100	+	5	CCAAT	common cis-acting element in promoter and enhancer regions
LOC_Os01g10840	OsGSK1	CAAT-box	Pisum sativum	688	+	5	CAAAT	common cis-acting element in promoter and enhancer regions
LOC_Os01g10840	OsGSK1	CAAT-box	Pisum sativum	1184	+	5	CAAAT	common cis-acting element in promoter and enhancer regions
LOC_Os01g10840	OsGSK1	CAAT-box	Nicotiana glutinosa	182	+	4	CAAT
LOC_Os01g10840	OsGSK1	CAAT-box	Nicotiana glutinosa	967	+	4	CAAT
LOC_Os01g10840	OsGSK1	CAAT-box	Nicotiana glutinosa	677	-	4	CAAT
LOC_Os01g10840	OsGSK1	CAAT-box	Nicotiana glutinosa	1118	+	4	CAAT
LOC_Os01g10840	OsGSK1	CAAT-box	Nicotiana glutinosa	602	+	4	CAAT
LOC_Os01g10840	OsGSK1	CAAT-box	Pisum sativum	1038	+	5	CAAAT	common cis-acting element in promoter and enhancer regions
LOC_Os01g10840	OsGSK1	CAAT-box	Nicotiana glutinosa	784	+	4	CAAT
LOC_Os01g10840	OsGSK1	CAAT-box	Pisum sativum	861	+	5	CAAAT	common cis-acting element in promoter and enhancer regions
LOC_Os01g10840	OsGSK1	CAAT-box	Nicotiana glutinosa	117	+	4	CAAT
LOC_Os01g10840	OsGSK1	CAAT-box	Pisum sativum	1027	-	5	CAAAT	common cis-acting element in promoter and enhancer regions
LOC_Os01g10840	OsGSK1	CAAT-box	Nicotiana glutinosa	271	+	4	CAAT
LOC_Os01g10840	OsGSK1	CCAAT-box	Hordeum vulgare	498	-	6	CAACGG	MYBHv1 binding site
LOC_Os01g10840	OsGSK1	CGTCA-motif	Hordeum vulgare	673	+	5	CGTCA	cis-acting regulatory element involved in the MeJA-responsiveness
LOC_Os01g10840	OsGSK1	CGTCA-motif	Hordeum vulgare	1088	+	5	CGTCA	cis-acting regulatory element involved in the MeJA-responsiveness
LOC_Os01g10840	OsGSK1	G-Box	Pisum sativum	643	+	6	CACGTG	cis-acting regulatory element involved in light responsiveness
LOC_Os01g10840	OsGSK1	G-box	Arabidopsis thaliana	643	+	6	CACGTG	cis-acting regulatory element involved in light responsiveness
LOC_Os01g10840	OsGSK1	GC-motif	Zea mays	1426	+	6	CCCCCG	enhancer-like element involved in anoxic specific inducibility
LOC_Os01g10840	OsGSK1	GC-motif	Zea mays	1494	+	6	CCCCCG	enhancer-like element involved in anoxic specific inducibility
LOC_Os01g10840	OsGSK1	I-box	Flaveria trinervia	1094	+	10	cCATATCCAAT	part of a light responsive element
LOC_Os01g10840	OsGSK1	MRE	Petroselinum crispum	768	+	7	AACCTAA	MYB binding site involved in light responsiveness
LOC_Os01g10840	OsGSK1	MYB recognition site	Arabidopsis thaliana	498	+	6	CCGTTG
LOC_Os01g10840	OsGSK1	MYC	Arabidopsis thaliana	295	-	6	CATGTG
LOC_Os01g10840	OsGSK1	MYC	Arabidopsis thaliana	861	-	6	CATTTG
LOC_Os01g10840	OsGSK1	MYC	Arabidopsis thaliana	469	-	6	CATGTG
LOC_Os01g10840	OsGSK1	MYC	Arabidopsis thaliana	1026	+	6	CATTTG
LOC_Os01g10840	OsGSK1	Myb	Arabidopsis thaliana	1259	-	6	TAACTG
LOC_Os01g10840	OsGSK1	Myb	Arabidopsis thaliana	1284	-	6	TAACTG
LOC_Os01g10840	OsGSK1	STRE	Arabidopsis thaliana	1389	-	5	AGGGG
LOC_Os01g10840	OsGSK1	TATA	Arabidopsis thaliana	527	+	8	TATAAAAT
LOC_Os01g10840	OsGSK1	TATA-box	Brassica napus	99	+	6	ATTATA	core promoter element around -30 of transcription start
LOC_Os01g10840	OsGSK1	TATA-box	Helianthus annuus	699	-	6	TATAAA	core promoter element around -30 of transcription start
LOC_Os01g10840	OsGSK1	TATA-box	Brassica oleracea	478	+	6	ATATAA	core promoter element around -30 of transcription start
LOC_Os01g10840	OsGSK1	TATA-box	Arabidopsis thaliana	1015	-	6	TATATA	core promoter element around -30 of transcription start
LOC_Os01g10840	OsGSK1	TATA-box	Arabidopsis thaliana	209	+	4	TATA	core promoter element around -30 of transcription start
LOC_Os01g10840	OsGSK1	TATA-box	Arabidopsis thaliana	857	-	4	TATA	core promoter element around -30 of transcription start
LOC_Os01g10840	OsGSK1	TATA-box	Arabidopsis thaliana	684	+	4	TATA	core promoter element around -30 of transcription start
LOC_Os01g10840	OsGSK1	TATA-box	Arabidopsis thaliana	1205	-	4	TATA	core promoter element around -30 of transcription start
LOC_Os01g10840	OsGSK1	TATA-box	Arabidopsis thaliana	101	+	4	TATA	core promoter element around -30 of transcription start
LOC_Os01g10840	OsGSK1	TATA-box	Arabidopsis thaliana	728	+	4	TATA	core promoter element around -30 of transcription start
LOC_Os01g10840	OsGSK1	TATA-box	Arabidopsis thaliana	510	+	4	TATA	core promoter element around -30 of transcription start
LOC_Os01g10840	OsGSK1	TATA-box	Arabidopsis thaliana	1017	-	4	TATA	core promoter element around -30 of transcription start
LOC_Os01g10840	OsGSK1	TATA-box	Arabidopsis thaliana	335	+	4	TATA	core promoter element around -30 of transcription start
LOC_Os01g10840	OsGSK1	TATA-box	Arabidopsis thaliana	981	+	9	ccTATAAAaa	core promoter element around -30 of transcription start
LOC_Os01g10840	OsGSK1	TATA-box	Brassica juncea	698	-	7	TATAAAT	core promoter element around -30 of transcription start
LOC_Os01g10840	OsGSK1	TATA-box	Brassica oleracea	1016	+	6	ATATAA	core promoter element around -30 of transcription start
LOC_Os01g10840	OsGSK1	TATA-box	Arabidopsis thaliana	100	-	5	TATAA	core promoter element around -30 of transcription start
LOC_Os01g10840	OsGSK1	TATA-box	Arabidopsis thaliana	700	-	5	TATAA	core promoter element around -30 of transcription start
LOC_Os01g10840	OsGSK1	TATA-box	Arabidopsis thaliana	479	+	4	TATA	core promoter element around -30 of transcription start
LOC_Os01g10840	OsGSK1	TATA-box	Arabidopsis thaliana	1203	+	9	ccTATAAAaa	core promoter element around -30 of transcription start
LOC_Os01g10840	OsGSK1	TATA-box	Arabidopsis thaliana	161	+	4	TATA	core promoter element around -30 of transcription start
LOC_Os01g10840	OsGSK1	TATA-box	Arabidopsis thaliana	701	+	4	TATA	core promoter element around -30 of transcription start
LOC_Os01g10840	OsGSK1	TATA-box	Arabidopsis thaliana	527	+	4	TATA	core promoter element around -30 of transcription start
LOC_Os01g10840	OsGSK1	TC-rich repeats	Nicotiana tabacum	1225	-	9	GTTTTCTTAC	cis-acting element involved in defense and stress responsiveness
LOC_Os01g10840	OsGSK1	TCA-element	Nicotiana tabacum	409	+	9	CCATCTTTTT	cis-acting element involved in salicylic acid responsiveness
LOC_Os01g10840	OsGSK1	TCA-element	Nicotiana tabacum	583	+	9	CCATCTTTTT	cis-acting element involved in salicylic acid responsiveness
LOC_Os01g10840	OsGSK1	TGA-element	Brassica oleracea	325	-	6	AACGAC	auxin-responsive element
LOC_Os01g10840	OsGSK1	TGACG-motif	Hordeum vulgare	673	-	5	TGACG	cis-acting regulatory element involved in the MeJA-responsiveness
LOC_Os01g10840	OsGSK1	TGACG-motif	Hordeum vulgare	1088	-	5	TGACG	cis-acting regulatory element involved in the MeJA-responsiveness
LOC_Os01g10840	OsGSK1	Unnamed__4	Petroselinum hortense	390	+	4	CTCC
LOC_Os01g10840	OsGSK1	Unnamed__4	Petroselinum hortense	1320	+	4	CTCC
LOC_Os01g10840	OsGSK1	Unnamed__4	Petroselinum hortense	1271	-	4	CTCC
LOC_Os01g10840	OsGSK1	Unnamed__4	Petroselinum hortense	1472	+	4	CTCC
LOC_Os01g10840	OsGSK1	Unnamed__4	Petroselinum hortense	1133	+	4	CTCC
LOC_Os01g10840	OsGSK1	Unnamed__4	Petroselinum hortense	1392	+	4	CTCC
LOC_Os01g10840	OsGSK1	Unnamed__4	Petroselinum hortense	1274	-	4	CTCC
LOC_Os01g10840	OsGSK1	Unnamed__4	Petroselinum hortense	1490	+	4	CTCC
LOC_Os01g10840	OsGSK1	Unnamed__4	Petroselinum hortense	1081	+	4	CTCC
LOC_Os01g10840	OsGSK1	Unnamed__4	Petroselinum hortense	1387	+	4	CTCC
LOC_Os01g10840	OsGSK1	Unnamed__4	Petroselinum hortense	1201	+	4	CTCC
LOC_Os01g10840	OsGSK1	Unnamed__4	Petroselinum hortense	1468	+	4	CTCC
LOC_Os01g10840	OsGSK1	W box	Arabidopsis thaliana	1402	-	6	TTGACC
LOC_Os01g10840	OsGSK1	WUN-motif	Nicotiana glutinosa	309	+	9	AAATTACTA
LOC_Os01g10840	OsGSK1	as-1	Arabidopsis thaliana	673	-	5	TGACG
LOC_Os01g10840	OsGSK1	as-1	Arabidopsis thaliana	1088	-	5	TGACG
LOC_Os01g10840	OsGSK1	circadian	Lycopersicon esculentum	1239	+	9	CAAAGATATC	cis-acting regulatory element involved in circadian control
LOC_Os01g12690	OsOFP1	A-box	Petroselinum crispum	7	+	6	CCGTCC	cis-acting regulatory element
LOC_Os01g12690	OsOFP1	A-box	Petroselinum crispum	315	-	6	CCGTCC	cis-acting regulatory element
LOC_Os01g12690	OsOFP1	A-box	Petroselinum crispum	140	-	6	CCGTCC	cis-acting regulatory element
LOC_Os01g12690	OsOFP1	A-box	Petroselinum crispum	608	+	6	CCGTCC	cis-acting regulatory element
LOC_Os01g12690	OsOFP1	A-box	Petroselinum crispum	11	+	6	CCGTCC	cis-acting regulatory element
LOC_Os01g12690	OsOFP1	A-box	Petroselinum crispum	360	+	6	CCGTCC	cis-acting regulatory element
LOC_Os01g12690	OsOFP1	A-box	Petroselinum crispum	773	-	6	CCGTCC	cis-acting regulatory element
LOC_Os01g12690	OsOFP1	A-box	Petroselinum crispum	201	+	6	CCGTCC	cis-acting regulatory element
LOC_Os01g12690	OsOFP1	AAGAA-motif	Avena sativa	993	+	7	GAAAGAA
LOC_Os01g12690	OsOFP1	ABRE	Arabidopsis thaliana	1333	-	5	ACGTG	cis-acting element involved in the abscisic acid responsiveness
LOC_Os01g12690	OsOFP1	ABRE	Arabidopsis thaliana	382	-	5	ACGTG	cis-acting element involved in the abscisic acid responsiveness
LOC_Os01g12690	OsOFP1	ABRE	Arabidopsis thaliana	1312	+	5	ACGTG	cis-acting element involved in the abscisic acid responsiveness
LOC_Os01g12690	OsOFP1	ABRE	Hordeum vulgare	1365	-	9	CGTACGTGCA	cis-acting element involved in the abscisic acid responsiveness
LOC_Os01g12690	OsOFP1	ABRE	Arabidopsis thaliana	1311	-	6	CACGTG	cis-acting element involved in the abscisic acid responsiveness
LOC_Os01g12690	OsOFP1	ABRE	Arabidopsis thaliana	640	-	5	ACGTG	cis-acting element involved in the abscisic acid responsiveness
LOC_Os01g12690	OsOFP1	ABRE	Oryza sativa	510	+	10	GCCGCGTGGC	cis-acting element involved in the abscisic acid responsiveness
LOC_Os01g12690	OsOFP1	ABRE	Hordeum vulgare	280	-	9	CGTACGTGCA	cis-acting element involved in the abscisic acid responsiveness
LOC_Os01g12690	OsOFP1	ABRE	Arabidopsis thaliana	282	-	5	ACGTG	cis-acting element involved in the abscisic acid responsiveness
LOC_Os01g12690	OsOFP1	ABRE	Arabidopsis thaliana	258	+	5	ACGTG	cis-acting element involved in the abscisic acid responsiveness
LOC_Os01g12690	OsOFP1	ABRE	Arabidopsis thaliana	213	+	5	ACGTG	cis-acting element involved in the abscisic acid responsiveness
LOC_Os01g12690	OsOFP1	ABRE	Arabidopsis thaliana	183	+	5	ACGTG	cis-acting element involved in the abscisic acid responsiveness
LOC_Os01g12690	OsOFP1	ABRE	Arabidopsis thaliana	108	+	5	ACGTG	cis-acting element involved in the abscisic acid responsiveness
LOC_Os01g12690	OsOFP1	ABRE	Arabidopsis thaliana	107	+	6	CACGTG	cis-acting element involved in the abscisic acid responsiveness
LOC_Os01g12690	OsOFP1	ABRE3a	Zea mays	282	-	6	TACGTG
LOC_Os01g12690	OsOFP1	ABRE3a	Zea mays	382	-	6	TACGTG
LOC_Os01g12690	OsOFP1	ABRE4	Zea mays	282	+	6	CACGTA
LOC_Os01g12690	OsOFP1	ABRE4	Zea mays	382	+	6	CACGTA
LOC_Os01g12690	OsOFP1	ARE	Zea mays	1143	-	6	AAACCA	cis-acting regulatory element essential for the anaerobic induction
LOC_Os01g12690	OsOFP1	AT~TATA-box	Arabidopsis thaliana	1423	-	6	TATATA
LOC_Os01g12690	OsOFP1	AT~TATA-box	Arabidopsis thaliana	1421	-	6	TATATA
LOC_Os01g12690	OsOFP1	CAAT-box	Nicotiana glutinosa	254	-	4	CAAT
LOC_Os01g12690	OsOFP1	CAAT-box	Nicotiana glutinosa	335	-	4	CAAT
LOC_Os01g12690	OsOFP1	CAAT-box	Nicotiana glutinosa	266	+	4	CAAT
LOC_Os01g12690	OsOFP1	CAAT-box	Nicotiana glutinosa	206	+	4	CAAT
LOC_Os01g12690	OsOFP1	CAAT-box	Arabidopsis thaliana	205	+	5	CCAAT	common cis-acting element in promoter and enhancer regions
LOC_Os01g12690	OsOFP1	CAAT-box	Pisum sativum	660	-	5	CAAAT	common cis-acting element in promoter and enhancer regions
LOC_Os01g12690	OsOFP1	CAAT-box	Arabidopsis thaliana	1149	-	5	CCAAT	common cis-acting element in promoter and enhancer regions
LOC_Os01g12690	OsOFP1	CAAT-box	Arabidopsis thaliana	882	-	5	CCAAT	common cis-acting element in promoter and enhancer regions
LOC_Os01g12690	OsOFP1	CAAT-box	Nicotiana glutinosa	589	-	4	CAAT
LOC_Os01g12690	OsOFP1	CAAT-box	Nicotiana glutinosa	1286	+	4	CAAT
LOC_Os01g12690	OsOFP1	CAAT-box	Nicotiana glutinosa	689	-	4	CAAT
LOC_Os01g12690	OsOFP1	CAAT-box	Nicotiana glutinosa	1261	-	4	CAAT
LOC_Os01g12690	OsOFP1	CAAT-box	Nicotiana glutinosa	867	-	4	CAAT
LOC_Os01g12690	OsOFP1	CAAT-box	Nicotiana glutinosa	1085	+	4	CAAT
LOC_Os01g12690	OsOFP1	CAAT-box	Pisum sativum	945	-	5	CAAAT	common cis-acting element in promoter and enhancer regions
LOC_Os01g12690	OsOFP1	CAT-box	Arabidopsis thaliana	1431	+	6	GCCACT	cis-acting regulatory element related to meristem expression
LOC_Os01g12690	OsOFP1	CCGTCC motif	Nicotiana tabacum	11	+	6	CCGTCC
LOC_Os01g12690	OsOFP1	CCGTCC motif	Nicotiana tabacum	140	-	6	CCGTCC
LOC_Os01g12690	OsOFP1	CCGTCC motif	Nicotiana tabacum	608	+	6	CCGTCC
LOC_Os01g12690	OsOFP1	CCGTCC motif	Nicotiana tabacum	315	-	6	CCGTCC
LOC_Os01g12690	OsOFP1	CCGTCC motif	Nicotiana tabacum	7	+	6	CCGTCC
LOC_Os01g12690	OsOFP1	CCGTCC motif	Nicotiana tabacum	360	+	6	CCGTCC
LOC_Os01g12690	OsOFP1	CCGTCC motif	Nicotiana tabacum	201	+	6	CCGTCC
LOC_Os01g12690	OsOFP1	CCGTCC motif	Nicotiana tabacum	773	-	6	CCGTCC
LOC_Os01g12690	OsOFP1	CCGTCC-box	Petroselinum hortense	315	-	6	CCGTCC
LOC_Os01g12690	OsOFP1	CCGTCC-box	Petroselinum hortense	7	+	6	CCGTCC
LOC_Os01g12690	OsOFP1	CCGTCC-box	Petroselinum hortense	140	-	6	CCGTCC
LOC_Os01g12690	OsOFP1	CCGTCC-box	Petroselinum hortense	608	+	6	CCGTCC
LOC_Os01g12690	OsOFP1	CCGTCC-box	Petroselinum hortense	11	+	6	CCGTCC
LOC_Os01g12690	OsOFP1	CCGTCC-box	Petroselinum hortense	360	+	6	CCGTCC
LOC_Os01g12690	OsOFP1	CCGTCC-box	Petroselinum hortense	201	+	6	CCGTCC
LOC_Os01g12690	OsOFP1	CCGTCC-box	Petroselinum hortense	773	-	6	CCGTCC
LOC_Os01g12690	OsOFP1	CGTCA-motif	Hordeum vulgare	256	-	5	CGTCA	cis-acting regulatory element involved in the MeJA-responsiveness
LOC_Os01g12690	OsOFP1	CGTCA-motif	Hordeum vulgare	438	-	5	CGTCA	cis-acting regulatory element involved in the MeJA-responsiveness
LOC_Os01g12690	OsOFP1	DRE core	Arabidopsis thaliana	43	+	6	GCCGAC
LOC_Os01g12690	OsOFP1	G-Box	Pisum sativum	107	+	6	CACGTG	cis-acting regulatory element involved in light responsiveness
LOC_Os01g12690	OsOFP1	G-Box	Pisum sativum	640	+	6	CACGTT	cis-acting regulatory element involved in light responsiveness
LOC_Os01g12690	OsOFP1	G-Box	Pisum sativum	182	-	6	CACGTT	cis-acting regulatory element involved in light responsiveness
LOC_Os01g12690	OsOFP1	G-Box	Pisum sativum	1311	-	6	CACGTG	cis-acting regulatory element involved in light responsiveness
LOC_Os01g12690	OsOFP1	G-box	Arabidopsis thaliana	1311	-	6	CACGTG	cis-acting regulatory element involved in light responsiveness
LOC_Os01g12690	OsOFP1	G-box	Arabidopsis thaliana	382	-	6	TACGTG	cis-acting regulatory element involved in light responsiveness
LOC_Os01g12690	OsOFP1	G-box	Arabidopsis thaliana	282	-	6	TACGTG	cis-acting regulatory element involved in light responsiveness
LOC_Os01g12690	OsOFP1	G-box	Zea mays	1333	+	6	CACGTC	cis-acting regulatory element involved in light responsiveness
LOC_Os01g12690	OsOFP1	G-box	Arabidopsis thaliana	107	+	6	CACGTG	cis-acting regulatory element involved in light responsiveness
LOC_Os01g12690	OsOFP1	G-box	Zea mays	212	-	6	CACGTC	cis-acting regulatory element involved in light responsiveness
LOC_Os01g12690	OsOFP1	G-box	Zea mays	257	-	6	CACGTC	cis-acting regulatory element involved in light responsiveness
LOC_Os01g12690	OsOFP1	GC-motif	Zea mays	38	+	6	CCCCCG	enhancer-like element involved in anoxic specific inducibility
LOC_Os01g12690	OsOFP1	GC-motif	Oryza sativa	327	+	9	CGCCGCGCA	?
LOC_Os01g12690	OsOFP1	GC-motif	Zea mays	50	-	6	CCCCCG	enhancer-like element involved in anoxic specific inducibility
LOC_Os01g12690	OsOFP1	GC-motif	Zea mays	554	+	6	CCCCCG	enhancer-like element involved in anoxic specific inducibility
LOC_Os01g12690	OsOFP1	MYB	Arabidopsis thaliana	927	+	6	TAACCA
LOC_Os01g12690	OsOFP1	MYB	Arabidopsis thaliana	461	-	6	CAACCA
LOC_Os01g12690	OsOFP1	MYB	Arabidopsis thaliana	1289	-	6	CAACCA
LOC_Os01g12690	OsOFP1	MYB-like sequence	Arabidopsis thaliana	927	+	6	TAACCA
LOC_Os01g12690	OsOFP1	STRE	Arabidopsis thaliana	1387	-	5	AGGGG
LOC_Os01g12690	OsOFP1	STRE	Arabidopsis thaliana	1338	-	5	AGGGG
LOC_Os01g12690	OsOFP1	STRE	Arabidopsis thaliana	456	-	5	AGGGG
LOC_Os01g12690	OsOFP1	STRE	Arabidopsis thaliana	431	+	5	AGGGG
LOC_Os01g12690	OsOFP1	STRE	Arabidopsis thaliana	374	-	5	AGGGG
LOC_Os01g12690	OsOFP1	STRE	Arabidopsis thaliana	156	-	5	AGGGG
LOC_Os01g12690	OsOFP1	STRE	Arabidopsis thaliana	114	+	5	AGGGG
LOC_Os01g12690	OsOFP1	Sp1	Oryza sativa	34	-	6	GGGCGG	light responsive element
LOC_Os01g12690	OsOFP1	Sp1	Oryza sativa	197	-	6	GGGCGG	light responsive element
LOC_Os01g12690	OsOFP1	TATA-box	Arabidopsis thaliana	1425	-	4	TATA	core promoter element around -30 of transcription start
LOC_Os01g12690	OsOFP1	TATA-box	Arabidopsis thaliana	1421	-	6	TATATA	core promoter element around -30 of transcription start
LOC_Os01g12690	OsOFP1	TATA-box	Brassica oleracea	1424	+	6	ATATAA	core promoter element around -30 of transcription start
LOC_Os01g12690	OsOFP1	TATA-box	Arabidopsis thaliana	1423	-	6	TATATA	core promoter element around -30 of transcription start
LOC_Os01g12690	OsOFP1	TATA-box	Brassica napus	1422	-	6	ATATAT	core promoter element around -30 of transcription start
LOC_Os01g12690	OsOFP1	TATA-box	Arabidopsis thaliana	1239	-	4	TATA	core promoter element around -30 of transcription start
LOC_Os01g12690	OsOFP1	TATA-box	Helianthus annuus	1237	-	6	TATACA	core promoter element around -30 of transcription start
LOC_Os01g12690	OsOFP1	TATA-box	Arabidopsis thaliana	1125	-	4	TATA	core promoter element around -30 of transcription start
LOC_Os01g12690	OsOFP1	TATA-box	Arabidopsis thaliana	1173	-	4	TATA	core promoter element around -30 of transcription start
LOC_Os01g12690	OsOFP1	TATA-box	Arabidopsis thaliana	1104	-	4	TATA	core promoter element around -30 of transcription start
LOC_Os01g12690	OsOFP1	TATA-box	Arabidopsis thaliana	835	-	4	TATA	core promoter element around -30 of transcription start
LOC_Os01g12690	OsOFP1	TATA-box	Arabidopsis thaliana	1041	-	4	TATA	core promoter element around -30 of transcription start
LOC_Os01g12690	OsOFP1	TATA-box	Arabidopsis thaliana	925	-	4	TATA	core promoter element around -30 of transcription start
LOC_Os01g12690	OsOFP1	TATA-box	Brassica oleracea	1103	+	6	ATATAA	core promoter element around -30 of transcription start
LOC_Os01g12690	OsOFP1	TATA-box	Arabidopsis thaliana	1079	-	4	TATA	core promoter element around -30 of transcription start
LOC_Os01g12690	OsOFP1	TATA-box	Oryza sativa	974	+	7	TACAAAA	core promoter element around -30 of transcription start
LOC_Os01g12690	OsOFP1	TATA-box	Arabidopsis thaliana	761	-	8	TATTTAAA	core promoter element around -30 of transcription start
LOC_Os01g12690	OsOFP1	TATA-box	Arabidopsis thaliana	598	+	4	TATA	core promoter element around -30 of transcription start
LOC_Os01g12690	OsOFP1	TATA-box	Arabidopsis thaliana	834	-	5	TATAA	core promoter element around -30 of transcription start
LOC_Os01g12690	OsOFP1	TATA-box	Arabidopsis thaliana	597	-	5	TATAA	core promoter element around -30 of transcription start
LOC_Os01g12690	OsOFP1	TATA-box	Brassica napus	833	+	6	ATTATA	core promoter element around -30 of transcription start
LOC_Os01g12690	OsOFP1	TATA-box	Oryza sativa	628	-	7	TACAAAA	core promoter element around -30 of transcription start
LOC_Os01g12690	OsOFP1	TC-rich repeats	Nicotiana tabacum	921	+	9	ATTCTCTAAC	cis-acting element involved in defense and stress responsiveness
LOC_Os01g12690	OsOFP1	TCA-element	Nicotiana tabacum	932	+	9	CCATCTTTTT	cis-acting element involved in salicylic acid responsiveness
LOC_Os01g12690	OsOFP1	TGACG-motif	Hordeum vulgare	256	+	5	TGACG	cis-acting regulatory element involved in the MeJA-responsiveness
LOC_Os01g12690	OsOFP1	TGACG-motif	Hordeum vulgare	438	+	5	TGACG	cis-acting regulatory element involved in the MeJA-responsiveness
LOC_Os01g12690	OsOFP1	Unnamed__1	Zea mays	109	+	5	CGTGG
LOC_Os01g12690	OsOFP1	Unnamed__1	Zea mays	381	-	5	CGTGG
LOC_Os01g12690	OsOFP1	Unnamed__1	Zea mays	259	+	5	CGTGG
LOC_Os01g12690	OsOFP1	Unnamed__1	Zea mays	514	+	5	CGTGG
LOC_Os01g12690	OsOFP1	Unnamed__1	Zea mays	184	+	5	CGTGG
LOC_Os01g12690	OsOFP1	Unnamed__1	Petunia sp.	510	+	9	GCCACGTGGC
LOC_Os01g12690	OsOFP1	Unnamed__1	Petunia sp.	380	+	9	GCCACGTGGC
LOC_Os01g12690	OsOFP1	Unnamed__1	Zea mays	800	-	5	CGTGG
LOC_Os01g12690	OsOFP1	Unnamed__2	Zea mays	555	+	6	CCCCGG
LOC_Os01g12690	OsOFP1	Unnamed__4	Petroselinum hortense	85	-	4	CTCC
LOC_Os01g12690	OsOFP1	Unnamed__4	Petroselinum hortense	112	-	4	CTCC
LOC_Os01g12690	OsOFP1	Unnamed__4	Petroselinum hortense	162	+	4	CTCC
LOC_Os01g12690	OsOFP1	Unnamed__4	Petroselinum hortense	358	+	4	CTCC
LOC_Os01g12690	OsOFP1	Unnamed__4	Petroselinum hortense	372	+	4	CTCC
LOC_Os01g12690	OsOFP1	Unnamed__4	Petroselinum hortense	492	-	4	CTCC
LOC_Os01g12690	OsOFP1	Unnamed__4	Petroselinum hortense	535	+	4	CTCC
LOC_Os01g12690	OsOFP1	Unnamed__4	Petroselinum hortense	606	+	4	CTCC
LOC_Os01g12690	OsOFP1	Unnamed__4	Petroselinum hortense	824	-	4	CTCC
LOC_Os01g12690	OsOFP1	Unnamed__4	Petroselinum hortense	843	-	4	CTCC
LOC_Os01g12690	OsOFP1	Unnamed__4	Petroselinum hortense	847	-	4	CTCC
LOC_Os01g12690	OsOFP1	Unnamed__4	Petroselinum hortense	1019	+	4	CTCC
LOC_Os01g12690	OsOFP1	Unnamed__4	Petroselinum hortense	1057	+	4	CTCC
LOC_Os01g12690	OsOFP1	Unnamed__4	Petroselinum hortense	1202	+	4	CTCC
LOC_Os01g12690	OsOFP1	Unnamed__4	Petroselinum hortense	1205	+	4	CTCC
LOC_Os01g12690	OsOFP1	Unnamed__4	Petroselinum hortense	1271	+	4	CTCC
LOC_Os01g12690	OsOFP1	Unnamed__4	Petroselinum hortense	1384	+	4	CTCC
LOC_Os01g12690	OsOFP1	Unnamed__4	Petroselinum hortense	1390	+	4	CTCC
LOC_Os01g12690	OsOFP1	Unnamed__4	Petroselinum hortense	1414	+	4	CTCC
LOC_Os01g12690	OsOFP1	W box	Arabidopsis thaliana	777	-	6	TTGACC
LOC_Os01g12690	OsOFP1	W box	Arabidopsis thaliana	263	-	6	TTGACC
LOC_Os01g12690	OsOFP1	WRE3	Pisum sativum	1455	+	6	CCACCT
LOC_Os01g12690	OsOFP1	as-1	Arabidopsis thaliana	438	+	5	TGACG
LOC_Os01g12690	OsOFP1	as-1	Arabidopsis thaliana	256	+	5	TGACG
LOC_Os01g12690	OsOFP1	motif I	Oryza sativa	379	-	10	gGTACGTGGCG	cis-acting regulatory element root specific
LOC_Os01g12890	OsEMF1	ABRE	Arabidopsis thaliana	747	-	5	ACGTG	cis-acting element involved in the abscisic acid responsiveness
LOC_Os01g12890	OsEMF1	AE-box	Arabidopsis thaliana	1268	-	8	AGAAACAA	part of a module for light response
LOC_Os01g12890	OsEMF1	ARE	Zea mays	1376	-	6	AAACCA	cis-acting regulatory element essential for the anaerobic induction
LOC_Os01g12890	OsEMF1	ARE	Zea mays	1369	-	6	AAACCA	cis-acting regulatory element essential for the anaerobic induction
LOC_Os01g12890	OsEMF1	ARE	Zea mays	1362	-	6	AAACCA	cis-acting regulatory element essential for the anaerobic induction
LOC_Os01g12890	OsEMF1	ARE	Zea mays	596	-	6	AAACCA	cis-acting regulatory element essential for the anaerobic induction
LOC_Os01g12890	OsEMF1	ARE	Zea mays	1278	-	6	AAACCA	cis-acting regulatory element essential for the anaerobic induction
LOC_Os01g12890	OsEMF1	AT~TATA-box	Arabidopsis thaliana	1198	-	6	TATATA
LOC_Os01g12890	OsEMF1	Box 4	Petroselinum crispum	1070	-	6	ATTAAT	part of a conserved DNA module involved in light responsiveness
LOC_Os01g12890	OsEMF1	Box 4	Petroselinum crispum	1262	-	6	ATTAAT	part of a conserved DNA module involved in light responsiveness
LOC_Os01g12890	OsEMF1	CAAT-box	Nicotiana glutinosa	1439	-	4	CAAT
LOC_Os01g12890	OsEMF1	CAAT-box	Nicotiana glutinosa	1433	-	4	CAAT
LOC_Os01g12890	OsEMF1	CAAT-box	Nicotiana glutinosa	1326	-	4	CAAT
LOC_Os01g12890	OsEMF1	CAAT-box	Nicotiana glutinosa	1390	-	4	CAAT
LOC_Os01g12890	OsEMF1	CAAT-box	Nicotiana glutinosa	1322	-	4	CAAT
LOC_Os01g12890	OsEMF1	CAAT-box	Pisum sativum	1266	-	5	CAAAT	common cis-acting element in promoter and enhancer regions
LOC_Os01g12890	OsEMF1	CAAT-box	Nicotiana glutinosa	641	+	4	CAAT
LOC_Os01g12890	OsEMF1	CAAT-box	Nicotiana glutinosa	1223	-	4	CAAT
LOC_Os01g12890	OsEMF1	CAAT-box	Nicotiana glutinosa	1203	-	4	CAAT
LOC_Os01g12890	OsEMF1	CAAT-box	Arabidopsis thaliana	408	+	5	CCAAT	common cis-acting element in promoter and enhancer regions
LOC_Os01g12890	OsEMF1	CAAT-box	Arabidopsis thaliana	640	+	5	CCAAT	common cis-acting element in promoter and enhancer regions
LOC_Os01g12890	OsEMF1	CAAT-box	Pisum sativum	113	+	5	CAAAT	common cis-acting element in promoter and enhancer regions
LOC_Os01g12890	OsEMF1	CAAT-box	Nicotiana glutinosa	45	+	4	CAAT
LOC_Os01g12890	OsEMF1	CAAT-box	Nicotiana glutinosa	1187	-	4	CAAT
LOC_Os01g12890	OsEMF1	CAAT-box	Pisum sativum	627	+	5	CAAAT	common cis-acting element in promoter and enhancer regions
LOC_Os01g12890	OsEMF1	CAAT-box	Pisum sativum	32	+	5	CAAAT	common cis-acting element in promoter and enhancer regions
LOC_Os01g12890	OsEMF1	CAAT-box	Nicotiana glutinosa	409	+	4	CAAT
LOC_Os01g12890	OsEMF1	CAAT-box	Pisum sativum	1029	-	5	CAAAT	common cis-acting element in promoter and enhancer regions
LOC_Os01g12890	OsEMF1	G-Box	Pisum sativum	747	+	6	CACGTT	cis-acting regulatory element involved in light responsiveness
LOC_Os01g12890	OsEMF1	G-box	Zea mays	1486	-	6	CACGAC	cis-acting regulatory element involved in light responsiveness
LOC_Os01g12890	OsEMF1	GC-motif	Zea mays	587	-	6	CCCCCG	enhancer-like element involved in anoxic specific inducibility
LOC_Os01g12890	OsEMF1	GC-motif	Zea mays	430	+	6	CCCCCG	enhancer-like element involved in anoxic specific inducibility
LOC_Os01g12890	OsEMF1	GC-motif	Zea mays	140	+	6	CCCCCG	enhancer-like element involved in anoxic specific inducibility
LOC_Os01g12890	OsEMF1	GT1-motif	Avena sativa	1037	+	7	GGTTAAT	light responsive element
LOC_Os01g12890	OsEMF1	GT1-motif	Oryza sativa	1064	+	9	GCGGTAATT	light responsive element
LOC_Os01g12890	OsEMF1	LTR	Hordeum vulgare	688	-	6	CCGAAA	cis-acting element involved in low-temperature responsiveness
LOC_Os01g12890	OsEMF1	MYB	Arabidopsis thaliana	1046	-	6	CAACCA
LOC_Os01g12890	OsEMF1	MYC	Arabidopsis thaliana	1000	+	6	CATGTG
LOC_Os01g12890	OsEMF1	RY-element	Helianthus annuus	996	-	8	CATGCATG	cis-acting regulatory element involved in seed-specific regulation
LOC_Os01g12890	OsEMF1	STRE	Arabidopsis thaliana	1091	-	5	AGGGG
LOC_Os01g12890	OsEMF1	STRE	Arabidopsis thaliana	935	-	5	AGGGG
LOC_Os01g12890	OsEMF1	STRE	Arabidopsis thaliana	777	-	5	AGGGG
LOC_Os01g12890	OsEMF1	STRE	Arabidopsis thaliana	761	-	5	AGGGG
LOC_Os01g12890	OsEMF1	STRE	Arabidopsis thaliana	723	+	5	AGGGG
LOC_Os01g12890	OsEMF1	STRE	Arabidopsis thaliana	617	-	5	AGGGG
LOC_Os01g12890	OsEMF1	STRE	Arabidopsis thaliana	418	-	5	AGGGG
LOC_Os01g12890	OsEMF1	STRE	Arabidopsis thaliana	134	-	5	AGGGG
LOC_Os01g12890	OsEMF1	STRE	Arabidopsis thaliana	89	-	5	AGGGG
LOC_Os01g12890	OsEMF1	Sp1	Oryza sativa	757	-	6	GGGCGG	light responsive element
LOC_Os01g12890	OsEMF1	Sp1	Oryza sativa	499	-	6	GGGCGG	light responsive element
LOC_Os01g12890	OsEMF1	Sp1	Oryza sativa	349	-	6	GGGCGG	light responsive element
LOC_Os01g12890	OsEMF1	TATA-box	Arabidopsis thaliana	1340	-	4	TATA	core promoter element around -30 of transcription start
LOC_Os01g12890	OsEMF1	TATA-box	Brassica napus	1339	-	6	ATATAT	core promoter element around -30 of transcription start
LOC_Os01g12890	OsEMF1	TATA-box	Arabidopsis thaliana	1200	-	4	TATA	core promoter element around -30 of transcription start
LOC_Os01g12890	OsEMF1	TATA-box	Arabidopsis thaliana	1170	-	5	TATAA	core promoter element around -30 of transcription start
LOC_Os01g12890	OsEMF1	TATA-box	Arabidopsis thaliana	1138	-	4	TATA	core promoter element around -30 of transcription start
LOC_Os01g12890	OsEMF1	TATA-box	Arabidopsis thaliana	1054	-	4	TATA	core promoter element around -30 of transcription start
LOC_Os01g12890	OsEMF1	TATA-box	Helianthus annuus	1052	-	6	TATACA	core promoter element around -30 of transcription start
LOC_Os01g12890	OsEMF1	TATA-box	Arabidopsis thaliana	1017	-	4	TATA	core promoter element around -30 of transcription start
LOC_Os01g12890	OsEMF1	TATA-box	Arabidopsis thaliana	826	-	4	TATA	core promoter element around -30 of transcription start
LOC_Os01g12890	OsEMF1	TATA-box	Arabidopsis thaliana	41	+	4	TATA	core promoter element around -30 of transcription start
LOC_Os01g12890	OsEMF1	TATA-box	Arabidopsis thaliana	825	-	5	TATAA	core promoter element around -30 of transcription start
LOC_Os01g12890	OsEMF1	TATA-box	Brassica napus	1199	-	6	ATATAT	core promoter element around -30 of transcription start
LOC_Os01g12890	OsEMF1	TATA-box	Brassica napus	1197	-	6	ATATAT	core promoter element around -30 of transcription start
LOC_Os01g12890	OsEMF1	TATA-box	Arabidopsis thaliana	1198	-	6	TATATA	core promoter element around -30 of transcription start
LOC_Os01g12890	OsEMF1	TATA-box	Arabidopsis thaliana	1171	-	4	TATA	core promoter element around -30 of transcription start
LOC_Os01g12890	OsEMF1	TCCC-motif	Spinacia oleracea	304	+	7	TCTCCCT	part of a light responsive element
LOC_Os01g12890	OsEMF1	TCT-motif	Arabidopsis thaliana	122	+	6	TCTTAC	part of a light responsive element
LOC_Os01g12890	OsEMF1	Unnamed__1	Zea mays	746	-	5	CGTGG
LOC_Os01g12890	OsEMF1	Unnamed__1	Zea mays	287	-	5	CGTGG
LOC_Os01g12890	OsEMF1	Unnamed__2	Zea mays	270	+	6	CCCCGG
LOC_Os01g12890	OsEMF1	Unnamed__4	Petroselinum hortense	1480	+	4	CTCC
LOC_Os01g12890	OsEMF1	Unnamed__4	Petroselinum hortense	797	+	4	CTCC
LOC_Os01g12890	OsEMF1	Unnamed__4	Petroselinum hortense	716	-	4	CTCC
LOC_Os01g12890	OsEMF1	Unnamed__4	Petroselinum hortense	620	+	4	CTCC
LOC_Os01g12890	OsEMF1	Unnamed__4	Petroselinum hortense	581	+	4	CTCC
LOC_Os01g12890	OsEMF1	Unnamed__4	Petroselinum hortense	564	+	4	CTCC
LOC_Os01g12890	OsEMF1	Unnamed__4	Petroselinum hortense	524	-	4	CTCC
LOC_Os01g12890	OsEMF1	Unnamed__4	Petroselinum hortense	465	-	4	CTCC
LOC_Os01g12890	OsEMF1	Unnamed__4	Petroselinum hortense	459	+	4	CTCC
LOC_Os01g12890	OsEMF1	Unnamed__4	Petroselinum hortense	427	+	4	CTCC
LOC_Os01g12890	OsEMF1	Unnamed__4	Petroselinum hortense	421	+	4	CTCC
LOC_Os01g12890	OsEMF1	Unnamed__4	Petroselinum hortense	406	+	4	CTCC
LOC_Os01g12890	OsEMF1	Unnamed__4	Petroselinum hortense	377	+	4	CTCC
LOC_Os01g12890	OsEMF1	Unnamed__4	Petroselinum hortense	374	+	4	CTCC
LOC_Os01g12890	OsEMF1	Unnamed__4	Petroselinum hortense	371	+	4	CTCC
LOC_Os01g12890	OsEMF1	Unnamed__4	Petroselinum hortense	368	+	4	CTCC
LOC_Os01g12890	OsEMF1	Unnamed__4	Petroselinum hortense	365	+	4	CTCC
LOC_Os01g12890	OsEMF1	Unnamed__4	Petroselinum hortense	158	+	4	CTCC
LOC_Os01g12890	OsEMF1	Unnamed__4	Petroselinum hortense	311	+	4	CTCC
LOC_Os01g12890	OsEMF1	Unnamed__4	Petroselinum hortense	275	-	4	CTCC
LOC_Os01g12890	OsEMF1	Unnamed__4	Petroselinum hortense	305	+	4	CTCC
LOC_Os01g12890	OsEMF1	Unnamed__4	Petroselinum hortense	18	+	4	CTCC
LOC_Os01g12890	OsEMF1	Unnamed__4	Petroselinum hortense	105	+	4	CTCC
LOC_Os01g12890	OsEMF1	Unnamed__4	Petroselinum hortense	12	+	4	CTCC
LOC_Os01g12890	OsEMF1	Unnamed__4	Petroselinum hortense	137	+	4	CTCC
LOC_Os01g12890	OsEMF1	Unnamed__4	Petroselinum hortense	61	+	4	CTCC
LOC_Os01g12890	OsEMF1	Unnamed__4	Petroselinum hortense	64	+	4	CTCC
LOC_Os01g12890	OsEMF1	Unnamed__4	Petroselinum hortense	24	+	4	CTCC
LOC_Os01g12890	OsEMF1	Unnamed__4	Petroselinum hortense	110	+	4	CTCC
LOC_Os01g12890	OsEMF1	W box	Arabidopsis thaliana	601	+	6	TTGACC
LOC_Os01g52050	OsBRI1	ABRE	Arabidopsis thaliana	661	+	5	ACGTG	cis-acting element involved in the abscisic acid responsiveness
LOC_Os01g52050	OsBRI1	ABRE	Arabidopsis thaliana	660	+	6	CACGTG	cis-acting element involved in the abscisic acid responsiveness
LOC_Os01g52050	OsBRI1	AT1-motif	Solanum tuberosum	103	+	13	AATTATTTTTTATT	part of a light responsive module
LOC_Os01g52050	OsBRI1	AT1-motif	Solanum tuberosum	946	-	13	AATTATTTTTTATT	part of a light responsive module
LOC_Os01g52050	OsBRI1	ATCT-motif	Pisum sativum	753	-	9	AATCTAATCC	part of a conserved DNA module involved in light responsiveness
LOC_Os01g52050	OsBRI1	AT~TATA-box	Arabidopsis thaliana	139	+	6	TATATA
LOC_Os01g52050	OsBRI1	AT~TATA-box	Arabidopsis thaliana	74	+	6	TATATA
LOC_Os01g52050	OsBRI1	Box 4	Petroselinum crispum	100	+	6	ATTAAT	part of a conserved DNA module involved in light responsiveness
LOC_Os01g52050	OsBRI1	CAAT-box	Nicotiana glutinosa	1319	-	4	CAAT
LOC_Os01g52050	OsBRI1	CAAT-box	Nicotiana glutinosa	1290	+	4	CAAT
LOC_Os01g52050	OsBRI1	CAAT-box	Nicotiana glutinosa	1304	-	4	CAAT
LOC_Os01g52050	OsBRI1	CAAT-box	Pisum sativum	1252	-	5	CAAAT	common cis-acting element in promoter and enhancer regions
LOC_Os01g52050	OsBRI1	CAAT-box	Nicotiana glutinosa	1232	-	4	CAAT
LOC_Os01g52050	OsBRI1	CAAT-box	Pisum sativum	1151	+	5	CAAAT	common cis-acting element in promoter and enhancer regions
LOC_Os01g52050	OsBRI1	CAAT-box	Nicotiana glutinosa	1174	+	4	CAAT
LOC_Os01g52050	OsBRI1	CAAT-box	Nicotiana glutinosa	896	+	4	CAAT
LOC_Os01g52050	OsBRI1	CAAT-box	Nicotiana glutinosa	36	+	4	CAAT
LOC_Os01g52050	OsBRI1	CAAT-box	Pisum sativum	30	-	5	CAAAT	common cis-acting element in promoter and enhancer regions
LOC_Os01g52050	OsBRI1	CAAT-box	Pisum sativum	960	-	5	CAAAT	common cis-acting element in promoter and enhancer regions
LOC_Os01g52050	OsBRI1	CAAT-box	Nicotiana glutinosa	270	-	4	CAAT
LOC_Os01g52050	OsBRI1	CAAT-box	Nicotiana glutinosa	627	+	4	CAAT
LOC_Os01g52050	OsBRI1	CAAT-box	Arabidopsis thaliana	336	-	5	CCAAT	common cis-acting element in promoter and enhancer regions
LOC_Os01g52050	OsBRI1	CAAT-box	Nicotiana glutinosa	68	-	4	CAAT
LOC_Os01g52050	OsBRI1	CAAT-box	Pisum sativum	107	-	5	CAAAT	common cis-acting element in promoter and enhancer regions
LOC_Os01g52050	OsBRI1	CAAT-box	Nicotiana glutinosa	222	-	4	CAAT
LOC_Os01g52050	OsBRI1	CCAAT-box	Hordeum vulgare	1056	-	6	CAACGG	MYBHv1 binding site
LOC_Os01g52050	OsBRI1	CGTCA-motif	Hordeum vulgare	1203	+	5	CGTCA	cis-acting regulatory element involved in the MeJA-responsiveness
LOC_Os01g52050	OsBRI1	CGTCA-motif	Hordeum vulgare	1014	+	5	CGTCA	cis-acting regulatory element involved in the MeJA-responsiveness
LOC_Os01g52050	OsBRI1	G-box	Zea mays	1474	-	6	CACGAC	cis-acting regulatory element involved in light responsiveness
LOC_Os01g52050	OsBRI1	G-box	Zea mays	325	-	6	CACGAC	cis-acting regulatory element involved in light responsiveness
LOC_Os01g52050	OsBRI1	GC-motif	Zea mays	1053	+	6	CCCCCG	enhancer-like element involved in anoxic specific inducibility
LOC_Os01g52050	OsBRI1	GC-motif	Zea mays	807	-	6	CCCCCG	enhancer-like element involved in anoxic specific inducibility
LOC_Os01g52050	OsBRI1	GC-motif	Zea mays	749	-	6	CCCCCG	enhancer-like element involved in anoxic specific inducibility
LOC_Os01g52050	OsBRI1	GT1-motif	Arabidopsis thaliana	765	-	6	GGTTAA	light responsive element
LOC_Os01g52050	OsBRI1	GT1-motif	Arabidopsis thaliana	720	-	6	GGTTAA	light responsive element
LOC_Os01g52050	OsBRI1	MYB recognition site	Arabidopsis thaliana	1056	+	6	CCGTTG
LOC_Os01g52050	OsBRI1	MYC	Arabidopsis thaliana	1251	+	6	CATTTG
LOC_Os01g52050	OsBRI1	MYC	Arabidopsis thaliana	1151	-	6	CATTTG
LOC_Os01g52050	OsBRI1	MYC	Arabidopsis thaliana	842	+	6	CATGTG
LOC_Os01g52050	OsBRI1	MYC	Arabidopsis thaliana	835	-	6	CATGTG
LOC_Os01g52050	OsBRI1	STRE	Arabidopsis thaliana	1408	-	5	AGGGG
LOC_Os01g52050	OsBRI1	STRE	Arabidopsis thaliana	1328	-	5	AGGGG
LOC_Os01g52050	OsBRI1	STRE	Arabidopsis thaliana	1216	-	5	AGGGG
LOC_Os01g52050	OsBRI1	STRE	Arabidopsis thaliana	933	+	5	AGGGG
LOC_Os01g52050	OsBRI1	STRE	Arabidopsis thaliana	647	-	5	AGGGG
LOC_Os01g52050	OsBRI1	STRE	Arabidopsis thaliana	301	-	5	AGGGG
LOC_Os01g52050	OsBRI1	Sp1	Oryza sativa	504	-	6	GGGCGG	light responsive element
LOC_Os01g52050	OsBRI1	TATA-box	Arabidopsis thaliana	139	+	6	TATATA	core promoter element around -30 of transcription start
LOC_Os01g52050	OsBRI1	TATA-box	Arabidopsis thaliana	138	-	7	TATATAA	core promoter element around -30 of transcription start
LOC_Os01g52050	OsBRI1	TATA-box	Brassica napus	137	+	6	ATTATA	core promoter element around -30 of transcription start
LOC_Os01g52050	OsBRI1	TATA-box	Arabidopsis thaliana	132	+	4	TATA	core promoter element around -30 of transcription start
LOC_Os01g52050	OsBRI1	TATA-box	Arabidopsis thaliana	1268	-	4	TATA	core promoter element around -30 of transcription start
LOC_Os01g52050	OsBRI1	TATA-box	Arabidopsis thaliana	227	+	4	TATA	core promoter element around -30 of transcription start
LOC_Os01g52050	OsBRI1	TATA-box	Arabidopsis thaliana	141	+	4	TATA	core promoter element around -30 of transcription start
LOC_Os01g52050	OsBRI1	TATA-box	Arabidopsis thaliana	131	-	5	TATAA	core promoter element around -30 of transcription start
LOC_Os01g52050	OsBRI1	TATA-box	Arabidopsis thaliana	76	+	4	TATA	core promoter element around -30 of transcription start
LOC_Os01g52050	OsBRI1	TATA-box	Brassica oleracea	75	+	6	ATATAA	core promoter element around -30 of transcription start
LOC_Os01g52050	OsBRI1	TATA-box	Brassica napus	130	+	6	ATTATA	core promoter element around -30 of transcription start
LOC_Os01g52050	OsBRI1	TATA-box	Arabidopsis thaliana	74	+	6	TATATA	core promoter element around -30 of transcription start
LOC_Os01g52050	OsBRI1	TATA-box	Arabidopsis thaliana	54	-	5	TATAA	core promoter element around -30 of transcription start
LOC_Os01g52050	OsBRI1	TATA-box	Arabidopsis thaliana	55	+	4	TATA	core promoter element around -30 of transcription start
LOC_Os01g52050	OsBRI1	TATA-box	Helianthus annuus	53	-	6	TATAAA	core promoter element around -30 of transcription start
LOC_Os01g52050	OsBRI1	TATA-box	Brassica napus	73	+	6	ATATAT	core promoter element around -30 of transcription start
LOC_Os01g52050	OsBRI1	TATA-box	Brassica juncea	52	-	7	TATAAAT	core promoter element around -30 of transcription start
LOC_Os01g52050	OsBRI1	TCT-motif	Arabidopsis thaliana	937	-	6	TCTTAC	part of a light responsive element
LOC_Os01g52050	OsBRI1	TGA-element	Brassica oleracea	1021	-	6	AACGAC	auxin-responsive element
LOC_Os01g52050	OsBRI1	TGACG-motif	Hordeum vulgare	1203	-	5	TGACG	cis-acting regulatory element involved in the MeJA-responsiveness
LOC_Os01g52050	OsBRI1	TGACG-motif	Hordeum vulgare	1014	-	5	TGACG	cis-acting regulatory element involved in the MeJA-responsiveness
LOC_Os01g52050	OsBRI1	Unnamed__1	Zea mays	327	+	5	CGTGG
LOC_Os01g52050	OsBRI1	Unnamed__1	Zea mays	588	-	5	CGTGG
LOC_Os01g52050	OsBRI1	Unnamed__1	Zea mays	490	-	5	CGTGG
LOC_Os01g52050	OsBRI1	Unnamed__1	Zea mays	472	-	5	CGTGG
LOC_Os01g52050	OsBRI1	Unnamed__1	Zea mays	498	-	5	CGTGG
LOC_Os01g52050	OsBRI1	Unnamed__2	Zea mays	694	+	6	CCCCGG
LOC_Os01g52050	OsBRI1	Unnamed__4	Petroselinum hortense	347	-	4	CTCC
LOC_Os01g52050	OsBRI1	Unnamed__4	Petroselinum hortense	1101	+	4	CTCC
LOC_Os01g52050	OsBRI1	Unnamed__4	Petroselinum hortense	782	+	4	CTCC
LOC_Os01g52050	OsBRI1	Unnamed__4	Petroselinum hortense	1383	+	4	CTCC
LOC_Os01g52050	OsBRI1	Unnamed__4	Petroselinum hortense	772	+	4	CTCC
LOC_Os01g52050	OsBRI1	Unnamed__4	Petroselinum hortense	1325	+	4	CTCC
LOC_Os01g52050	OsBRI1	Unnamed__4	Petroselinum hortense	381	+	4	CTCC
LOC_Os01g52050	OsBRI1	Unnamed__4	Petroselinum hortense	1405	+	4	CTCC
LOC_Os01g52050	OsBRI1	Unnamed__4	Petroselinum hortense	644	+	4	CTCC
LOC_Os01g52050	OsBRI1	Unnamed__4	Petroselinum hortense	1124	+	4	CTCC
LOC_Os01g52050	OsBRI1	Unnamed__4	Petroselinum hortense	862	+	4	CTCC
LOC_Os01g52050	OsBRI1	Unnamed__4	Petroselinum hortense	1386	+	4	CTCC
LOC_Os01g52050	OsBRI1	Unnamed__4	Petroselinum hortense	402	+	4	CTCC
LOC_Os01g52050	OsBRI1	Unnamed__4	Petroselinum hortense	1377	+	4	CTCC
LOC_Os01g52050	OsBRI1	Unnamed__4	Petroselinum hortense	785	+	4	CTCC
LOC_Os01g52050	OsBRI1	Unnamed__4	Petroselinum hortense	1115	+	4	CTCC
LOC_Os01g52050	OsBRI1	Unnamed__4	Petroselinum hortense	488	+	4	CTCC
LOC_Os01g52050	OsBRI1	Unnamed__4	Petroselinum hortense	1219	+	4	CTCC
LOC_Os01g52050	OsBRI1	Unnamed__4	Petroselinum hortense	865	+	4	CTCC
LOC_Os01g52050	OsBRI1	W box	Arabidopsis thaliana	624	-	6	TTGACC
LOC_Os01g52050	OsBRI1	as-1	Arabidopsis thaliana	1203	-	5	TGACG
LOC_Os01g52050	OsBRI1	as-1	Arabidopsis thaliana	1014	-	5	TGACG
LOC_Os01g64430	OsOFP8	A-box	Petroselinum crispum	732	+	6	CCGTCC	cis-acting regulatory element
LOC_Os01g64430	OsOFP8	AAGAA-motif	Avena sativa	751	+	9	gGTAAAGAAA
LOC_Os01g64430	OsOFP8	ABRE	Arabidopsis thaliana	1397	-	5	ACGTG	cis-acting element involved in the abscisic acid responsiveness
LOC_Os01g64430	OsOFP8	ARE	Zea mays	1016	+	6	AAACCA	cis-acting regulatory element essential for the anaerobic induction
LOC_Os01g64430	OsOFP8	ARE	Zea mays	436	-	6	AAACCA	cis-acting regulatory element essential for the anaerobic induction
LOC_Os01g64430	OsOFP8	AT-rich element	Glycine max	620	+	10	ATAGAAATCAA	binding site of AT-rich DNA binding protein (ATBP-1)
LOC_Os01g64430	OsOFP8	AT~TATA-box	Arabidopsis thaliana	518	+	6	TATATA
LOC_Os01g64430	OsOFP8	AT~TATA-box	Arabidopsis thaliana	1303	-	6	TATATA
LOC_Os01g64430	OsOFP8	Box 4	Petroselinum crispum	1298	-	6	ATTAAT	part of a conserved DNA module involved in light responsiveness
LOC_Os01g64430	OsOFP8	CAAT-box	Pisum sativum	638	-	5	CAAAT	common cis-acting element in promoter and enhancer regions
LOC_Os01g64430	OsOFP8	CAAT-box	Nicotiana glutinosa	239	+	4	CAAT
LOC_Os01g64430	OsOFP8	CAAT-box	Pisum sativum	260	+	5	CAAAT	common cis-acting element in promoter and enhancer regions
LOC_Os01g64430	OsOFP8	CAAT-box	Arabidopsis thaliana	92	-	5	CCAAT	common cis-acting element in promoter and enhancer regions
LOC_Os01g64430	OsOFP8	CAAT-box	Pisum sativum	529	+	5	CAAAT	common cis-acting element in promoter and enhancer regions
LOC_Os01g64430	OsOFP8	CAAT-box	Nicotiana glutinosa	34	-	4	CAAT
LOC_Os01g64430	OsOFP8	CAAT-box	Nicotiana glutinosa	1494	-	4	CAAT
LOC_Os01g64430	OsOFP8	CAAT-box	Arabidopsis thaliana	1433	-	5	CCAAT	common cis-acting element in promoter and enhancer regions
LOC_Os01g64430	OsOFP8	CAAT-box	Nicotiana glutinosa	968	+	4	CAAT
LOC_Os01g64430	OsOFP8	CAAT-box	Arabidopsis thaliana	967	+	5	CCAAT	common cis-acting element in promoter and enhancer regions
LOC_Os01g64430	OsOFP8	CAAT-box	Nicotiana glutinosa	794	+	4	CAAT
LOC_Os01g64430	OsOFP8	CAAT-box	Nicotiana glutinosa	196	+	4	CAAT
LOC_Os01g64430	OsOFP8	CAAT-box	Pisum sativum	284	-	5	CAAAT	common cis-acting element in promoter and enhancer regions
LOC_Os01g64430	OsOFP8	CAAT-box	Pisum sativum	226	-	5	CAAAT	common cis-acting element in promoter and enhancer regions
LOC_Os01g64430	OsOFP8	CAAT-box	Nicotiana glutinosa	1468	-	4	CAAT
LOC_Os01g64430	OsOFP8	CARE	Oryza sativa	1353	+	8	CAACTCAC
LOC_Os01g64430	OsOFP8	CAT-box	Arabidopsis thaliana	1488	-	6	GCCACT	cis-acting regulatory element related to meristem expression
LOC_Os01g64430	OsOFP8	CCGTCC motif	Nicotiana tabacum	732	+	6	CCGTCC
LOC_Os01g64430	OsOFP8	CCGTCC-box	Petroselinum hortense	732	+	6	CCGTCC
LOC_Os01g64430	OsOFP8	ERE	Nicotiana glutinos	216	+	8	ATTTCATA
LOC_Os01g64430	OsOFP8	ERE	Nicotiana glutinos	585	+	8	ATTTTAAA
LOC_Os01g64430	OsOFP8	ERE	Nicotiana glutinos	294	-	8	ATTTCATA
LOC_Os01g64430	OsOFP8	G-box	Zea mays	1397	+	6	CACGTC	cis-acting regulatory element involved in light responsiveness
LOC_Os01g64430	OsOFP8	GARE-motif	Brassica oleracea	646	-	7	TCTGTTG	gibberellin-responsive element
LOC_Os01g64430	OsOFP8	GC-motif	Oryza sativa	1388	+	9	CGCCGCGCA
LOC_Os01g64430	OsOFP8	GT1-motif	Avena sativa	865	-	7	GGTTAAT	light responsive element
LOC_Os01g64430	OsOFP8	GT1-motif	Arabidopsis thaliana	866	-	6	GGTTAA	light responsive element
LOC_Os01g64430	OsOFP8	MYB	Arabidopsis thaliana	867	+	6	TAACCA
LOC_Os01g64430	OsOFP8	MYB	Arabidopsis thaliana	719	+	6	CAACAG
LOC_Os01g64430	OsOFP8	MYB	Arabidopsis thaliana	628	+	6	CAACCA
LOC_Os01g64430	OsOFP8	MYB	Arabidopsis thaliana	646	+	6	CAACAG
LOC_Os01g64430	OsOFP8	MYB-like sequence	Arabidopsis thaliana	867	+	6	TAACCA
LOC_Os01g64430	OsOFP8	MYC	Arabidopsis thaliana	1205	-	6	CATGTG
LOC_Os01g64430	OsOFP8	MYC	Arabidopsis thaliana	697	-	6	CATGTG
LOC_Os01g64430	OsOFP8	MYC	Arabidopsis thaliana	529	-	6	CATTTG
LOC_Os01g64430	OsOFP8	MYC	Arabidopsis thaliana	1285	-	6	CATGTG
LOC_Os01g64430	OsOFP8	Myb	Arabidopsis thaliana	705	-	6	TAACTG
LOC_Os01g64430	OsOFP8	Myb-binding site	Nicotiana tabacum	646	+	6	CAACAG
LOC_Os01g64430	OsOFP8	Myb-binding site	Nicotiana tabacum	719	+	6	CAACAG
LOC_Os01g64430	OsOFP8	O2-site	Zea mays	783	-	9	GATGATGTGG	cis-acting regulatory element involved in zein metabolism regulation
LOC_Os01g64430	OsOFP8	RY-element	Helianthus annuus	901	-	8	CATGCATG	cis-acting regulatory element involved in seed-specific regulation
LOC_Os01g64430	OsOFP8	RY-element	Helianthus annuus	989	-	8	CATGCATG	cis-acting regulatory element involved in seed-specific regulation
LOC_Os01g64430	OsOFP8	STRE	Arabidopsis thaliana	940	-	5	AGGGG
LOC_Os01g64430	OsOFP8	STRE	Arabidopsis thaliana	823	-	5	AGGGG
LOC_Os01g64430	OsOFP8	STRE	Arabidopsis thaliana	723	+	5	AGGGG
LOC_Os01g64430	OsOFP8	STRE	Arabidopsis thaliana	326	+	5	AGGGG
LOC_Os01g64430	OsOFP8	TATA-box	Arabidopsis thaliana	1303	-	6	TATATA	core promoter element around -30 of transcription start
LOC_Os01g64430	OsOFP8	TATA-box	Arabidopsis thaliana	1305	-	4	TATA	core promoter element around -30 of transcription start
LOC_Os01g64430	OsOFP8	TATA-box	Brassica napus	894	-	6	ATATAT	core promoter element around -30 of transcription start
LOC_Os01g64430	OsOFP8	TATA-box	Arabidopsis thaliana	1056	-	4	TATA	core promoter element around -30 of transcription start
LOC_Os01g64430	OsOFP8	TATA-box	Arabidopsis thaliana	895	-	4	TATA	core promoter element around -30 of transcription start
LOC_Os01g64430	OsOFP8	TATA-box	Brassica napus	796	-	6	ATATAT	core promoter element around -30 of transcription start
LOC_Os01g64430	OsOFP8	TATA-box	Arabidopsis thaliana	766	-	4	TATA	core promoter element around -30 of transcription start
LOC_Os01g64430	OsOFP8	TATA-box	Brassica oleracea	519	+	6	ATATAA	core promoter element around -30 of transcription start
LOC_Os01g64430	OsOFP8	TATA-box	Arabidopsis thaliana	539	+	8	TAAAGATT	core promoter element around -30 of transcription start
LOC_Os01g64430	OsOFP8	TATA-box	Arabidopsis thaliana	520	+	4	TATA	core promoter element around -30 of transcription start
LOC_Os01g64430	OsOFP8	TATA-box	Arabidopsis thaliana	797	-	4	TATA	core promoter element around -30 of transcription start
LOC_Os01g64430	OsOFP8	TATA-box	Oryza sativa	56	+	7	TACAAAA	core promoter element around -30 of transcription start
LOC_Os01g64430	OsOFP8	TATA-box	Arabidopsis thaliana	518	+	6	TATATA	core promoter element around -30 of transcription start
LOC_Os01g64430	OsOFP8	TATA-box	Arabidopsis thaliana	278	+	4	TATA	core promoter element around -30 of transcription start
LOC_Os01g64430	OsOFP8	TATA-box	Brassica napus	1302	-	6	ATATAT	core promoter element around -30 of transcription start
LOC_Os01g64430	OsOFP8	TCCC-motif	Spinacia oleracea	814	+	7	TCTCCCT	part of a light responsive element
LOC_Os01g64430	OsOFP8	TCCC-motif	Spinacia oleracea	1221	+	7	TCTCCCT	part of a light responsive element
LOC_Os01g64430	OsOFP8	TCT-motif	Arabidopsis thaliana	615	-	6	TCTTAC	part of a light responsive element
LOC_Os01g64430	OsOFP8	TGA-element	Brassica oleracea	84	-	6	AACGAC	auxin-responsive element
LOC_Os01g64430	OsOFP8	Unnamed__1	Zea mays	748	+	5	CGTGG
LOC_Os01g64430	OsOFP8	Unnamed__4	Petroselinum hortense	1455	-	4	CTCC
LOC_Os01g64430	OsOFP8	Unnamed__4	Petroselinum hortense	1051	+	4	CTCC
LOC_Os01g64430	OsOFP8	Unnamed__4	Petroselinum hortense	938	+	4	CTCC
LOC_Os01g64430	OsOFP8	Unnamed__4	Petroselinum hortense	838	+	4	CTCC
LOC_Os01g64430	OsOFP8	Unnamed__4	Petroselinum hortense	815	+	4	CTCC
LOC_Os01g64430	OsOFP8	Unnamed__4	Petroselinum hortense	514	+	4	CTCC
LOC_Os01g64430	OsOFP8	Unnamed__4	Petroselinum hortense	383	+	4	CTCC
LOC_Os01g64430	OsOFP8	Unnamed__4	Petroselinum hortense	821	+	4	CTCC
LOC_Os01g64430	OsOFP8	Unnamed__4	Petroselinum hortense	1323	+	4	CTCC
LOC_Os01g64430	OsOFP8	Unnamed__4	Petroselinum hortense	95	-	4	CTCC
LOC_Os01g64430	OsOFP8	Unnamed__4	Petroselinum hortense	729	+	4	CTCC
LOC_Os01g64430	OsOFP8	Unnamed__4	Petroselinum hortense	1342	+	4	CTCC
LOC_Os01g64430	OsOFP8	Unnamed__4	Petroselinum hortense	161	-	4	CTCC
LOC_Os01g64430	OsOFP8	Unnamed__4	Petroselinum hortense	1222	+	4	CTCC
LOC_Os01g64430	OsOFP8	Unnamed__4	Petroselinum hortense	770	+	4	CTCC
LOC_Os01g64430	OsOFP8	Unnamed__4	Petroselinum hortense	1364	+	4	CTCC
LOC_Os01g64430	OsOFP8	Unnamed__4	Petroselinum hortense	1335	+	4	CTCC
LOC_Os01g64430	OsOFP8	WRE3	Pisum sativum	870	+	6	CCACCT
LOC_Os01g64430	OsOFP8	WUN-motif	Brassica oleracea	173	+	9	AAATTTCCT	wound-responsive element
LOC_Os01g64430	OsOFP8	WUN-motif	Brassica oleracea	141	-	9	AAATTTCCT	wound-responsive element
LOC_Os02g22130	OsGAP1	A-box	Petroselinum crispum	991	+	6	CCGTCC	cis-acting regulatory element
LOC_Os02g22130	OsGAP1	A-box	Petroselinum crispum	1006	-	6	CCGTCC	cis-acting regulatory element
LOC_Os02g22130	OsGAP1	AAGAA-motif	Avena sativa	1429	-	7	GAAAGAA
LOC_Os02g22130	OsGAP1	ABRE	Arabidopsis thaliana	5	-	5	ACGTG	cis-acting element involved in the abscisic acid responsiveness
LOC_Os02g22130	OsGAP1	ABRE	Arabidopsis thaliana	1071	-	7	AACCCGG	cis-acting element involved in the abscisic acid responsiveness
LOC_Os02g22130	OsGAP1	AE-box	Arabidopsis thaliana	807	+	8	AGAAACAA	part of a module for light response
LOC_Os02g22130	OsGAP1	ATCT-motif	Pisum sativum	1193	+	9	AATCTAATCC	part of a conserved DNA module involved in light responsiveness
LOC_Os02g22130	OsGAP1	ATCT-motif	Pisum sativum	1341	-	9	AATCTAATCC	part of a conserved DNA module involved in light responsiveness
LOC_Os02g22130	OsGAP1	AT~TATA-box	Arabidopsis thaliana	1361	-	8	TATATAAA
LOC_Os02g22130	OsGAP1	AT~TATA-box	Arabidopsis thaliana	1363	-	6	TATATA
LOC_Os02g22130	OsGAP1	AT~TATA-box	Arabidopsis thaliana	1127	-	6	TATATA
LOC_Os02g22130	OsGAP1	CAAT-box	Arabidopsis thaliana	1343	-	5	CCAAT	common cis-acting element in promoter and enhancer regions
LOC_Os02g22130	OsGAP1	CAAT-box	Nicotiana glutinosa	845	+	4	CAAT
LOC_Os02g22130	OsGAP1	CAAT-box	Arabidopsis thaliana	844	+	5	CCAAT	common cis-acting element in promoter and enhancer regions
LOC_Os02g22130	OsGAP1	CAAT-box	Nicotiana glutinosa	822	+	4	CAAT
LOC_Os02g22130	OsGAP1	CAAT-box	Nicotiana glutinosa	1081	-	4	CAAT
LOC_Os02g22130	OsGAP1	CAAT-box	Pisum sativum	849	-	5	CAAAT	common cis-acting element in promoter and enhancer regions
LOC_Os02g22130	OsGAP1	CAAT-box	Arabidopsis thaliana	821	+	5	CCAAT	common cis-acting element in promoter and enhancer regions
LOC_Os02g22130	OsGAP1	CAAT-box	Nicotiana glutinosa	792	+	4	CAAT
LOC_Os02g22130	OsGAP1	CAAT-box	Nicotiana glutinosa	797	+	4	CAAT
LOC_Os02g22130	OsGAP1	CAAT-box	Arabidopsis thaliana	791	+	5	CCAAT	common cis-acting element in promoter and enhancer regions
LOC_Os02g22130	OsGAP1	CAAT-box	Pisum sativum	782	+	5	CAAAT	common cis-acting element in promoter and enhancer regions
LOC_Os02g22130	OsGAP1	CAAT-box	Pisum sativum	768	-	5	CAAAT	common cis-acting element in promoter and enhancer regions
LOC_Os02g22130	OsGAP1	CAAT-box	Nicotiana glutinosa	774	-	4	CAAT
LOC_Os02g22130	OsGAP1	CAAT-box	Nicotiana glutinosa	732	+	4	CAAT
LOC_Os02g22130	OsGAP1	CAAT-box	Nicotiana glutinosa	717	+	4	CAAT
LOC_Os02g22130	OsGAP1	CAAT-box	Arabidopsis thaliana	716	+	5	CCAAT	common cis-acting element in promoter and enhancer regions
LOC_Os02g22130	OsGAP1	CAAT-box	Nicotiana glutinosa	350	+	4	CAAT
LOC_Os02g22130	OsGAP1	CAAT-box	Nicotiana glutinosa	196	-	4	CAAT
LOC_Os02g22130	OsGAP1	CAAT-box	Nicotiana glutinosa	219	-	4	CAAT
LOC_Os02g22130	OsGAP1	CAAT-box	Pisum sativum	115	+	5	CAAAT	common cis-acting element in promoter and enhancer regions
LOC_Os02g22130	OsGAP1	CAAT-box	Nicotiana glutinosa	144	+	4	CAAT
LOC_Os02g22130	OsGAP1	CAAT-box	Arabidopsis thaliana	731	+	5	CCAAT	common cis-acting element in promoter and enhancer regions
LOC_Os02g22130	OsGAP1	CAAT-box	Arabidopsis thaliana	289	-	5	CCAAT	common cis-acting element in promoter and enhancer regions
LOC_Os02g22130	OsGAP1	CAAT-box	Nicotiana glutinosa	95	-	4	CAAT
LOC_Os02g22130	OsGAP1	CAAT-box	Nicotiana glutinosa	24	+	4	CAAT
LOC_Os02g22130	OsGAP1	CCAAT-box	Hordeum vulgare	1277	-	6	CAACGG	MYBHv1 binding site
LOC_Os02g22130	OsGAP1	CCAAT-box	Hordeum vulgare	254	+	6	CAACGG	MYBHv1 binding site
LOC_Os02g22130	OsGAP1	CCAAT-box	Hordeum vulgare	52	+	6	CAACGG	MYBHv1 binding site
LOC_Os02g22130	OsGAP1	CCGTCC motif	Nicotiana tabacum	991	+	6	CCGTCC
LOC_Os02g22130	OsGAP1	CCGTCC motif	Nicotiana tabacum	1006	-	6	CCGTCC
LOC_Os02g22130	OsGAP1	CCGTCC-box	Petroselinum hortense	1006	-	6	CCGTCC
LOC_Os02g22130	OsGAP1	CCGTCC-box	Petroselinum hortense	991	+	6	CCGTCC
LOC_Os02g22130	OsGAP1	CGTCA-motif	Hordeum vulgare	911	-	5	CGTCA	cis-acting regulatory element involved in the MeJA-responsiveness
LOC_Os02g22130	OsGAP1	CGTCA-motif	Hordeum vulgare	536	+	5	CGTCA	cis-acting regulatory element involved in the MeJA-responsiveness
LOC_Os02g22130	OsGAP1	CGTCA-motif	Hordeum vulgare	192	+	5	CGTCA	cis-acting regulatory element involved in the MeJA-responsiveness
LOC_Os02g22130	OsGAP1	CGTCA-motif	Hordeum vulgare	91	+	5	CGTCA	cis-acting regulatory element involved in the MeJA-responsiveness
LOC_Os02g22130	OsGAP1	DRE core	Arabidopsis thaliana	512	+	6	GCCGAC
LOC_Os02g22130	OsGAP1	G-Box	Pisum sativum	5	+	6	CACGTT	cis-acting regulatory element involved in light responsiveness
LOC_Os02g22130	OsGAP1	G-box	Brassica oleracea	5	-	8	TAAACGTG	cis-acting regulatory element involved in light responsiveness
LOC_Os02g22130	OsGAP1	GC-motif	Zea mays	1236	-	6	CCCCCG	enhancer-like element involved in anoxic specific inducibility
LOC_Os02g22130	OsGAP1	I-box	Zea mays	1158	+	9	cGATAAGGCG	part of a light responsive element
LOC_Os02g22130	OsGAP1	MBS	Arabidopsis thaliana	1336	-	6	CAACTG	MYB binding site involved in drought-inducibility
LOC_Os02g22130	OsGAP1	MYB	Arabidopsis thaliana	1299	-	6	CAACAG
LOC_Os02g22130	OsGAP1	MYB recognition site	Arabidopsis thaliana	1277	+	6	CCGTTG
LOC_Os02g22130	OsGAP1	MYB recognition site	Arabidopsis thaliana	254	-	6	CCGTTG
LOC_Os02g22130	OsGAP1	MYB recognition site	Arabidopsis thaliana	52	-	6	CCGTTG
LOC_Os02g22130	OsGAP1	MYC	Arabidopsis thaliana	275	+	6	CATGTG
LOC_Os02g22130	OsGAP1	MYC	Arabidopsis thaliana	440	-	6	CATGTG
LOC_Os02g22130	OsGAP1	Myb	Arabidopsis thaliana	1336	-	6	CAACTG
LOC_Os02g22130	OsGAP1	Myb-binding site	Nicotiana tabacum	1299	-	6	CAACAG
LOC_Os02g22130	OsGAP1	P-box	Oryza sativa	522	-	7	CCTTTTG	gibberellin-responsive element
LOC_Os02g22130	OsGAP1	STRE	Arabidopsis thaliana	1330	+	5	AGGGG
LOC_Os02g22130	OsGAP1	STRE	Arabidopsis thaliana	1221	+	5	AGGGG
LOC_Os02g22130	OsGAP1	STRE	Arabidopsis thaliana	936	+	5	AGGGG
LOC_Os02g22130	OsGAP1	Sp1	Oryza sativa	974	-	6	GGGCGG	light responsive element
LOC_Os02g22130	OsGAP1	Sp1	Oryza sativa	966	-	6	GGGCGG	light responsive element
LOC_Os02g22130	OsGAP1	Sp1	Oryza sativa	1290	+	6	GGGCGG	light responsive element
LOC_Os02g22130	OsGAP1	TATA-box	Arabidopsis thaliana	1365	-	4	TATA	core promoter element around -30 of transcription start
LOC_Os02g22130	OsGAP1	TATA-box	Pisum sativum	1360	-	7	TATAAAA	core promoter element around -30 of transcription start
LOC_Os02g22130	OsGAP1	TATA-box	Helianthus annuus	1361	-	6	TATAAA	core promoter element around -30 of transcription start
LOC_Os02g22130	OsGAP1	TATA-box	Arabidopsis thaliana	1129	-	4	TATA	core promoter element around -30 of transcription start
LOC_Os02g22130	OsGAP1	TATA-box	Brassica oleracea	1128	+	6	ATATAA	core promoter element around -30 of transcription start
LOC_Os02g22130	OsGAP1	TATA-box	Arabidopsis thaliana	1127	-	6	TATATA	core promoter element around -30 of transcription start
LOC_Os02g22130	OsGAP1	TATA-box	Arabidopsis thaliana	1116	-	4	TATA	core promoter element around -30 of transcription start
LOC_Os02g22130	OsGAP1	TCCC-motif	Spinacia oleracea	1470	-	7	TCTCCCT	part of a light responsive element
LOC_Os02g22130	OsGAP1	TCT-motif	Arabidopsis thaliana	786	+	6	TCTTAC	part of a light responsive element
LOC_Os02g22130	OsGAP1	TGACG-motif	Hordeum vulgare	1249	+	5	TGACG	cis-acting regulatory element involved in the MeJA-responsiveness
LOC_Os02g22130	OsGAP1	TGACG-motif	Hordeum vulgare	536	-	5	TGACG	cis-acting regulatory element involved in the MeJA-responsiveness
LOC_Os02g22130	OsGAP1	TGACG-motif	Hordeum vulgare	91	-	5	TGACG	cis-acting regulatory element involved in the MeJA-responsiveness
LOC_Os02g22130	OsGAP1	TGACG-motif	Hordeum vulgare	911	+	5	TGACG	cis-acting regulatory element involved in the MeJA-responsiveness
LOC_Os02g22130	OsGAP1	TGACG-motif	Hordeum vulgare	192	-	5	TGACG	cis-acting regulatory element involved in the MeJA-responsiveness
LOC_Os02g22130	OsGAP1	TGACG-motif	Hordeum vulgare	544	-	5	TGACG	cis-acting regulatory element involved in the MeJA-responsiveness
LOC_Os02g22130	OsGAP1	Unnamed__1	Zea mays	619	-	5	CGTGG
LOC_Os02g22130	OsGAP1	Unnamed__16	Zea mays	1319	-	9	GCTGCCCGTC
LOC_Os02g22130	OsGAP1	Unnamed__4	Petroselinum hortense	1389	-	4	CTCC
LOC_Os02g22130	OsGAP1	Unnamed__4	Petroselinum hortense	1386	-	4	CTCC
LOC_Os02g22130	OsGAP1	Unnamed__4	Petroselinum hortense	1472	-	4	CTCC
LOC_Os02g22130	OsGAP1	Unnamed__4	Petroselinum hortense	939	-	4	CTCC
LOC_Os02g22130	OsGAP1	Unnamed__4	Petroselinum hortense	988	+	4	CTCC
LOC_Os02g22130	OsGAP1	Unnamed__4	Petroselinum hortense	1256	+	4	CTCC
LOC_Os02g22130	OsGAP1	Unnamed__4	Petroselinum hortense	243	-	4	CTCC
LOC_Os02g22130	OsGAP1	Unnamed__4	Petroselinum hortense	1371	-	4	CTCC
LOC_Os02g22130	OsGAP1	Unnamed__4	Petroselinum hortense	1164	-	4	CTCC
LOC_Os02g22130	OsGAP1	Unnamed__4	Petroselinum hortense	1415	+	4	CTCC
LOC_Os02g22130	OsGAP1	Unnamed__4	Petroselinum hortense	432	+	4	CTCC
LOC_Os02g22130	OsGAP1	Unnamed__4	Petroselinum hortense	1383	-	4	CTCC
LOC_Os02g22130	OsGAP1	Unnamed__4	Petroselinum hortense	1089	-	4	CTCC
LOC_Os02g22130	OsGAP1	Unnamed__4	Petroselinum hortense	1392	-	4	CTCC
LOC_Os02g22130	OsGAP1	Unnamed__4	Petroselinum hortense	934	-	4	CTCC
LOC_Os02g22130	OsGAP1	Unnamed__4	Petroselinum hortense	1261	+	4	CTCC
LOC_Os02g22130	OsGAP1	Unnamed__4	Petroselinum hortense	1225	-	4	CTCC
LOC_Os02g22130	OsGAP1	Unnamed__4	Petroselinum hortense	1437	-	4	CTCC
LOC_Os02g22130	OsGAP1	Unnamed__4	Petroselinum hortense	292	-	4	CTCC
LOC_Os02g22130	OsGAP1	Unnamed__4	Petroselinum hortense	1380	-	4	CTCC
LOC_Os02g22130	OsGAP1	Unnamed__4	Petroselinum hortense	971	+	4	CTCC
LOC_Os02g22130	OsGAP1	Unnamed__4	Petroselinum hortense	649	+	4	CTCC
LOC_Os02g22130	OsGAP1	Unnamed__4	Petroselinum hortense	1151	-	4	CTCC
LOC_Os02g22130	OsGAP1	Unnamed__4	Petroselinum hortense	625	-	4	CTCC
LOC_Os02g22130	OsGAP1	Unnamed__4	Petroselinum hortense	916	-	4	CTCC
LOC_Os02g22130	OsGAP1	W box	Arabidopsis thaliana	1310	+	6	TTGACC
LOC_Os02g22130	OsGAP1	as-1	Arabidopsis thaliana	536	-	5	TGACG
LOC_Os02g22130	OsGAP1	as-1	Arabidopsis thaliana	911	+	5	TGACG
LOC_Os02g22130	OsGAP1	as-1	Arabidopsis thaliana	544	-	5	TGACG
LOC_Os02g22130	OsGAP1	as-1	Arabidopsis thaliana	192	-	5	TGACG
LOC_Os02g22130	OsGAP1	as-1	Arabidopsis thaliana	91	-	5	TGACG
LOC_Os02g22130	OsGAP1	as-1	Arabidopsis thaliana	1249	+	5	TGACG
LOC_Os02g47280	OsGRF4	AE-box	Arabidopsis thaliana	176	-	8	AGAAACTT	part of a module for light respons
LOC_Os02g47280	OsGRF4	ARE	Zea mays	1062	+	6	AAACCA	cis-acting regulatory element essential for the anaerobic induction
LOC_Os02g47280	OsGRF4	ARE	Zea mays	301	+	6	AAACCA	cis-acting regulatory element essential for the anaerobic induction
LOC_Os02g47280	OsGRF4	AT~TATA-box	Arabidopsis thaliana	131	+	6	TATATA
LOC_Os02g47280	OsGRF4	CAAT-box	Nicotiana glutinosa	1370	+	4	CAAT
LOC_Os02g47280	OsGRF4	CAAT-box	Nicotiana glutinosa	676	+	4	CAAT
LOC_Os02g47280	OsGRF4	CAAT-box	Pisum sativum	286	-	5	CAAAT	common cis-acting element in promoter and enhancer regions
LOC_Os02g47280	OsGRF4	CAAT-box	Nicotiana glutinosa	452	-	4	CAAT
LOC_Os02g47280	OsGRF4	CAAT-box	Nicotiana glutinosa	89	+	4	CAAT
LOC_Os02g47280	OsGRF4	CAAT-box	Pisum sativum	305	+	5	CAAAT	common cis-acting element in promoter and enhancer regions
LOC_Os02g47280	OsGRF4	CAAT-box	Pisum sativum	917	+	5	CAAAT	common cis-acting element in promoter and enhancer regions
LOC_Os02g47280	OsGRF4	CAAT-box	Nicotiana glutinosa	904	+	4	CAAT
LOC_Os02g47280	OsGRF4	CAAT-box	Pisum sativum	49	+	5	CAAAT	common cis-acting element in promoter and enhancer regions
LOC_Os02g47280	OsGRF4	CAAT-box	Nicotiana glutinosa	16	-	4	CAAT
LOC_Os02g47280	OsGRF4	CAAT-box	Nicotiana glutinosa	1465	-	4	CAAT
LOC_Os02g47280	OsGRF4	CAAT-box	Pisum sativum	1046	+	5	CAAAT	common cis-acting element in promoter and enhancer regions
LOC_Os02g47280	OsGRF4	CAAT-box	Nicotiana glutinosa	531	-	4	CAAT
LOC_Os02g47280	OsGRF4	CAAT-box	Nicotiana glutinosa	115	-	4	CAAT
LOC_Os02g47280	OsGRF4	CAAT-box	Nicotiana glutinosa	879	-	4	CAAT
LOC_Os02g47280	OsGRF4	CAAT-box	Nicotiana glutinosa	269	+	4	CAAT
LOC_Os02g47280	OsGRF4	CAAT-box	Nicotiana glutinosa	967	+	4	CAAT
LOC_Os02g47280	OsGRF4	CGTCA-motif	Hordeum vulgare	856	+	5	CGTCA	cis-acting regulatory element involved in the MeJA-responsiveness
LOC_Os02g47280	OsGRF4	GARE-motif	Brassica oleracea	384	-	7	TCTGTTG	gibberellin-responsive element
LOC_Os02g47280	OsGRF4	GC-motif	Zea mays	1221	-	6	CCCCCG	enhancer-like element involved in anoxic specific inducibility
LOC_Os02g47280	OsGRF4	GT1-motif	Arabidopsis thaliana	151	+	6	GGTTAA	light responsive element
LOC_Os02g47280	OsGRF4	I-box	Zea mays	1263	-	9	cGATAAGGCG	part of a light responsive element
LOC_Os02g47280	OsGRF4	MBS	Arabidopsis thaliana	838	+	6	CAACTG	MYB binding site involved in drought-inducibility
LOC_Os02g47280	OsGRF4	MRE	Petroselinum crispum	347	-	7	AACCTAA	MYB binding site involved in light responsiveness
LOC_Os02g47280	OsGRF4	MYB	Arabidopsis thaliana	503	+	6	CAACAG
LOC_Os02g47280	OsGRF4	MYB	Arabidopsis thaliana	384	+	6	CAACAG
LOC_Os02g47280	OsGRF4	MYB	Arabidopsis thaliana	150	-	6	TAACCA
LOC_Os02g47280	OsGRF4	MYB	Arabidopsis thaliana	682	+	6	CAACCA
LOC_Os02g47280	OsGRF4	MYB-like sequence	Arabidopsis thaliana	150	-	6	TAACCA
LOC_Os02g47280	OsGRF4	MYC	Arabidopsis thaliana	247	+	6	CATGTG
LOC_Os02g47280	OsGRF4	Myb	Arabidopsis thaliana	838	+	6	CAACTG
LOC_Os02g47280	OsGRF4	Myb-binding site	Nicotiana tabacum	503	+	6	CAACAG
LOC_Os02g47280	OsGRF4	Myb-binding site	Nicotiana tabacum	384	+	6	CAACAG
LOC_Os02g47280	OsGRF4	STRE	Arabidopsis thaliana	939	-	5	AGGGG
LOC_Os02g47280	OsGRF4	STRE	Arabidopsis thaliana	1301	-	5	AGGGG
LOC_Os02g47280	OsGRF4	STRE	Arabidopsis thaliana	929	-	5	AGGGG
LOC_Os02g47280	OsGRF4	TATA	Arabidopsis thaliana	418	+	8	TATAAAAT
LOC_Os02g47280	OsGRF4	TATA-box	Arabidopsis thaliana	1013	-	4	TATA	core promoter element around -30 of transcription start
LOC_Os02g47280	OsGRF4	TATA-box	Arabidopsis thaliana	645	+	4	TATA	core promoter element around -30 of transcription start
LOC_Os02g47280	OsGRF4	TATA-box	Arabidopsis thaliana	519	+	4	TATA	core promoter element around -30 of transcription start
LOC_Os02g47280	OsGRF4	TATA-box	Arabidopsis thaliana	125	+	4	TATA	core promoter element around -30 of transcription start
LOC_Os02g47280	OsGRF4	TATA-box	Oryza sativa	186	-	7	TACAAAA	core promoter element around -30 of transcription start
LOC_Os02g47280	OsGRF4	TATA-box	Arabidopsis thaliana	133	+	4	TATA	core promoter element around -30 of transcription start
LOC_Os02g47280	OsGRF4	TATA-box	Arabidopsis thaliana	110	+	4	TATA	core promoter element around -30 of transcription start
LOC_Os02g47280	OsGRF4	TATA-box	Arabidopsis thaliana	104	+	4	TATA	core promoter element around -30 of transcription start
LOC_Os02g47280	OsGRF4	TATA-box	Arabidopsis thaliana	54	+	4	TATA	core promoter element around -30 of transcription start
LOC_Os02g47280	OsGRF4	TATA-box	Arabidopsis thaliana	12	-	5	TATAA	core promoter element around -30 of transcription start
LOC_Os02g47280	OsGRF4	TATA-box	Brassica oleracea	644	+	6	ATATAA	core promoter element around -30 of transcription start
LOC_Os02g47280	OsGRF4	TATA-box	Arabidopsis thaliana	402	+	4	TATA	core promoter element around -30 of transcription start
LOC_Os02g47280	OsGRF4	TATA-box	Brassica napus	518	+	6	ATATAT	core promoter element around -30 of transcription start
LOC_Os02g47280	OsGRF4	TATA-box	Arabidopsis thaliana	298	+	4	TATA	core promoter element around -30 of transcription start
LOC_Os02g47280	OsGRF4	TATA-box	Arabidopsis thaliana	131	+	6	TATATA	core promoter element around -30 of transcription start
LOC_Os02g47280	OsGRF4	TATA-box	Arabidopsis thaliana	27	+	4	TATA	core promoter element around -30 of transcription start
LOC_Os02g47280	OsGRF4	TATA-box	Helianthus annuus	1011	-	6	TATACA	core promoter element around -30 of transcription start
LOC_Os02g47280	OsGRF4	TATA-box	Arabidopsis thaliana	416	+	9	ccTATAAAaa	core promoter element around -30 of transcription start
LOC_Os02g47280	OsGRF4	TATA-box	Arabidopsis thaliana	53	-	5	TATAA	core promoter element around -30 of transcription start
LOC_Os02g47280	OsGRF4	TATA-box	Brassica oleracea	109	+	6	ATATAA	core promoter element around -30 of transcription start
LOC_Os02g47280	OsGRF4	TATA-box	Arabidopsis thaliana	418	+	4	TATA	core promoter element around -30 of transcription start
LOC_Os02g47280	OsGRF4	TATA-box	Arabidopsis thaliana	282	+	4	TATA	core promoter element around -30 of transcription start
LOC_Os02g47280	OsGRF4	TATA-box	Brassica napus	52	+	6	ATTATA	core promoter element around -30 of transcription start
LOC_Os02g47280	OsGRF4	TATA-box	Helianthus annuus	123	-	6	TATACA	core promoter element around -30 of transcription start
LOC_Os02g47280	OsGRF4	TATA-box	Brassica napus	229	+	6	ATTATA	core promoter element around -30 of transcription start
LOC_Os02g47280	OsGRF4	TATA-box	Arabidopsis thaliana	13	+	4	TATA	core promoter element around -30 of transcription start
LOC_Os02g47280	OsGRF4	TATA-box	Helianthus annuus	11	-	6	TATAAA	core promoter element around -30 of transcription start
LOC_Os02g47280	OsGRF4	TATA-box	Pisum sativum	10	-	7	TATAAAA	core promoter element around -30 of transcription start
LOC_Os02g47280	OsGRF4	TATA-box	Arabidopsis thaliana	281	-	5	TATAA	core promoter element around -30 of transcription start
LOC_Os02g47280	OsGRF4	TATA-box	Arabidopsis thaliana	230	-	5	TATAA	core promoter element around -30 of transcription start
LOC_Os02g47280	OsGRF4	TATA-box	Arabidopsis thaliana	231	+	4	TATA	core promoter element around -30 of transcription start
LOC_Os02g47280	OsGRF4	TATA-box	Zea mays	278	-	8	TATAAGAA	core promoter element around -30 of transcription start
LOC_Os02g47280	OsGRF4	TC-rich repeats	Nicotiana tabacum	357	+	9	ATTCTCTAAC	cis-acting element involved in defense and stress responsiveness
LOC_Os02g47280	OsGRF4	TCA-element	Nicotiana tabacum	816	-	9	CCATCTTTTT	cis-acting element involved in salicylic acid responsiveness
LOC_Os02g47280	OsGRF4	TCT-motif	Arabidopsis thaliana	209	-	6	TCTTAC	part of a light responsive element
LOC_Os02g47280	OsGRF4	TGACG-motif	Hordeum vulgare	856	-	5	TGACG	cis-acting regulatory element involved in the MeJA-responsiveness
LOC_Os02g47280	OsGRF4	Unnamed__1	Zea mays	1189	-	5	CGTGG
LOC_Os02g47280	OsGRF4	Unnamed__1	Zea mays	962	-	5	CGTGG
LOC_Os02g47280	OsGRF4	Unnamed__1	Zea mays	1125	-	5	CGTGG
LOC_Os02g47280	OsGRF4	Unnamed__2	Petroselinum hortense	344	-	10	AACCTAACCT
LOC_Os02g47280	OsGRF4	Unnamed__2	Zea mays	1220	-	6	CCCCGG
LOC_Os02g47280	OsGRF4	Unnamed__4	Petroselinum hortense	1257	-	4	CTCC
LOC_Os02g47280	OsGRF4	Unnamed__4	Petroselinum hortense	1161	-	4	CTCC
LOC_Os02g47280	OsGRF4	Unnamed__4	Petroselinum hortense	932	+	4	CTCC
LOC_Os02g47280	OsGRF4	Unnamed__4	Petroselinum hortense	883	+	4	CTCC
LOC_Os02g47280	OsGRF4	Unnamed__4	Petroselinum hortense	1226	-	4	CTCC
LOC_Os02g47280	OsGRF4	Unnamed__4	Petroselinum hortense	262	+	4	CTCC
LOC_Os02g47280	OsGRF4	Unnamed__4	Petroselinum hortense	942	+	4	CTCC
LOC_Os02g47280	OsGRF4	Unnamed__4	Petroselinum hortense	853	+	4	CTCC
LOC_Os02g47280	OsGRF4	Unnamed__4	Petroselinum hortense	794	-	4	CTCC
LOC_Os02g47280	OsGRF4	Unnamed__4	Petroselinum hortense	956	+	4	CTCC
LOC_Os02g47280	OsGRF4	Unnamed__4	Petroselinum hortense	564	-	4	CTCC
LOC_Os02g47280	OsGRF4	Unnamed__4	Petroselinum hortense	4	+	4	CTCC
LOC_Os02g47280	OsGRF4	Unnamed__4	Petroselinum hortense	1330	-	4	CTCC
LOC_Os02g47280	OsGRF4	Unnamed__4	Petroselinum hortense	371	-	4	CTCC
LOC_Os02g47280	OsGRF4	Unnamed__4	Petroselinum hortense	1294	+	4	CTCC
LOC_Os02g47280	OsGRF4	W box	Arabidopsis thaliana	532	+	6	TTGACC
LOC_Os02g47280	OsGRF4	WRE3	Pisum sativum	254	+	6	CCACCT
LOC_Os02g47280	OsGRF4	as-1	Arabidopsis thaliana	856	-	5	TGACG
LOC_Os02g47280	OsGRF4	plant_AP-2-like	Oryza sativa	1303	-	8	CGACCAGG	?
LOC_Os02g52340	OsMADS22	A-box	Petroselinum crispum	1158	+	6	CCGTCC	cis-acting regulatory element
LOC_Os02g52340	OsMADS22	A-box	Petroselinum crispum	1150	+	6	CCGTCC	cis-acting regulatory element
LOC_Os02g52340	OsMADS22	ABRE	Oryza sativa	1041	+	9	GCCGCGTGGC	cis-acting element involved in the abscisic acid responsiveness
LOC_Os02g52340	OsMADS22	ABRE	Oryza sativa	743	-	9	GCCGCGTGGC	cis-acting element involved in the abscisic acid responsiveness
LOC_Os02g52340	OsMADS22	AC-I	Phaseolus vulgaris	899	+	8.5	(T/C)C(T/C)(C/T)ACC(T/C)ACC
LOC_Os02g52340	OsMADS22	ATC-motif	Zea mays	1144	+	9	TGCTATCCG	part of a conserved DNA module involved in light responsiveness
LOC_Os02g52340	OsMADS22	Box 4	Petroselinum crispum	70	+	6	ATTAAT	part of a conserved DNA module involved in light responsiveness
LOC_Os02g52340	OsMADS22	CAAT-box	Nicotiana glutinosa	578	+	4	CAAT
LOC_Os02g52340	OsMADS22	CAAT-box	Arabidopsis thaliana	577	+	5	CCAAT	common cis-acting element in promoter and enhancer regions
LOC_Os02g52340	OsMADS22	CAAT-box	Nicotiana glutinosa	360	+	4	CAAT
LOC_Os02g52340	OsMADS22	CAAT-box	Nicotiana glutinosa	265	+	4	CAAT
LOC_Os02g52340	OsMADS22	CAAT-box	Nicotiana glutinosa	1225	+	4	CAAT
LOC_Os02g52340	OsMADS22	CAAT-box	Nicotiana glutinosa	919	+	4	CAAT
LOC_Os02g52340	OsMADS22	CAAT-box	Arabidopsis thaliana	359	+	5	CCAAT	common cis-acting element in promoter and enhancer regions
LOC_Os02g52340	OsMADS22	CAAT-box	Pisum sativum	280	+	5	CAAAT	common cis-acting element in promoter and enhancer regions
LOC_Os02g52340	OsMADS22	CAAT-box	Pisum sativum	112	-	5	CAAAT	common cis-acting element in promoter and enhancer regions
LOC_Os02g52340	OsMADS22	CAAT-box	Pisum sativum	245	+	5	CAAAT	common cis-acting element in promoter and enhancer regions
LOC_Os02g52340	OsMADS22	CAAT-box	Nicotiana glutinosa	1022	+	4	CAAT
LOC_Os02g52340	OsMADS22	CAAT-box	Arabidopsis thaliana	918	+	5	CCAAT	common cis-acting element in promoter and enhancer regions
LOC_Os02g52340	OsMADS22	CAAT-box	Nicotiana glutinosa	864	+	4	CAAT
LOC_Os02g52340	OsMADS22	CAAT-box	Arabidopsis thaliana	863	+	5	CCAAT	common cis-acting element in promoter and enhancer regions
LOC_Os02g52340	OsMADS22	CAAT-box	Arabidopsis thaliana	1224	+	5	CCAAT	common cis-acting element in promoter and enhancer regions
LOC_Os02g52340	OsMADS22	CCGTCC motif	Nicotiana tabacum	1158	+	6	CCGTCC
LOC_Os02g52340	OsMADS22	CCGTCC motif	Nicotiana tabacum	1150	+	6	CCGTCC
LOC_Os02g52340	OsMADS22	CCGTCC-box	Petroselinum hortense	1158	+	6	CCGTCC
LOC_Os02g52340	OsMADS22	CCGTCC-box	Petroselinum hortense	1150	+	6	CCGTCC
LOC_Os02g52340	OsMADS22	CGTCA-motif	Hordeum vulgare	249	-	5	CGTCA	cis-acting regulatory element involved in the MeJA-responsiveness
LOC_Os02g52340	OsMADS22	DRE core	Arabidopsis thaliana	442	-	6	GCCGAC
LOC_Os02g52340	OsMADS22	DRE1	Zea mays	1476	-	7	ACCGAGA
LOC_Os02g52340	OsMADS22	GC-motif	Zea mays	1444	-	6	CCCCCG	enhancer-like element involved in anoxic specific inducibility
LOC_Os02g52340	OsMADS22	MBS	Arabidopsis thaliana	1182	-	6	CAACTG	MYB binding site involved in drought-inducibility
LOC_Os02g52340	OsMADS22	MRE	Petroselinum crispum	77	+	7	AACCTAA	MYB binding site involved in light responsiveness
LOC_Os02g52340	OsMADS22	MYC	Arabidopsis thaliana	245	-	6	CATTTG
LOC_Os02g52340	OsMADS22	MYC	Arabidopsis thaliana	236	+	6	CATGTG
LOC_Os02g52340	OsMADS22	Myb	Arabidopsis thaliana	1182	-	6	CAACTG
LOC_Os02g52340	OsMADS22	OCT	Zea mays	1484	-	8	CGCGGATC
LOC_Os02g52340	OsMADS22	P-box	Oryza sativa	716	+	7	CCTTTTG	gibberellin-responsive element
LOC_Os02g52340	OsMADS22	STRE	Arabidopsis thaliana	1460	+	5	AGGGG
LOC_Os02g52340	OsMADS22	STRE	Arabidopsis thaliana	898	-	5	AGGGG
LOC_Os02g52340	OsMADS22	STRE	Arabidopsis thaliana	1324	-	5	AGGGG
LOC_Os02g52340	OsMADS22	STRE	Arabidopsis thaliana	699	-	5	AGGGG
LOC_Os02g52340	OsMADS22	STRE	Arabidopsis thaliana	1198	-	5	AGGGG
LOC_Os02g52340	OsMADS22	Sp1	Oryza sativa	1039	-	6	GGGCGG	light responsive element
LOC_Os02g52340	OsMADS22	Sp1	Oryza sativa	689	-	6	GGGCGG	light responsive element
LOC_Os02g52340	OsMADS22	Sp1	Oryza sativa	676	-	6	GGGCGG	light responsive element
LOC_Os02g52340	OsMADS22	Sp1	Oryza sativa	1449	+	6	GGGCGG	light responsive element
LOC_Os02g52340	OsMADS22	Sp1	Oryza sativa	823	-	6	GGGCGG	light responsive element
LOC_Os02g52340	OsMADS22	TATA-box	Arabidopsis thaliana	5	-	8	TAAAGATT	core promoter element around -30 of transcription start
LOC_Os02g52340	OsMADS22	TATA-box	Oryza sativa	33	+	7	TACAAAA	core promoter element around -30 of transcription start
LOC_Os02g52340	OsMADS22	TATA-box	Arabidopsis thaliana	1089	-	4	TATA	core promoter element around -30 of transcription start
LOC_Os02g52340	OsMADS22	TATA-box	Arabidopsis thaliana	1104	-	9	ccTATAAAaa	core promoter element around -30 of transcription start
LOC_Os02g52340	OsMADS22	TCCC-motif	Spinacia oleracea	133	-	7	TCTCCCT	part of a light responsive element
LOC_Os02g52340	OsMADS22	TGACG-motif	Hordeum vulgare	249	+	5	TGACG	cis-acting regulatory element involved in the MeJA-responsiveness
LOC_Os02g52340	OsMADS22	Unnamed__1	Zea mays	1338	-	5	CGTGG
LOC_Os02g52340	OsMADS22	Unnamed__1	Zea mays	125	-	5	CGTGG
LOC_Os02g52340	OsMADS22	Unnamed__1	Petunia sp.	1041	-	9	GCCACGTGGC
LOC_Os02g52340	OsMADS22	Unnamed__1	Zea mays	513	+	5	CGTGG
LOC_Os02g52340	OsMADS22	Unnamed__1	Zea mays	1045	+	5	CGTGG
LOC_Os02g52340	OsMADS22	Unnamed__4	Petroselinum hortense	1467	-	4	CTCC
LOC_Os02g52340	OsMADS22	Unnamed__4	Petroselinum hortense	662	+	4	CTCC
LOC_Os02g52340	OsMADS22	Unnamed__4	Petroselinum hortense	798	-	4	CTCC
LOC_Os02g52340	OsMADS22	Unnamed__4	Petroselinum hortense	869	+	4	CTCC
LOC_Os02g52340	OsMADS22	Unnamed__4	Petroselinum hortense	657	+	4	CTCC
LOC_Os02g52340	OsMADS22	Unnamed__4	Petroselinum hortense	340	-	4	CTCC
LOC_Os02g52340	OsMADS22	Unnamed__4	Petroselinum hortense	305	+	4	CTCC
LOC_Os02g52340	OsMADS22	Unnamed__4	Petroselinum hortense	135	-	4	CTCC
LOC_Os02g52340	OsMADS22	Unnamed__4	Petroselinum hortense	1230	-	4	CTCC
LOC_Os02g52340	OsMADS22	Unnamed__4	Petroselinum hortense	1316	+	4	CTCC
LOC_Os02g52340	OsMADS22	Unnamed__4	Petroselinum hortense	667	+	4	CTCC
LOC_Os02g52340	OsMADS22	Unnamed__4	Petroselinum hortense	565	+	4	CTCC
LOC_Os02g52340	OsMADS22	Unnamed__4	Petroselinum hortense	1433	-	4	CTCC
LOC_Os02g52340	OsMADS22	Unnamed__4	Petroselinum hortense	1405	-	4	CTCC
LOC_Os02g52340	OsMADS22	Unnamed__4	Petroselinum hortense	702	+	4	CTCC
LOC_Os02g52340	OsMADS22	Unnamed__4	Petroselinum hortense	1305	+	4	CTCC
LOC_Os02g52340	OsMADS22	Unnamed__4	Petroselinum hortense	1353	+	4	CTCC
LOC_Os02g52340	OsMADS22	Unnamed__4	Petroselinum hortense	915	+	4	CTCC
LOC_Os02g52340	OsMADS22	Unnamed__4	Petroselinum hortense	859	+	4	CTCC
LOC_Os02g52340	OsMADS22	Unnamed__4	Petroselinum hortense	1458	-	4	CTCC
LOC_Os02g52340	OsMADS22	Unnamed__4	Petroselinum hortense	1402	-	4	CTCC
LOC_Os02g52340	OsMADS22	Unnamed__4	Petroselinum hortense	1464	-	4	CTCC
LOC_Os02g52340	OsMADS22	WRE3	Pisum sativum	561	+	6	CCACCT
LOC_Os02g52340	OsMADS22	WUN-motif	Brassica oleracea	201	-	9	AAATTTCCT	wound-responsive element
LOC_Os02g52340	OsMADS22	as-1	Arabidopsis thaliana	249	+	5	TGACG
LOC_Os02g52340	OsMADS22	box S	Arabidopsis thaliana	831	+	7	AGCCACC
LOC_Os02g54600	OsMAPKK4	ABRE	Arabidopsis thaliana	217	-	5	ACGTG	cis-acting element involved in the abscisic acid responsiveness
LOC_Os02g54600	OsMAPKK4	ABRE	Arabidopsis thaliana	107	-	5	ACGTG	cis-acting element involved in the abscisic acid responsiveness
LOC_Os02g54600	OsMAPKK4	ABRE3a	Zea mays	107	-	6	TACGTG
LOC_Os02g54600	OsMAPKK4	ABRE4	Zea mays	107	+	6	CACGTA
LOC_Os02g54600	OsMAPKK4	ARE	Zea mays	10	+	6	AAACCA	cis-acting regulatory element essential for the anaerobic induction
LOC_Os02g54600	OsMAPKK4	ARE	Zea mays	1273	+	6	AAACCA	cis-acting regulatory element essential for the anaerobic induction
LOC_Os02g54600	OsMAPKK4	AT1-motif	Solanum tuberosum	971	-	13	AATTATTTTTTATT	part of a light responsive module
LOC_Os02g54600	OsMAPKK4	AT~TATA-box	Arabidopsis thaliana	857	-	6	TATATA
LOC_Os02g54600	OsMAPKK4	AT~TATA-box	Arabidopsis thaliana	359	+	6	TATATA
LOC_Os02g54600	OsMAPKK4	AT~TATA-box	Arabidopsis thaliana	1109	-	6	TATATA
LOC_Os02g54600	OsMAPKK4	AT~TATA-box	Arabidopsis thaliana	998	-	6	TATATA
LOC_Os02g54600	OsMAPKK4	Box 4	Petroselinum crispum	249	+	6	ATTAAT	part of a conserved DNA module involved in light responsiveness
LOC_Os02g54600	OsMAPKK4	Box 4	Petroselinum crispum	556	+	6	ATTAAT	part of a conserved DNA module involved in light responsiveness
LOC_Os02g54600	OsMAPKK4	Box 4	Petroselinum crispum	982	-	6	ATTAAT	part of a conserved DNA module involved in light responsiveness
LOC_Os02g54600	OsMAPKK4	CAAT-box	Nicotiana glutinosa	174	+	4	CAAT
LOC_Os02g54600	OsMAPKK4	CAAT-box	Nicotiana glutinosa	22	+	4	CAAT
LOC_Os02g54600	OsMAPKK4	CAAT-box	Nicotiana glutinosa	794	+	4	CAAT
LOC_Os02g54600	OsMAPKK4	CAAT-box	Nicotiana glutinosa	646	+	4	CAAT
LOC_Os02g54600	OsMAPKK4	CAAT-box	Nicotiana glutinosa	1009	+	4	CAAT
LOC_Os02g54600	OsMAPKK4	CAAT-box	Nicotiana glutinosa	148	+	4	CAAT
LOC_Os02g54600	OsMAPKK4	CAAT-box	Nicotiana glutinosa	963	+	4	CAAT
LOC_Os02g54600	OsMAPKK4	CAAT-box	Nicotiana glutinosa	760	-	4	CAAT
LOC_Os02g54600	OsMAPKK4	CAAT-box	Arabidopsis thaliana	173	+	5	CCAAT	common cis-acting element in promoter and enhancer regions
LOC_Os02g54600	OsMAPKK4	CAAT-box	Arabidopsis thaliana	1463	+	5	CCAAT	common cis-acting element in promoter and enhancer regions
LOC_Os02g54600	OsMAPKK4	CAAT-box	Nicotiana glutinosa	514	+	4	CAAT
LOC_Os02g54600	OsMAPKK4	CAAT-box	Nicotiana glutinosa	912	-	4	CAAT
LOC_Os02g54600	OsMAPKK4	CAAT-box	Arabidopsis thaliana	147	+	5	CCAAT	common cis-acting element in promoter and enhancer regions
LOC_Os02g54600	OsMAPKK4	CAAT-box	Nicotiana glutinosa	1233	+	4	CAAT
LOC_Os02g54600	OsMAPKK4	CAAT-box	Nicotiana glutinosa	704	+	4	CAAT
LOC_Os02g54600	OsMAPKK4	CAAT-box	Pisum sativum	965	-	5	CAAAT	common cis-acting element in promoter and enhancer regions
LOC_Os02g54600	OsMAPKK4	CAAT-box	Nicotiana glutinosa	253	-	4	CAAT
LOC_Os02g54600	OsMAPKK4	CAAT-box	Nicotiana glutinosa	1464	+	4	CAAT
LOC_Os02g54600	OsMAPKK4	CAAT-box	Nicotiana glutinosa	369	+	4	CAAT
LOC_Os02g54600	OsMAPKK4	CAAT-box	Nicotiana glutinosa	869	+	4	CAAT
LOC_Os02g54600	OsMAPKK4	CAAT-box	Nicotiana glutinosa	291	+	4	CAAT
LOC_Os02g54600	OsMAPKK4	CAAT-box	Nicotiana glutinosa	1087	-	4	CAAT
LOC_Os02g54600	OsMAPKK4	CAAT-box	Pisum sativum	653	+	5	CAAAT	common cis-acting element in promoter and enhancer regions
LOC_Os02g54600	OsMAPKK4	CAAT-box	Pisum sativum	953	+	5	CAAAT	common cis-acting element in promoter and enhancer regions
LOC_Os02g54600	OsMAPKK4	CAAT-box	Arabidopsis thaliana	335	-	5	CCAAT	common cis-acting element in promoter and enhancer regions
LOC_Os02g54600	OsMAPKK4	CAAT-box	Pisum sativum	1266	-	5	CAAAT	common cis-acting element in promoter and enhancer regions
LOC_Os02g54600	OsMAPKK4	CGTCA-motif	Hordeum vulgare	123	-	5	CGTCA	cis-acting regulatory element involved in the MeJA-responsiveness
LOC_Os02g54600	OsMAPKK4	CTAG-motif	Avena sativa	1157	-	9	ACTAGCAGAA
LOC_Os02g54600	OsMAPKK4	DRE core	Arabidopsis thaliana	1452	+	6	GCCGAC
LOC_Os02g54600	OsMAPKK4	ERE	Nicotiana glutinos	666	-	8	ATTTTAAA
LOC_Os02g54600	OsMAPKK4	ERE	Nicotiana glutinos	1055	-	8	ATTTTAAA
LOC_Os02g54600	OsMAPKK4	G-Box	Pisum sativum	217	+	6	CACGTT	cis-acting regulatory element involved in light responsiveness
LOC_Os02g54600	OsMAPKK4	G-box	Arabidopsis thaliana	107	-	6	TACGTG	cis-acting regulatory element involved in light responsiveness
LOC_Os02g54600	OsMAPKK4	GA-motif	Arabidopsis thaliana	177	-	8	ATAGATAA	part of a light responsive element
LOC_Os02g54600	OsMAPKK4	GC-motif	Zea mays	1399	+	6	CCCCCG	enhancer-like element involved in anoxic specific inducibility
LOC_Os02g54600	OsMAPKK4	Myb	Arabidopsis thaliana	728	+	6	TAACTG
LOC_Os02g54600	OsMAPKK4	Myb	Arabidopsis thaliana	380	+	6	TAACTG
LOC_Os02g54600	OsMAPKK4	STRE	Arabidopsis thaliana	1293	+	5	AGGGG
LOC_Os02g54600	OsMAPKK4	TATA	Arabidopsis thaliana	1000	+	8	TATAAAAT
LOC_Os02g54600	OsMAPKK4	TATA-box	Arabidopsis thaliana	859	-	4	TATA	core promoter element around -30 of transcription start
LOC_Os02g54600	OsMAPKK4	TATA-box	Arabidopsis thaliana	373	-	5	TATAA	core promoter element around -30 of transcription start
LOC_Os02g54600	OsMAPKK4	TATA-box	Brassica oleracea	999	+	6	ATATAA	core promoter element around -30 of transcription start
LOC_Os02g54600	OsMAPKK4	TATA-box	Arabidopsis thaliana	361	+	4	TATA	core promoter element around -30 of transcription start
LOC_Os02g54600	OsMAPKK4	TATA-box	Arabidopsis thaliana	1354	-	4	TATA	core promoter element around -30 of transcription start
LOC_Os02g54600	OsMAPKK4	TATA-box	Helianthus annuus	996	-	6	TATACA	core promoter element around -30 of transcription start
LOC_Os02g54600	OsMAPKK4	TATA-box	Arabidopsis thaliana	971	-	4	TATA	core promoter element around -30 of transcription start
LOC_Os02g54600	OsMAPKK4	TATA-box	Arabidopsis thaliana	1012	-	4	TATA	core promoter element around -30 of transcription start
LOC_Os02g54600	OsMAPKK4	TATA-box	Arabidopsis thaliana	111	+	4	TATA	core promoter element around -30 of transcription start
LOC_Os02g54600	OsMAPKK4	TATA-box	Arabidopsis thaliana	696	+	4	TATA	core promoter element around -30 of transcription start
LOC_Os02g54600	OsMAPKK4	TATA-box	Arabidopsis thaliana	936	-	4	TATA	core promoter element around -30 of transcription start
LOC_Os02g54600	OsMAPKK4	TATA-box	Helianthus annuus	372	-	6	TATAAA	core promoter element around -30 of transcription start
LOC_Os02g54600	OsMAPKK4	TATA-box	Arabidopsis thaliana	359	+	6	TATATA	core promoter element around -30 of transcription start
LOC_Os02g54600	OsMAPKK4	TATA-box	Arabidopsis thaliana	1352	+	9	ccTATAAAaa	core promoter element around -30 of transcription start
LOC_Os02g54600	OsMAPKK4	TATA-box	Arabidopsis thaliana	570	+	4	TATA	core promoter element around -30 of transcription start
LOC_Os02g54600	OsMAPKK4	TATA-box	Brassica oleracea	943	+	6	ATATAA	core promoter element around -30 of transcription start
LOC_Os02g54600	OsMAPKK4	TATA-box	Brassica juncea	371	-	7	TATAAAT	core promoter element around -30 of transcription start
LOC_Os02g54600	OsMAPKK4	TATA-box	Helianthus annuus	77	-	6	TATAAA	core promoter element around -30 of transcription start
LOC_Os02g54600	OsMAPKK4	TATA-box	Arabidopsis thaliana	1108	-	7	TATATAA	core promoter element around -30 of transcription start
LOC_Os02g54600	OsMAPKK4	TATA-box	Brassica napus	1107	+	6	ATTATA	core promoter element around -30 of transcription start
LOC_Os02g54600	OsMAPKK4	TATA-box	Brassica oleracea	695	+	6	ATATAA	core promoter element around -30 of transcription start
LOC_Os02g54600	OsMAPKK4	TATA-box	Arabidopsis thaliana	75	-	9	ccTATAAAaa	core promoter element around -30 of transcription start
LOC_Os02g54600	OsMAPKK4	TATA-box	Brassica oleracea	714	+	6	ATATAA	core promoter element around -30 of transcription start
LOC_Os02g54600	OsMAPKK4	TATA-box	Arabidopsis thaliana	374	+	4	TATA	core promoter element around -30 of transcription start
LOC_Os02g54600	OsMAPKK4	TATA-box	Arabidopsis thaliana	998	-	6	TATATA	core promoter element around -30 of transcription start
LOC_Os02g54600	OsMAPKK4	TATA-box	Arabidopsis thaliana	1309	-	4	TATA	core promoter element around -30 of transcription start
LOC_Os02g54600	OsMAPKK4	TATA-box	Arabidopsis thaliana	1123	-	4	TATA	core promoter element around -30 of transcription start
LOC_Os02g54600	OsMAPKK4	TATA-box	Arabidopsis thaliana	525	-	5	TATAA	core promoter element around -30 of transcription start
LOC_Os02g54600	OsMAPKK4	TATA-box	Brassica oleracea	360	+	6	ATATAA	core promoter element around -30 of transcription start
LOC_Os02g54600	OsMAPKK4	TATA-box	Arabidopsis thaliana	715	+	4	TATA	core promoter element around -30 of transcription start
LOC_Os02g54600	OsMAPKK4	TATA-box	Arabidopsis thaliana	281	+	4	TATA	core promoter element around -30 of transcription start
LOC_Os02g54600	OsMAPKK4	TATA-box	Arabidopsis thaliana	1000	-	4	TATA	core promoter element around -30 of transcription start
LOC_Os02g54600	OsMAPKK4	TATA-box	Arabidopsis thaliana	526	+	4	TATA	core promoter element around -30 of transcription start
LOC_Os02g54600	OsMAPKK4	TATA-box	Brassica oleracea	1011	+	6	ATATAA	core promoter element around -30 of transcription start
LOC_Os02g54600	OsMAPKK4	TATA-box	Arabidopsis thaliana	1079	-	4	TATA	core promoter element around -30 of transcription start
LOC_Os02g54600	OsMAPKK4	TATA-box	Arabidopsis thaliana	944	-	4	TATA	core promoter element around -30 of transcription start
LOC_Os02g54600	OsMAPKK4	TATA-box	Pisum sativum	76	-	7	TATAAAA	core promoter element around -30 of transcription start
LOC_Os02g54600	OsMAPKK4	TATA-box	Arabidopsis thaliana	634	+	9	ccTATAAAaa	core promoter element around -30 of transcription start
LOC_Os02g54600	OsMAPKK4	TATA-box	Brassica napus	1078	-	6	ATATAT	core promoter element around -30 of transcription start
LOC_Os02g54600	OsMAPKK4	TATA-box	Arabidopsis thaliana	1111	-	4	TATA	core promoter element around -30 of transcription start
LOC_Os02g54600	OsMAPKK4	TATA-box	Arabidopsis thaliana	857	-	6	TATATA	core promoter element around -30 of transcription start
LOC_Os02g54600	OsMAPKK4	TATA-box	Brassica oleracea	970	+	6	ATATAA	core promoter element around -30 of transcription start
LOC_Os02g54600	OsMAPKK4	TATA-box	Arabidopsis thaliana	79	+	4	TATA	core promoter element around -30 of transcription start
LOC_Os02g54600	OsMAPKK4	TATA-box	Arabidopsis thaliana	78	-	5	TATAA	core promoter element around -30 of transcription start
LOC_Os02g54600	OsMAPKK4	TATA-box	Arabidopsis thaliana	1308	-	5	TATAA	core promoter element around -30 of transcription start
LOC_Os02g54600	OsMAPKK4	TATA-box	Brassica oleracea	1122	+	6	ATATAA	core promoter element around -30 of transcription start
LOC_Os02g54600	OsMAPKK4	TATA-box	Arabidopsis thaliana	504	+	4	TATA	core promoter element around -30 of transcription start
LOC_Os02g54600	OsMAPKK4	TATA-box	Brassica napus	358	+	6	ATATAT	core promoter element around -30 of transcription start
LOC_Os02g54600	OsMAPKK4	TATA-box	Arabidopsis thaliana	1109	-	6	TATATA	core promoter element around -30 of transcription start
LOC_Os02g54600	OsMAPKK4	TATA-box	Arabidopsis thaliana	707	+	4	TATA	core promoter element around -30 of transcription start
LOC_Os02g54600	OsMAPKK4	TATA-box	Oryza sativa	1048	+	7	TACAAAA	core promoter element around -30 of transcription start
LOC_Os02g54600	OsMAPKK4	TATA-box	Arabidopsis thaliana	425	+	4	TATA	core promoter element around -30 of transcription start
LOC_Os02g54600	OsMAPKK4	TATA-box	Arabidopsis thaliana	493	+	4	TATA	core promoter element around -30 of transcription start
LOC_Os02g54600	OsMAPKK4	TATA-box	Brassica napus	524	+	6	ATTATA	core promoter element around -30 of transcription start
LOC_Os02g54600	OsMAPKK4	TATA-box	Brassica napus	706	+	6	ATATAT	core promoter element around -30 of transcription start
LOC_Os02g54600	OsMAPKK4	TATA-box	Arabidopsis thaliana	636	+	4	TATA	core promoter element around -30 of transcription start
LOC_Os02g54600	OsMAPKK4	TCA-element	Nicotiana tabacum	677	-	9	CCATCTTTTT	cis-acting element involved in salicylic acid responsiveness
LOC_Os02g54600	OsMAPKK4	TCCC-motif	Spinacia oleracea	1391	+	7	TCTCCCT	part of a light responsive element
LOC_Os02g54600	OsMAPKK4	TCT-motif	Arabidopsis thaliana	243	+	6	TCTTAC	part of a light responsive element
LOC_Os02g54600	OsMAPKK4	TGACG-motif	Hordeum vulgare	123	+	5	TGACG	cis-acting regulatory element involved in the MeJA-responsiveness
LOC_Os02g54600	OsMAPKK4	Unnamed__1	Zea mays	216	-	5	CGTGG
LOC_Os02g54600	OsMAPKK4	Unnamed__1	Zea mays	1421	-	5	CGTGG
LOC_Os02g54600	OsMAPKK4	Unnamed__10	Zea mays	780	+	9	TCCACGTAGA
LOC_Os02g54600	OsMAPKK4	Unnamed__12	Zea mays	780	+	9	TCCACGTAGA
LOC_Os02g54600	OsMAPKK4	Unnamed__14	Zea mays	780	+	9	TCCACGTAGA
LOC_Os02g54600	OsMAPKK4	Unnamed__4	Petroselinum hortense	1366	+	4	CTCC
LOC_Os02g54600	OsMAPKK4	Unnamed__4	Petroselinum hortense	1115	-	4	CTCC
LOC_Os02g54600	OsMAPKK4	Unnamed__4	Petroselinum hortense	1392	+	4	CTCC
LOC_Os02g54600	OsMAPKK4	Unnamed__6	Zea mays	374	+	10	taTAAATATct
LOC_Os02g54600	OsMAPKK4	Unnamed__8	Zea mays	780	+	9	TCCACGTAGA
LOC_Os02g58390	OsELT1	A-box	Petroselinum crispum	899	-	6	CCGTCC	cis-acting regulatory element
LOC_Os02g58390	OsELT1	A-box	Petroselinum crispum	1240	+	6	CCGTCC	cis-acting regulatory element
LOC_Os02g58390	OsELT1	ABRE	Arabidopsis thaliana	1176	-	6	CACGTG	cis-acting element involved in the abscisic acid responsiveness
LOC_Os02g58390	OsELT1	AE-box	Arabidopsis thaliana	1387	+	8	AGAAACAA	part of a module for light response
LOC_Os02g58390	OsELT1	ARE	Zea mays	564	+	6	AAACCA	cis-acting regulatory element essential for the anaerobic induction
LOC_Os02g58390	OsELT1	ARE	Zea mays	586	-	6	AAACCA	cis-acting regulatory element essential for the anaerobic induction
LOC_Os02g58390	OsELT1	AT~TATA-box	Arabidopsis thaliana	259	+	6	TATATA
LOC_Os02g58390	OsELT1	AT~TATA-box	Arabidopsis thaliana	86	+	6	TATATA
LOC_Os02g58390	OsELT1	AT~TATA-box	Arabidopsis thaliana	261	+	6	TATATA
LOC_Os02g58390	OsELT1	Box 4	Petroselinum crispum	1282	-	6	ATTAAT	part of a conserved DNA module involved in light responsiveness
LOC_Os02g58390	OsELT1	CAAT-box	Nicotiana glutinosa	1280	+	4	CAAT
LOC_Os02g58390	OsELT1	CAAT-box	Nicotiana glutinosa	1379	-	4	CAAT
LOC_Os02g58390	OsELT1	CAAT-box	Arabidopsis thaliana	1279	+	5	CCAAT	common cis-acting element in promoter and enhancer regions
LOC_Os02g58390	OsELT1	CAAT-box	Arabidopsis thaliana	473	+	5	CCAAT	common cis-acting element in promoter and enhancer regions
LOC_Os02g58390	OsELT1	CAAT-box	Nicotiana glutinosa	1102	+	4	CAAT
LOC_Os02g58390	OsELT1	CAAT-box	Pisum sativum	338	-	5	CAAAT	common cis-acting element in promoter and enhancer regions
LOC_Os02g58390	OsELT1	CAAT-box	Arabidopsis thaliana	733	-	5	CCAAT	common cis-acting element in promoter and enhancer regions
LOC_Os02g58390	OsELT1	CAAT-box	Nicotiana glutinosa	749	-	4	CAAT
LOC_Os02g58390	OsELT1	CAAT-box	Nicotiana glutinosa	806	+	4	CAAT
LOC_Os02g58390	OsELT1	CAAT-box	Pisum sativum	26	-	5	CAAAT	common cis-acting element in promoter and enhancer regions
LOC_Os02g58390	OsELT1	CAAT-box	Arabidopsis thaliana	661	-	5	CCAAT	common cis-acting element in promoter and enhancer regions
LOC_Os02g58390	OsELT1	CAAT-box	Nicotiana glutinosa	474	+	4	CAAT
LOC_Os02g58390	OsELT1	CAAT-box	Nicotiana glutinosa	527	-	4	CAAT
LOC_Os02g58390	OsELT1	CAAT-box	Arabidopsis thaliana	255	+	5	CCAAT	common cis-acting element in promoter and enhancer regions
LOC_Os02g58390	OsELT1	CAAT-box	Nicotiana glutinosa	291	+	4	CAAT
LOC_Os02g58390	OsELT1	CAAT-box	Nicotiana glutinosa	36	-	4	CAAT
LOC_Os02g58390	OsELT1	CAAT-box	Pisum sativum	122	-	5	CAAAT	common cis-acting element in promoter and enhancer regions
LOC_Os02g58390	OsELT1	CAAT-box	Pisum sativum	23	+	5	CAAAT	common cis-acting element in promoter and enhancer regions
LOC_Os02g58390	OsELT1	CAAT-box	Nicotiana glutinosa	256	+	4	CAAT
LOC_Os02g58390	OsELT1	CAAT-box	Pisum sativum	72	+	5	CAAAT	common cis-acting element in promoter and enhancer regions
LOC_Os02g58390	OsELT1	CCGTCC motif	Nicotiana tabacum	1240	+	6	CCGTCC
LOC_Os02g58390	OsELT1	CCGTCC motif	Nicotiana tabacum	899	-	6	CCGTCC
LOC_Os02g58390	OsELT1	CCGTCC-box	Petroselinum hortense	899	-	6	CCGTCC
LOC_Os02g58390	OsELT1	CCGTCC-box	Petroselinum hortense	1240	+	6	CCGTCC
LOC_Os02g58390	OsELT1	G-Box	Pisum sativum	1176	-	6	CACGTG	cis-acting regulatory element involved in light responsiveness
LOC_Os02g58390	OsELT1	G-box	Arabidopsis thaliana	1176	-	6	CACGTG	cis-acting regulatory element involved in light responsiveness
LOC_Os02g58390	OsELT1	GARE-motif	Brassica oleracea	1044	+	7	TCTGTTG	gibberellin-responsive element
LOC_Os02g58390	OsELT1	GATA-motif	Solanum tuberosum	209	+	9	AAGGATAAGG	part of a light responsive element
LOC_Os02g58390	OsELT1	GC-motif	Zea mays	1244	+	6	CCCCCG	enhancer-like element involved in anoxic specific inducibility
LOC_Os02g58390	OsELT1	I-box	Flaveria trinervia	733	-	10	cCATATCCAAT	part of a light responsive element
LOC_Os02g58390	OsELT1	MYB	Arabidopsis thaliana	1045	-	6	CAACAG
LOC_Os02g58390	OsELT1	MYB	Arabidopsis thaliana	1019	-	6	TAACCA
LOC_Os02g58390	OsELT1	MYB-like sequence	Arabidopsis thaliana	1019	-	6	TAACCA
LOC_Os02g58390	OsELT1	Myb	Arabidopsis thaliana	1114	-	6	TAACTG
LOC_Os02g58390	OsELT1	Myb-binding site	Nicotiana tabacum	1045	-	6	CAACAG
LOC_Os02g58390	OsELT1	Myc	Arabidopsis thaliana	315	+	7	TCTCTTA
LOC_Os02g58390	OsELT1	O2-site	Zea mays	693	+	9	GATGATGTGG	cis-acting regulatory element involved in zein metabolism regulation
LOC_Os02g58390	OsELT1	STRE	Arabidopsis thaliana	1475	-	5	AGGGG
LOC_Os02g58390	OsELT1	TATA	Arabidopsis thaliana	915	-	8	TATAAAAT
LOC_Os02g58390	OsELT1	TATA-box	Arabidopsis thaliana	959	-	4	TATA	core promoter element around -30 of transcription start
LOC_Os02g58390	OsELT1	TATA-box	Pisum sativum	916	-	7	TATAAAA	core promoter element around -30 of transcription start
LOC_Os02g58390	OsELT1	TATA-box	Brassica oleracea	262	+	6	ATATAA	core promoter element around -30 of transcription start
LOC_Os02g58390	OsELT1	TATA-box	Arabidopsis thaliana	918	-	5	TATAA	core promoter element around -30 of transcription start
LOC_Os02g58390	OsELT1	TATA-box	Helianthus annuus	917	-	6	TATAAA	core promoter element around -30 of transcription start
LOC_Os02g58390	OsELT1	TATA-box	Arabidopsis thaliana	830	-	4	TATA	core promoter element around -30 of transcription start
LOC_Os02g58390	OsELT1	TATA-box	Arabidopsis thaliana	928	-	4	TATA	core promoter element around -30 of transcription start
LOC_Os02g58390	OsELT1	TATA-box	Arabidopsis thaliana	919	-	4	TATA	core promoter element around -30 of transcription start
LOC_Os02g58390	OsELT1	TATA-box	Arabidopsis thaliana	855	-	4	TATA	core promoter element around -30 of transcription start
LOC_Os02g58390	OsELT1	TATA-box	Brassica oleracea	854	+	6	ATATAA	core promoter element around -30 of transcription start
LOC_Os02g58390	OsELT1	TATA-box	Arabidopsis thaliana	853	+	9	taTATAAAtc	core promoter element around -30 of transcription start
LOC_Os02g58390	OsELT1	TATA-box	Arabidopsis thaliana	445	-	5	TATAA	core promoter element around -30 of transcription start
LOC_Os02g58390	OsELT1	TATA-box	Arabidopsis thaliana	446	+	4	TATA	core promoter element around -30 of transcription start
LOC_Os02g58390	OsELT1	TATA-box	Arabidopsis thaliana	88	+	4	TATA	core promoter element around -30 of transcription start
LOC_Os02g58390	OsELT1	TATA-box	Arabidopsis thaliana	261	+	6	TATATA	core promoter element around -30 of transcription start
LOC_Os02g58390	OsELT1	TATA-box	Brassica napus	444	+	6	ATTATA	core promoter element around -30 of transcription start
LOC_Os02g58390	OsELT1	TATA-box	Arabidopsis thaliana	433	+	4	TATA	core promoter element around -30 of transcription start
LOC_Os02g58390	OsELT1	TATA-box	Arabidopsis thaliana	432	-	5	TATAA	core promoter element around -30 of transcription start
LOC_Os02g58390	OsELT1	TATA-box	Arabidopsis thaliana	277	+	4	TATA	core promoter element around -30 of transcription start
LOC_Os02g58390	OsELT1	TATA-box	Arabidopsis thaliana	422	+	4	TATA	core promoter element around -30 of transcription start
LOC_Os02g58390	OsELT1	TATA-box	Arabidopsis thaliana	263	+	4	TATA	core promoter element around -30 of transcription start
LOC_Os02g58390	OsELT1	TATA-box	Arabidopsis thaliana	421	-	5	TATAA	core promoter element around -30 of transcription start
LOC_Os02g58390	OsELT1	TATA-box	Brassica oleracea	87	+	6	ATATAA	core promoter element around -30 of transcription start
LOC_Os02g58390	OsELT1	TATA-box	Helianthus annuus	420	-	6	TATAAA	core promoter element around -30 of transcription start
LOC_Os02g58390	OsELT1	TATA-box	Brassica napus	260	+	6	ATATAT	core promoter element around -30 of transcription start
LOC_Os02g58390	OsELT1	TATA-box	Arabidopsis thaliana	259	+	6	TATATA	core promoter element around -30 of transcription start
LOC_Os02g58390	OsELT1	TATA-box	Arabidopsis thaliana	86	+	6	TATATA	core promoter element around -30 of transcription start
LOC_Os02g58390	OsELT1	TATA-box	Brassica napus	258	+	6	ATATAT	core promoter element around -30 of transcription start
LOC_Os02g58390	OsELT1	TATC-box	Oryza sativa	837	-	7	TATCCCA	cis-acting element involved in gibberellin-responsiveness
LOC_Os02g58390	OsELT1	Unnamed__1	Zea mays	1193	+	5	CGTGG
LOC_Os02g58390	OsELT1	Unnamed__4	Petroselinum hortense	903	-	4	CTCC
LOC_Os02g58390	OsELT1	Unnamed__4	Petroselinum hortense	1276	+	4	CTCC
LOC_Os02g58390	OsELT1	Unnamed__4	Petroselinum hortense	971	-	4	CTCC
LOC_Os02g58390	OsELT1	Unnamed__4	Petroselinum hortense	1150	+	4	CTCC
LOC_Os02g58390	OsELT1	Unnamed__4	Petroselinum hortense	1219	+	4	CTCC
LOC_Os02g58390	OsELT1	Unnamed__4	Petroselinum hortense	411	+	4	CTCC
LOC_Os02g58390	OsELT1	Unnamed__4	Petroselinum hortense	701	-	4	CTCC
LOC_Os02g58390	OsELT1	Unnamed__4	Petroselinum hortense	1484	+	4	CTCC
LOC_Os02g58390	OsELT1	Unnamed__4	Petroselinum hortense	408	+	4	CTCC
LOC_Os02g58390	OsELT1	Unnamed__4	Petroselinum hortense	303	+	4	CTCC
LOC_Os02g58390	OsELT1	Unnamed__4	Petroselinum hortense	1155	+	4	CTCC
LOC_Os02g58390	OsELT1	Unnamed__4	Petroselinum hortense	1182	+	4	CTCC
LOC_Os02g58390	OsELT1	WRE3	Pisum sativum	512	+	6	CCACCT
LOC_Os03g08754	OsMADS47	3-AF1 binding site	Solanum tuberosum	1245	-	10	TAAGAGAGGAA	light responsive element
LOC_Os03g08754	OsMADS47	A-box	Petroselinum crispum	1124	+	6	CCGTCC	cis-acting regulatory element
LOC_Os03g08754	OsMADS47	ARE	Zea mays	207	+	6	AAACCA	cis-acting regulatory element essential for the anaerobic induction
LOC_Os03g08754	OsMADS47	ARE	Zea mays	1400	-	6	AAACCA	cis-acting regulatory element essential for the anaerobic induction
LOC_Os03g08754	OsMADS47	Box 4	Petroselinum crispum	461	+	6	ATTAAT	part of a conserved DNA module involved in light responsiveness
LOC_Os03g08754	OsMADS47	Box 4	Petroselinum crispum	887	-	6	ATTAAT	part of a conserved DNA module involved in light responsiveness
LOC_Os03g08754	OsMADS47	CAAT-box	Arabidopsis thaliana	1483	-	5	CCAAT	common cis-acting element in promoter and enhancer regions
LOC_Os03g08754	OsMADS47	CAAT-box	Nicotiana glutinosa	855	+	4	CAAT
LOC_Os03g08754	OsMADS47	CAAT-box	Nicotiana glutinosa	1299	-	4	CAAT
LOC_Os03g08754	OsMADS47	CAAT-box	Nicotiana glutinosa	792	-	4	CAAT
LOC_Os03g08754	OsMADS47	CAAT-box	Nicotiana glutinosa	988	+	4	CAAT
LOC_Os03g08754	OsMADS47	CAAT-box	Pisum sativum	903	+	5	CAAAT	common cis-acting element in promoter and enhancer regions
LOC_Os03g08754	OsMADS47	CAAT-box	Pisum sativum	968	+	5	CAAAT	common cis-acting element in promoter and enhancer regions
LOC_Os03g08754	OsMADS47	CAAT-box	Nicotiana glutinosa	425	+	4	CAAT
LOC_Os03g08754	OsMADS47	CAAT-box	Nicotiana glutinosa	702	+	4	CAAT
LOC_Os03g08754	OsMADS47	CAAT-box	Pisum sativum	419	-	5	CAAAT	common cis-acting element in promoter and enhancer regions
LOC_Os03g08754	OsMADS47	CAAT-box	Nicotiana glutinosa	240	-	4	CAAT
LOC_Os03g08754	OsMADS47	CAAT-box	Nicotiana glutinosa	77	-	4	CAAT
LOC_Os03g08754	OsMADS47	CAAT-box	Pisum sativum	230	-	5	CAAAT	common cis-acting element in promoter and enhancer regions
LOC_Os03g08754	OsMADS47	CAAT-box	Arabidopsis thaliana	1283	-	5	CCAAT	common cis-acting element in promoter and enhancer regions
LOC_Os03g08754	OsMADS47	CAAT-box	Nicotiana glutinosa	942	+	4	CAAT
LOC_Os03g08754	OsMADS47	CAAT-box	Pisum sativum	930	+	5	CAAAT	common cis-acting element in promoter and enhancer regions
LOC_Os03g08754	OsMADS47	CAT-box	Arabidopsis thaliana	1351	-	6	GCCACT	cis-acting regulatory element related to meristem expression
LOC_Os03g08754	OsMADS47	CCGTCC motif	Nicotiana tabacum	1124	+	6	CCGTCC
LOC_Os03g08754	OsMADS47	CCGTCC-box	Petroselinum hortense	1124	+	6	CCGTCC
LOC_Os03g08754	OsMADS47	CGTCA-motif	Hordeum vulgare	553	+	5	CGTCA	cis-acting regulatory element involved in the MeJA-responsiveness
LOC_Os03g08754	OsMADS47	CGTCA-motif	Hordeum vulgare	852	+	5	CGTCA	cis-acting regulatory element involved in the MeJA-responsiveness
LOC_Os03g08754	OsMADS47	ERE	Nicotiana glutinos	505	-	8	ATTTCATA
LOC_Os03g08754	OsMADS47	I-box	Solanum tuberosum	923	-	9	TGATAATGT	part of a light responsive element
LOC_Os03g08754	OsMADS47	MBS	Arabidopsis thaliana	760	-	6	CAACTG	MYB binding site involved in drought-inducibility
LOC_Os03g08754	OsMADS47	MRE	Petroselinum crispum	881	+	7	AACCTAA	MYB binding site involved in light responsiveness
LOC_Os03g08754	OsMADS47	MYB	Arabidopsis thaliana	1097	+	6	TAACCA
LOC_Os03g08754	OsMADS47	MYB	Arabidopsis thaliana	1433	-	6	CAACCA
LOC_Os03g08754	OsMADS47	MYB-like sequence	Arabidopsis thaliana	1097	+	6	TAACCA
LOC_Os03g08754	OsMADS47	MYC	Arabidopsis thaliana	903	-	6	CATTTG
LOC_Os03g08754	OsMADS47	Myb	Arabidopsis thaliana	760	-	6	CAACTG
LOC_Os03g08754	OsMADS47	O2-site	Zea mays	567	+	9	GATGACATGG	cis-acting regulatory element involved in zein metabolism regulation
LOC_Os03g08754	OsMADS47	STRE	Arabidopsis thaliana	1200	-	5	AGGGG
LOC_Os03g08754	OsMADS47	STRE	Arabidopsis thaliana	1194	-	5	AGGGG
LOC_Os03g08754	OsMADS47	STRE	Arabidopsis thaliana	605	-	5	AGGGG
LOC_Os03g08754	OsMADS47	STRE	Arabidopsis thaliana	1188	-	5	AGGGG
LOC_Os03g08754	OsMADS47	STRE	Arabidopsis thaliana	742	+	5	AGGGG
LOC_Os03g08754	OsMADS47	STRE	Arabidopsis thaliana	697	+	5	AGGGG
LOC_Os03g08754	OsMADS47	TATA-box	Arabidopsis thaliana	1215	-	4	TATA	core promoter element around -30 of transcription start
LOC_Os03g08754	OsMADS47	TATA-box	Arabidopsis thaliana	1024	-	4	TATA	core promoter element around -30 of transcription start
LOC_Os03g08754	OsMADS47	TATA-box	Arabidopsis thaliana	1023	-	5	TATAA	core promoter element around -30 of transcription start
LOC_Os03g08754	OsMADS47	TATA-box	Arabidopsis thaliana	531	+	4	TATA	core promoter element around -30 of transcription start
LOC_Os03g08754	OsMADS47	TATA-box	Arabidopsis thaliana	1012	+	8	TATTTAAA	core promoter element around -30 of transcription start
LOC_Os03g08754	OsMADS47	TATA-box	Arabidopsis thaliana	756	-	4	TATA	core promoter element around -30 of transcription start
LOC_Os03g08754	OsMADS47	TATA-box	Brassica napus	350	+	6	ATTATA	core promoter element around -30 of transcription start
LOC_Os03g08754	OsMADS47	TATA-box	Arabidopsis thaliana	351	-	5	TATAA	core promoter element around -30 of transcription start
LOC_Os03g08754	OsMADS47	TATA-box	Helianthus annuus	1022	-	6	TATAAA	core promoter element around -30 of transcription start
LOC_Os03g08754	OsMADS47	TATA-box	Arabidopsis thaliana	1010	-	4	TATA	core promoter element around -30 of transcription start
LOC_Os03g08754	OsMADS47	TATA-box	Arabidopsis thaliana	352	+	4	TATA	core promoter element around -30 of transcription start
LOC_Os03g08754	OsMADS47	TATA-box	Arabidopsis thaliana	155	+	4	TATA	core promoter element around -30 of transcription start
LOC_Os03g08754	OsMADS47	TATA-box	Arabidopsis thaliana	181	+	4	TATA	core promoter element around -30 of transcription start
LOC_Os03g08754	OsMADS47	TGACG-motif	Hordeum vulgare	553	-	5	TGACG	cis-acting regulatory element involved in the MeJA-responsiveness
LOC_Os03g08754	OsMADS47	TGACG-motif	Hordeum vulgare	852	-	5	TGACG	cis-acting regulatory element involved in the MeJA-responsiveness
LOC_Os03g08754	OsMADS47	Unnamed__1	Zea mays	1106	+	5	CGTGG
LOC_Os03g08754	OsMADS47	Unnamed__1	Zea mays	708	+	5	CGTGG
LOC_Os03g08754	OsMADS47	Unnamed__4	Petroselinum hortense	1455	+	4	CTCC
LOC_Os03g08754	OsMADS47	Unnamed__4	Petroselinum hortense	1349	-	4	CTCC
LOC_Os03g08754	OsMADS47	Unnamed__4	Petroselinum hortense	1303	+	4	CTCC
LOC_Os03g08754	OsMADS47	Unnamed__4	Petroselinum hortense	1238	+	4	CTCC
LOC_Os03g08754	OsMADS47	Unnamed__4	Petroselinum hortense	1182	+	4	CTCC
LOC_Os03g08754	OsMADS47	Unnamed__4	Petroselinum hortense	1122	+	4	CTCC
LOC_Os03g08754	OsMADS47	Unnamed__4	Petroselinum hortense	189	+	4	CTCC
LOC_Os03g08754	OsMADS47	Unnamed__4	Petroselinum hortense	711	-	4	CTCC
LOC_Os03g08754	OsMADS47	Unnamed__4	Petroselinum hortense	109	+	4	CTCC
LOC_Os03g08754	OsMADS47	Unnamed__4	Petroselinum hortense	103	-	4	CTCC
LOC_Os03g08754	OsMADS47	Unnamed__4	Petroselinum hortense	1311	+	4	CTCC
LOC_Os03g08754	OsMADS47	Unnamed__4	Petroselinum hortense	1136	+	4	CTCC
LOC_Os03g08754	OsMADS47	Unnamed__4	Petroselinum hortense	1231	+	4	CTCC
LOC_Os03g08754	OsMADS47	Unnamed__4	Petroselinum hortense	263	-	4	CTCC
LOC_Os03g08754	OsMADS47	Unnamed__4	Petroselinum hortense	19	+	4	CTCC
LOC_Os03g08754	OsMADS47	Unnamed__4	Petroselinum hortense	1170	-	4	CTCC
LOC_Os03g08754	OsMADS47	Unnamed__4	Petroselinum hortense	67	+	4	CTCC
LOC_Os03g08754	OsMADS47	Unnamed__4	Petroselinum hortense	70	+	4	CTCC
LOC_Os03g08754	OsMADS47	Unnamed__4	Petroselinum hortense	715	-	4	CTCC
LOC_Os03g08754	OsMADS47	Unnamed__4	Petroselinum hortense	1265	+	4	CTCC
LOC_Os03g08754	OsMADS47	Unnamed__4	Petroselinum hortense	52	+	4	CTCC
LOC_Os03g08754	OsMADS47	Unnamed__4	Petroselinum hortense	1295	+	4	CTCC
LOC_Os03g08754	OsMADS47	WRE3	Pisum sativum	1100	+	6	CCACCT
LOC_Os03g08754	OsMADS47	WUN-motif	Nicotiana glutinosa	183	+	9	TAATTACTC
LOC_Os03g08754	OsMADS47	as-1	Arabidopsis thaliana	852	-	5	TGACG
LOC_Os03g08754	OsMADS47	as-1	Arabidopsis thaliana	553	-	5	TGACG
LOC_Os03g13010	OsTUD1	A-box	Petroselinum crispum	1419	+	6	CCGTCC	cis-acting regulatory element
LOC_Os03g13010	OsTUD1	A-box	Petroselinum crispum	1411	+	6	CCGTCC	cis-acting regulatory element
LOC_Os03g13010	OsTUD1	A-box	Petroselinum crispum	1415	+	6	CCGTCC	cis-acting regulatory element
LOC_Os03g13010	OsTUD1	AAGAA-motif	Avena sativa	1268	+	9	gGTAAAGAAA
LOC_Os03g13010	OsTUD1	AAGAA-motif	Avena sativa	1317	+	7	GAAAGAA
LOC_Os03g13010	OsTUD1	ABRE	Arabidopsis thaliana	364	+	5	ACGTG	cis-acting element involved in the abscisic acid responsiveness
LOC_Os03g13010	OsTUD1	ABRE	Triticum aestivum	1218	+	9	GACACGTGGC	cis-acting element involved in the abscisic acid responsiveness
LOC_Os03g13010	OsTUD1	ABRE	Arabidopsis thaliana	300	+	5	ACGTG	cis-acting element involved in the abscisic acid responsiveness
LOC_Os03g13010	OsTUD1	ABRE	Arabidopsis thaliana	363	+	6	CACGTG	cis-acting element involved in the abscisic acid responsiveness
LOC_Os03g13010	OsTUD1	AC-I	Phaseolus vulgaris	1458	-	8.5	(T/C)C(T/C)(C/T)ACC(T/C)ACC
LOC_Os03g13010	OsTUD1	ARE	Zea mays	633	+	6	AAACCA	cis-acting regulatory element essential for the anaerobic induction
LOC_Os03g13010	OsTUD1	ARE	Zea mays	873	+	6	AAACCA	cis-acting regulatory element essential for the anaerobic induction
LOC_Os03g13010	OsTUD1	ATCT-motif	Pisum sativum	821	+	9	AATCTAATCC	part of a conserved DNA module involved in light responsiveness
LOC_Os03g13010	OsTUD1	ATCT-motif	Pisum sativum	162	-	9	AATCTAATCC	part of a conserved DNA module involved in light responsiveness
LOC_Os03g13010	OsTUD1	CAAT-box	Pisum sativum	164	-	5	CAAAT	common cis-acting element in promoter and enhancer regions
LOC_Os03g13010	OsTUD1	CAAT-box	Arabidopsis thaliana	1152	+	5	CCAAT	common cis-acting element in promoter and enhancer regions
LOC_Os03g13010	OsTUD1	CAAT-box	Arabidopsis thaliana	182	-	5	CCAAT	common cis-acting element in promoter and enhancer regions
LOC_Os03g13010	OsTUD1	CAAT-box	Arabidopsis thaliana	386	+	5	CCAAT	common cis-acting element in promoter and enhancer regions
LOC_Os03g13010	OsTUD1	CAAT-box	Nicotiana glutinosa	1153	+	4	CAAT
LOC_Os03g13010	OsTUD1	CAAT-box	Nicotiana glutinosa	798	+	4	CAAT
LOC_Os03g13010	OsTUD1	CAAT-box	Nicotiana glutinosa	224	+	4	CAAT
LOC_Os03g13010	OsTUD1	CAAT-box	Nicotiana glutinosa	637	+	4	CAAT
LOC_Os03g13010	OsTUD1	CAAT-box	Arabidopsis thaliana	636	+	5	CCAAT	common cis-acting element in promoter and enhancer regions
LOC_Os03g13010	OsTUD1	CAAT-box	Pisum sativum	533	-	5	CAAAT	common cis-acting element in promoter and enhancer regions
LOC_Os03g13010	OsTUD1	CAAT-box	Arabidopsis thaliana	824	+	5	CCAAT	common cis-acting element in promoter and enhancer regions
LOC_Os03g13010	OsTUD1	CAAT-box	Nicotiana glutinosa	387	+	4	CAAT
LOC_Os03g13010	OsTUD1	CAAT-box	Pisum sativum	898	+	5	CAAAT	common cis-acting element in promoter and enhancer regions
LOC_Os03g13010	OsTUD1	CAAT-box	Nicotiana glutinosa	825	+	4	CAAT
LOC_Os03g13010	OsTUD1	CCGTCC motif	Nicotiana tabacum	1419	+	6	CCGTCC
LOC_Os03g13010	OsTUD1	CCGTCC motif	Nicotiana tabacum	1415	+	6	CCGTCC
LOC_Os03g13010	OsTUD1	CCGTCC motif	Nicotiana tabacum	1411	+	6	CCGTCC
LOC_Os03g13010	OsTUD1	CCGTCC-box	Petroselinum hortense	1411	+	6	CCGTCC
LOC_Os03g13010	OsTUD1	CCGTCC-box	Petroselinum hortense	1419	+	6	CCGTCC
LOC_Os03g13010	OsTUD1	CCGTCC-box	Petroselinum hortense	1415	+	6	CCGTCC
LOC_Os03g13010	OsTUD1	G-Box	Pisum sativum	299	-	6	CACGTT	cis-acting regulatory element involved in light responsiveness
LOC_Os03g13010	OsTUD1	G-Box	Pisum sativum	363	+	6	CACGTG	cis-acting regulatory element involved in light responsiveness
LOC_Os03g13010	OsTUD1	G-box	Arabidopsis thaliana	363	+	6	CACGTG	cis-acting regulatory element involved in light responsiveness
LOC_Os03g13010	OsTUD1	G-box	Arabidopsis thaliana	315	+	9	GCCACGTGGA	cis-acting regulatory element involved in light responsiveness
LOC_Os03g13010	OsTUD1	GC-motif	Zea mays	268	-	6	CCCCCG	enhancer-like element involved in anoxic specific inducibility
LOC_Os03g13010	OsTUD1	GC-motif	Zea mays	275	-	6	CCCCCG	enhancer-like element involved in anoxic specific inducibility
LOC_Os03g13010	OsTUD1	I-box	Zea mays	1339	+	9	cGATAAGGCG	part of a light responsive element
LOC_Os03g13010	OsTUD1	MBS	Arabidopsis thaliana	99	+	6	CAACTG	MYB binding site involved in drought-inducibility
LOC_Os03g13010	OsTUD1	MYB	Arabidopsis thaliana	1263	+	6	CAACAG
LOC_Os03g13010	OsTUD1	MYC	Arabidopsis thaliana	532	+	6	CATTTG
LOC_Os03g13010	OsTUD1	Myb	Arabidopsis thaliana	99	+	6	CAACTG
LOC_Os03g13010	OsTUD1	Myb-binding site	Nicotiana tabacum	1263	+	6	CAACAG
LOC_Os03g13010	OsTUD1	P-box	Oryza sativa	1212	+	7	CCTTTTG	gibberellin-responsive element
LOC_Os03g13010	OsTUD1	STRE	Arabidopsis thaliana	1484	+	5	AGGGG
LOC_Os03g13010	OsTUD1	STRE	Arabidopsis thaliana	829	-	5	AGGGG
LOC_Os03g13010	OsTUD1	STRE	Arabidopsis thaliana	1082	-	5	AGGGG
LOC_Os03g13010	OsTUD1	TATA-box	Arabidopsis thaliana	698	+	4	TATA	core promoter element around -30 of transcription start
LOC_Os03g13010	OsTUD1	TATA-box	Arabidopsis thaliana	587	+	4	TATA	core promoter element around -30 of transcription start
LOC_Os03g13010	OsTUD1	TATA-box	Brassica oleracea	697	+	6	ATATAA	core promoter element around -30 of transcription start
LOC_Os03g13010	OsTUD1	TATA-box	Arabidopsis thaliana	468	+	4	TATA	core promoter element around -30 of transcription start
LOC_Os03g13010	OsTUD1	TATA-box	Arabidopsis thaliana	79	+	4	TATA	core promoter element around -30 of transcription start
LOC_Os03g13010	OsTUD1	TCA-element	Nicotiana tabacum	600	+	9	CCATCTTTTT	cis-acting element involved in salicylic acid responsiveness
LOC_Os03g13010	OsTUD1	TCA-element	Nicotiana tabacum	1320	-	9	CCATCTTTTT	cis-acting element involved in salicylic acid responsiveness
LOC_Os03g13010	OsTUD1	Unnamed__1	Zea mays	316	-	5	CGTGG
LOC_Os03g13010	OsTUD1	Unnamed__1	Zea mays	1222	+	5	CGTGG
LOC_Os03g13010	OsTUD1	Unnamed__1	Zea mays	1049	-	5	CGTGG
LOC_Os03g13010	OsTUD1	Unnamed__1	Zea mays	1443	+	5	CGTGG
LOC_Os03g13010	OsTUD1	Unnamed__16	Zea mays	106	+	9	GCTGCCCGTC
LOC_Os03g13010	OsTUD1	Unnamed__2	Zea mays	274	-	6	CCCCGG
LOC_Os03g13010	OsTUD1	Unnamed__4	Petroselinum hortense	1467	-	4	CTCC
LOC_Os03g13010	OsTUD1	Unnamed__4	Petroselinum hortense	1446	-	4	CTCC
LOC_Os03g13010	OsTUD1	Unnamed__4	Petroselinum hortense	287	+	4	CTCC
LOC_Os03g13010	OsTUD1	Unnamed__4	Petroselinum hortense	1449	-	4	CTCC
LOC_Os03g13010	OsTUD1	Unnamed__4	Petroselinum hortense	322	-	4	CTCC
LOC_Os03g13010	OsTUD1	Unnamed__4	Petroselinum hortense	652	-	4	CTCC
LOC_Os03g13010	OsTUD1	Unnamed__4	Petroselinum hortense	1210	+	4	CTCC
LOC_Os03g13010	OsTUD1	Unnamed__4	Petroselinum hortense	435	+	4	CTCC
LOC_Os03g13010	OsTUD1	Unnamed__4	Petroselinum hortense	744	-	4	CTCC
LOC_Os03g13010	OsTUD1	Unnamed__4	Petroselinum hortense	1161	-	4	CTCC
LOC_Os03g13010	OsTUD1	Unnamed__4	Petroselinum hortense	1298	-	4	CTCC
LOC_Os03g13010	OsTUD1	Unnamed__4	Petroselinum hortense	75	-	4	CTCC
LOC_Os03g13010	OsTUD1	Unnamed__4	Petroselinum hortense	521	-	4	CTCC
LOC_Os03g13010	OsTUD1	Unnamed__4	Petroselinum hortense	1305	-	4	CTCC
LOC_Os03g13010	OsTUD1	Unnamed__4	Petroselinum hortense	146	+	4	CTCC
LOC_Os03g13010	OsTUD1	Unnamed__4	Petroselinum hortense	1149	+	4	CTCC
LOC_Os03g13010	OsTUD1	Unnamed__4	Petroselinum hortense	1047	+	4	CTCC
LOC_Os03g13010	OsTUD1	Unnamed__4	Petroselinum hortense	846	+	4	CTCC
LOC_Os03g13010	OsTUD1	Unnamed__4	Petroselinum hortense	1064	+	4	CTCC
LOC_Os03g13010	OsTUD1	Unnamed__4	Petroselinum hortense	1067	+	4	CTCC
LOC_Os03g13010	OsTUD1	Unnamed__4	Petroselinum hortense	447	+	4	CTCC
LOC_Os03g13010	OsTUD1	Unnamed__4	Petroselinum hortense	598	+	4	CTCC
LOC_Os03g13010	OsTUD1	Unnamed__4	Petroselinum hortense	992	+	4	CTCC
LOC_Os03g13010	OsTUD1	Unnamed__4	Petroselinum hortense	1060	+	4	CTCC
LOC_Os03g13010	OsTUD1	Unnamed__4	Petroselinum hortense	249	-	4	CTCC
LOC_Os03g13010	OsTUD1	Unnamed__4	Petroselinum hortense	173	-	4	CTCC
LOC_Os03g13010	OsTUD1	Unnamed__4	Petroselinum hortense	1089	+	4	CTCC
LOC_Os03g13010	OsTUD1	Unnamed__4	Petroselinum hortense	842	+	4	CTCC
LOC_Os03g13010	OsTUD1	Unnamed__4	Petroselinum hortense	1097	+	4	CTCC
LOC_Os03g13010	OsTUD1	Unnamed__4	Petroselinum hortense	728	+	4	CTCC
LOC_Os03g13010	OsTUD1	Unnamed__4	Petroselinum hortense	987	+	4	CTCC
LOC_Os03g13010	OsTUD1	W box	Arabidopsis thaliana	1268	-	6	TTGACC
LOC_Os03g13010	OsTUD1	W box	Arabidopsis thaliana	261	-	6	TTGACC
LOC_Os03g13010	OsTUD1	WRE3	Pisum sativum	1451	-	6	CCACCT
LOC_Os03g13010	OsTUD1	WRE3	Pisum sativum	283	+	6	CCACCT
LOC_Os03g13010	OsTUD1	WRE3	Pisum sativum	766	+	6	CCACCT
LOC_Os03g13010	OsTUD1	WUN-motif	Nicotiana glutinosa	722	+	8	AAATTACT
LOC_Os03g38210	OsGAMYBL2	3-AF3 binding site	Pisum sativum	786	-	10	CACTATCTAAC	part of a conserved DNA module array (CMA3)
LOC_Os03g38210	OsGAMYBL2	AAGAA-motif	Avena sativa	373	+	7	GAAAGAA
LOC_Os03g38210	OsGAMYBL2	AAGAA-motif	Avena sativa	1481	-	7	GAAAGAA
LOC_Os03g38210	OsGAMYBL2	ABRE	Arabidopsis thaliana	108	+	5	ACGTG	cis-acting element involved in the abscisic acid responsiveness
LOC_Os03g38210	OsGAMYBL2	ABRE	Arabidopsis thaliana	107	+	6	CACGTG	cis-acting element involved in the abscisic acid responsiveness
LOC_Os03g38210	OsGAMYBL2	ARE	Zea mays	869	-	6	AAACCA	cis-acting regulatory element essential for the anaerobic induction
LOC_Os03g38210	OsGAMYBL2	ARE	Zea mays	1309	+	6	AAACCA	cis-acting regulatory element essential for the anaerobic induction
LOC_Os03g38210	OsGAMYBL2	ARE	Zea mays	1330	+	6	AAACCA	cis-acting regulatory element essential for the anaerobic induction
LOC_Os03g38210	OsGAMYBL2	AT~TATA-box	Arabidopsis thaliana	1194	-	6	TATATA
LOC_Os03g38210	OsGAMYBL2	AT~TATA-box	Arabidopsis thaliana	1104	-	6	TATATA
LOC_Os03g38210	OsGAMYBL2	CAAT-box	Nicotiana glutinosa	337	-	4	CAAT
LOC_Os03g38210	OsGAMYBL2	CAAT-box	Nicotiana glutinosa	1418	-	4	CAAT
LOC_Os03g38210	OsGAMYBL2	CAAT-box	Nicotiana glutinosa	411	+	4	CAAT
LOC_Os03g38210	OsGAMYBL2	CAAT-box	Nicotiana glutinosa	257	+	4	CAAT
LOC_Os03g38210	OsGAMYBL2	CAAT-box	Arabidopsis thaliana	256	+	5	CCAAT	common cis-acting element in promoter and enhancer regions
LOC_Os03g38210	OsGAMYBL2	CAAT-box	Arabidopsis thaliana	138	-	5	CCAAT	common cis-acting element in promoter and enhancer regions
LOC_Os03g38210	OsGAMYBL2	CAAT-box	Arabidopsis thaliana	1368	+	5	CCAAT	common cis-acting element in promoter and enhancer regions
LOC_Os03g38210	OsGAMYBL2	CAAT-box	Nicotiana glutinosa	94	+	4	CAAT
LOC_Os03g38210	OsGAMYBL2	CAAT-box	Nicotiana glutinosa	890	+	4	CAAT
LOC_Os03g38210	OsGAMYBL2	CAAT-box	Nicotiana glutinosa	417	+	4	CAAT
LOC_Os03g38210	OsGAMYBL2	CAAT-box	Nicotiana glutinosa	908	-	4	CAAT
LOC_Os03g38210	OsGAMYBL2	CAAT-box	Arabidopsis thaliana	818	-	5	CCAAT	common cis-acting element in promoter and enhancer regions
LOC_Os03g38210	OsGAMYBL2	CAAT-box	Nicotiana glutinosa	740	+	4	CAAT
LOC_Os03g38210	OsGAMYBL2	CAAT-box	Arabidopsis thaliana	889	+	5	CCAAT	common cis-acting element in promoter and enhancer regions
LOC_Os03g38210	OsGAMYBL2	CAAT-box	Pisum sativum	696	-	5	CAAAT	common cis-acting element in promoter and enhancer regions
LOC_Os03g38210	OsGAMYBL2	CAAT-box	Nicotiana glutinosa	1369	+	4	CAAT
LOC_Os03g38210	OsGAMYBL2	CAAT-box	Nicotiana glutinosa	864	+	4	CAAT
LOC_Os03g38210	OsGAMYBL2	CAT-box	Arabidopsis thaliana	475	-	6	GCCACT	cis-acting regulatory element related to meristem expression
LOC_Os03g38210	OsGAMYBL2	CAT-box	Arabidopsis thaliana	534	+	6	GCCACT	cis-acting regulatory element related to meristem expression
LOC_Os03g38210	OsGAMYBL2	CAT-box	Arabidopsis thaliana	479	+	6	GCCACT	cis-acting regulatory element related to meristem expression
LOC_Os03g38210	OsGAMYBL2	CGTCA-motif	Hordeum vulgare	609	-	5	CGTCA	cis-acting regulatory element involved in the MeJA-responsiveness
LOC_Os03g38210	OsGAMYBL2	DRE core	Arabidopsis thaliana	427	+	6	GCCGAC
LOC_Os03g38210	OsGAMYBL2	DRE1	Zea mays	1086	-	7	ACCGAGA
LOC_Os03g38210	OsGAMYBL2	G-Box	Pisum sativum	107	+	6	CACGTG	cis-acting regulatory element involved in light responsiveness
LOC_Os03g38210	OsGAMYBL2	G-Box	Triticum aestivum	770	-	10	TCCACATGGCA	cis-acting regulatory element involved in light responsiveness
LOC_Os03g38210	OsGAMYBL2	G-box	Arabidopsis thaliana	107	+	6	CACGTG	cis-acting regulatory element involved in light responsiveness
LOC_Os03g38210	OsGAMYBL2	GC-motif	Zea mays	1447	+	6	CCCCCG	enhancer-like element involved in anoxic specific inducibility
LOC_Os03g38210	OsGAMYBL2	GT1-motif	Arabidopsis thaliana	1266	-	6	GGTTAA	light responsive element
LOC_Os03g38210	OsGAMYBL2	MYB	Arabidopsis thaliana	663	-	6	CAACCA
LOC_Os03g38210	OsGAMYBL2	MYB	Arabidopsis thaliana	811	-	6	CAACAG
LOC_Os03g38210	OsGAMYBL2	MYC	Arabidopsis thaliana	773	+	6	CATGTG
LOC_Os03g38210	OsGAMYBL2	Myb-binding site	Nicotiana tabacum	811	-	6	CAACAG
LOC_Os03g38210	OsGAMYBL2	P-box	Oryza sativa	746	+	7	CCTTTTG	gibberellin-responsive element
LOC_Os03g38210	OsGAMYBL2	STRE	Arabidopsis thaliana	1285	-	5	AGGGG
LOC_Os03g38210	OsGAMYBL2	STRE	Arabidopsis thaliana	1410	-	5	AGGGG
LOC_Os03g38210	OsGAMYBL2	STRE	Arabidopsis thaliana	1077	-	5	AGGGG
LOC_Os03g38210	OsGAMYBL2	STRE	Arabidopsis thaliana	1363	-	5	AGGGG
LOC_Os03g38210	OsGAMYBL2	STRE	Arabidopsis thaliana	938	-	5	AGGGG
LOC_Os03g38210	OsGAMYBL2	STRE	Arabidopsis thaliana	744	-	5	AGGGG
LOC_Os03g38210	OsGAMYBL2	STRE	Arabidopsis thaliana	388	+	5	AGGGG
LOC_Os03g38210	OsGAMYBL2	STRE	Arabidopsis thaliana	98	-	5	AGGGG
LOC_Os03g38210	OsGAMYBL2	STRE	Arabidopsis thaliana	165	-	5	AGGGG
LOC_Os03g38210	OsGAMYBL2	TATA-box	Arabidopsis thaliana	1196	-	4	TATA	core promoter element around -30 of transcription start
LOC_Os03g38210	OsGAMYBL2	TATA-box	Brassica napus	1193	-	6	ATATAT	core promoter element around -30 of transcription start
LOC_Os03g38210	OsGAMYBL2	TATA-box	Arabidopsis thaliana	1106	-	4	TATA	core promoter element around -30 of transcription start
LOC_Os03g38210	OsGAMYBL2	TATA-box	Brassica napus	1103	-	6	ATATAT	core promoter element around -30 of transcription start
LOC_Os03g38210	OsGAMYBL2	TATA-box	Brassica napus	1105	-	6	ATATAT	core promoter element around -30 of transcription start
LOC_Os03g38210	OsGAMYBL2	TATA-box	Arabidopsis thaliana	1104	-	6	TATATA	core promoter element around -30 of transcription start
LOC_Os03g38210	OsGAMYBL2	TATA-box	Arabidopsis thaliana	355	+	4	TATA	core promoter element around -30 of transcription start
LOC_Os03g38210	OsGAMYBL2	TATA-box	Helianthus annuus	353	-	6	TATACA	core promoter element around -30 of transcription start
LOC_Os03g38210	OsGAMYBL2	TATA-box	Arabidopsis thaliana	1194	-	6	TATATA	core promoter element around -30 of transcription start
LOC_Os03g38210	OsGAMYBL2	TATA-box	Arabidopsis thaliana	823	-	4	TATA	core promoter element around -30 of transcription start
LOC_Os03g38210	OsGAMYBL2	TATA-box	Arabidopsis thaliana	927	-	4	TATA	core promoter element around -30 of transcription start
LOC_Os03g38210	OsGAMYBL2	TCCC-motif	Spinacia oleracea	1218	-	7	TCTCCCT	part of a light responsive element
LOC_Os03g38210	OsGAMYBL2	TCCC-motif	Spinacia oleracea	1383	+	7	TCTCCCT	part of a light responsive element
LOC_Os03g38210	OsGAMYBL2	TGA-element	Brassica oleracea	9	+	6	AACGAC	auxin-responsive element
LOC_Os03g38210	OsGAMYBL2	TGACG-motif	Hordeum vulgare	609	+	5	TGACG	cis-acting regulatory element involved in the MeJA-responsiveness
LOC_Os03g38210	OsGAMYBL2	Unnamed__1	Zea mays	831	-	5	CGTGG
LOC_Os03g38210	OsGAMYBL2	Unnamed__4	Petroselinum hortense	69	+	4	CTCC
LOC_Os03g38210	OsGAMYBL2	Unnamed__4	Petroselinum hortense	495	+	4	CTCC
LOC_Os03g38210	OsGAMYBL2	Unnamed__4	Petroselinum hortense	115	+	4	CTCC
LOC_Os03g38210	OsGAMYBL2	Unnamed__4	Petroselinum hortense	254	+	4	CTCC
LOC_Os03g38210	OsGAMYBL2	Unnamed__4	Petroselinum hortense	163	+	4	CTCC
LOC_Os03g38210	OsGAMYBL2	Unnamed__4	Petroselinum hortense	239	-	4	CTCC
LOC_Os03g38210	OsGAMYBL2	Unnamed__4	Petroselinum hortense	89	+	4	CTCC
LOC_Os03g38210	OsGAMYBL2	Unnamed__4	Petroselinum hortense	518	+	4	CTCC
LOC_Os03g38210	OsGAMYBL2	Unnamed__4	Petroselinum hortense	753	-	4	CTCC
LOC_Os03g38210	OsGAMYBL2	Unnamed__4	Petroselinum hortense	933	+	4	CTCC
LOC_Os03g38210	OsGAMYBL2	Unnamed__4	Petroselinum hortense	936	+	4	CTCC
LOC_Os03g38210	OsGAMYBL2	Unnamed__4	Petroselinum hortense	966	+	4	CTCC
LOC_Os03g38210	OsGAMYBL2	Unnamed__4	Petroselinum hortense	1010	+	4	CTCC
LOC_Os03g38210	OsGAMYBL2	Unnamed__4	Petroselinum hortense	1022	+	4	CTCC
LOC_Os03g38210	OsGAMYBL2	Unnamed__4	Petroselinum hortense	1032	+	4	CTCC
LOC_Os03g38210	OsGAMYBL2	Unnamed__4	Petroselinum hortense	1111	+	4	CTCC
LOC_Os03g38210	OsGAMYBL2	Unnamed__4	Petroselinum hortense	1167	+	4	CTCC
LOC_Os03g38210	OsGAMYBL2	Unnamed__4	Petroselinum hortense	1184	+	4	CTCC
LOC_Os03g38210	OsGAMYBL2	Unnamed__4	Petroselinum hortense	1207	-	4	CTCC
LOC_Os03g38210	OsGAMYBL2	Unnamed__4	Petroselinum hortense	1220	-	4	CTCC
LOC_Os03g38210	OsGAMYBL2	Unnamed__4	Petroselinum hortense	1359	+	4	CTCC
LOC_Os03g38210	OsGAMYBL2	Unnamed__4	Petroselinum hortense	1366	+	4	CTCC
LOC_Os03g38210	OsGAMYBL2	Unnamed__4	Petroselinum hortense	1384	+	4	CTCC
LOC_Os03g38210	OsGAMYBL2	Unnamed__4	Petroselinum hortense	1396	+	4	CTCC
LOC_Os03g38210	OsGAMYBL2	Unnamed__4	Petroselinum hortense	1427	+	4	CTCC
LOC_Os03g38210	OsGAMYBL2	Unnamed__4	Petroselinum hortense	1457	+	4	CTCC
LOC_Os03g38210	OsGAMYBL2	Unnamed__4	Petroselinum hortense	1487	+	4	CTCC
LOC_Os03g38210	OsGAMYBL2	WRE3	Pisum sativum	507	-	6	CCACCT
LOC_Os03g38210	OsGAMYBL2	WRE3	Pisum sativum	1495	+	6	CCACCT
LOC_Os03g38210	OsGAMYBL2	as-1	Arabidopsis thaliana	609	+	5	TGACG
LOC_Os03g44500	OsPPKL1	A-box	Petroselinum crispum	1011	+	6	CCGTCC	cis-acting regulatory element
LOC_Os03g44500	OsPPKL1	ABRE	Arabidopsis thaliana	805	-	5	ACGTG	cis-acting element involved in the abscisic acid responsiveness
LOC_Os03g44500	OsPPKL1	ABRE	Arabidopsis thaliana	208	-	5	ACGTG	cis-acting element involved in the abscisic acid responsiveness
LOC_Os03g44500	OsPPKL1	ABRE	Arabidopsis thaliana	778	+	5	ACGTG	cis-acting element involved in the abscisic acid responsiveness
LOC_Os03g44500	OsPPKL1	ABRE	Arabidopsis thaliana	723	+	5	ACGTG	cis-acting element involved in the abscisic acid responsiveness
LOC_Os03g44500	OsPPKL1	ABRE	Arabidopsis thaliana	685	+	5	ACGTG	cis-acting element involved in the abscisic acid responsiveness
LOC_Os03g44500	OsPPKL1	ABRE4	Zea mays	777	-	6	CACGTA
LOC_Os03g44500	OsPPKL1	ABRE4	Zea mays	805	+	6	CACGTA
LOC_Os03g44500	OsPPKL1	ARE	Zea mays	1286	+	6	AAACCA	cis-acting regulatory element essential for the anaerobic induction
LOC_Os03g44500	OsPPKL1	ARE	Zea mays	915	+	6	AAACCA	cis-acting regulatory element essential for the anaerobic induction
LOC_Os03g44500	OsPPKL1	ARE	Zea mays	461	-	6	AAACCA	cis-acting regulatory element essential for the anaerobic induction
LOC_Os03g44500	OsPPKL1	AuxRR-core	Nicotiana tabacum	467	-	7	GGTCCAT	cis-acting regulatory element involved in auxin responsiveness
LOC_Os03g44500	OsPPKL1	CAAT-box	Pisum sativum	493	+	5	CAAAT	common cis-acting element in promoter and enhancer regions
LOC_Os03g44500	OsPPKL1	CAAT-box	Pisum sativum	1185	+	5	CAAAT	common cis-acting element in promoter and enhancer regions
LOC_Os03g44500	OsPPKL1	CAAT-box	Nicotiana glutinosa	406	+	4	CAAT
LOC_Os03g44500	OsPPKL1	CAAT-box	Nicotiana glutinosa	1178	+	4	CAAT
LOC_Os03g44500	OsPPKL1	CAAT-box	Nicotiana glutinosa	422	+	4	CAAT
LOC_Os03g44500	OsPPKL1	CAAT-box	Pisum sativum	1047	-	5	CAAAT	common cis-acting element in promoter and enhancer regions
LOC_Os03g44500	OsPPKL1	CAAT-box	Petunia hybrida	1081	+	7	TGCCAAC	common cis-acting element in promoter and enhancer regions
LOC_Os03g44500	OsPPKL1	CAAT-box	Nicotiana glutinosa	1079	-	4	CAAT
LOC_Os03g44500	OsPPKL1	CAAT-box	Nicotiana glutinosa	937	-	4	CAAT
LOC_Os03g44500	OsPPKL1	CAAT-box	Nicotiana glutinosa	424	-	4	CAAT
LOC_Os03g44500	OsPPKL1	CAAT-box	Pisum sativum	346	+	5	CAAAT	common cis-acting element in promoter and enhancer regions
LOC_Os03g44500	OsPPKL1	CAAT-box	Nicotiana glutinosa	191	-	4	CAAT
LOC_Os03g44500	OsPPKL1	CAAT-box	Nicotiana glutinosa	141	-	4	CAAT
LOC_Os03g44500	OsPPKL1	CAAT-box	Pisum sativum	67	-	5	CAAAT	common cis-acting element in promoter and enhancer regions
LOC_Os03g44500	OsPPKL1	CAAT-box	Nicotiana glutinosa	315	-	4	CAAT
LOC_Os03g44500	OsPPKL1	CAAT-box	Arabidopsis thaliana	351	+	5	CCAAT	common cis-acting element in promoter and enhancer regions
LOC_Os03g44500	OsPPKL1	CAAT-box	Pisum sativum	91	-	5	CAAAT	common cis-acting element in promoter and enhancer regions
LOC_Os03g44500	OsPPKL1	CAAT-box	Nicotiana glutinosa	352	+	4	CAAT
LOC_Os03g44500	OsPPKL1	CAAT-box	Pisum sativum	188	+	5	CAAAT	common cis-acting element in promoter and enhancer regions
LOC_Os03g44500	OsPPKL1	CAT-box	Arabidopsis thaliana	865	-	6	GCCACT	cis-acting regulatory element related to meristem expression
LOC_Os03g44500	OsPPKL1	CCGTCC motif	Nicotiana tabacum	1011	+	6	CCGTCC
LOC_Os03g44500	OsPPKL1	CGTCA-motif	Hordeum vulgare	137	+	5	CGTCA	cis-acting regulatory element involved in the MeJA-responsiveness
LOC_Os03g44500	OsPPKL1	DRE core	Arabidopsis thaliana	1333	+	6	GCCGAC
LOC_Os03g44500	OsPPKL1	DRE core	Arabidopsis thaliana	1348	+	6	GCCGAC
LOC_Os03g44500	OsPPKL1	DRE1	Zea mays	648	-	7	ACCGAGA
LOC_Os03g44500	OsPPKL1	E2Fb	Nicotiana tabacum	1207	+	8	TTTGCCGC
LOC_Os03g44500	OsPPKL1	G-box	Zea mays	208	+	6	CACGTC	cis-acting regulatory element involved in light responsiveness
LOC_Os03g44500	OsPPKL1	G-box	Zea mays	889	+	6	CACGAC	cis-acting regulatory element involved in light responsiveness
LOC_Os03g44500	OsPPKL1	G-box	Arabidopsis thaliana	777	+	6	TACGTG	cis-acting regulatory element involved in light responsiveness
LOC_Os03g44500	OsPPKL1	G-box	Zea mays	722	-	6	CACGTC	cis-acting regulatory element involved in light responsiveness
LOC_Os03g44500	OsPPKL1	G-box	Arabidopsis thaliana	805	-	6	TACGTG	cis-acting regulatory element involved in light responsiveness
LOC_Os03g44500	OsPPKL1	GC-motif	Zea mays	1462	+	6	CCCCCG	enhancer-like element involved in anoxic specific inducibility
LOC_Os03g44500	OsPPKL1	GC-motif	Zea mays	1305	+	6	CCCCCG	enhancer-like element involved in anoxic specific inducibility
LOC_Os03g44500	OsPPKL1	GC-motif	Zea mays	1061	+	6	CCCCCG	enhancer-like element involved in anoxic specific inducibility
LOC_Os03g44500	OsPPKL1	GC-motif	Zea mays	1132	+	6	CCCCCG	enhancer-like element involved in anoxic specific inducibility
LOC_Os03g44500	OsPPKL1	GC-motif	Zea mays	1433	+	6	CCCCCG	enhancer-like element involved in anoxic specific inducibility
LOC_Os03g44500	OsPPKL1	MYC	Arabidopsis thaliana	387	-	6	CATGTG
LOC_Os03g44500	OsPPKL1	MYC	Arabidopsis thaliana	422	+	6	CAATTG
LOC_Os03g44500	OsPPKL1	O2-site	Zea mays	601	-	9	GATGATGTGG	cis-acting regulatory element involved in zein metabolism regulation
LOC_Os03g44500	OsPPKL1	O2-site	Zea mays	13	+	9	GTTGACGTGA	cis-acting regulatory element involved in zein metabolism regulation
LOC_Os03g44500	OsPPKL1	RY-element	Helianthus annuus	170	+	8	CATGCATG	cis-acting regulatory element involved in seed-specific regulation
LOC_Os03g44500	OsPPKL1	STRE	Arabidopsis thaliana	34	-	5	AGGGG
LOC_Os03g44500	OsPPKL1	STRE	Arabidopsis thaliana	1252	-	5	AGGGG
LOC_Os03g44500	OsPPKL1	STRE	Arabidopsis thaliana	1096	-	5	AGGGG
LOC_Os03g44500	OsPPKL1	STRE	Arabidopsis thaliana	1422	+	5	AGGGG
LOC_Os03g44500	OsPPKL1	STRE	Arabidopsis thaliana	1068	-	5	AGGGG
LOC_Os03g44500	OsPPKL1	STRE	Arabidopsis thaliana	1364	+	5	AGGGG
LOC_Os03g44500	OsPPKL1	STRE	Arabidopsis thaliana	1247	-	5	AGGGG
LOC_Os03g44500	OsPPKL1	STRE	Arabidopsis thaliana	1477	+	5	AGGGG
LOC_Os03g44500	OsPPKL1	TATA-box	Arabidopsis thaliana	704	+	4	TATA	core promoter element around -30 of transcription start
LOC_Os03g44500	OsPPKL1	TATA-box	Arabidopsis thaliana	214	+	4	TATA	core promoter element around -30 of transcription start
LOC_Os03g44500	OsPPKL1	TATA-box	Brassica napus	570	+	6	ATATAT	core promoter element around -30 of transcription start
LOC_Os03g44500	OsPPKL1	TATA-box	Arabidopsis thaliana	287	-	5	TATAA	core promoter element around -30 of transcription start
LOC_Os03g44500	OsPPKL1	TATA-box	Arabidopsis thaliana	355	+	4	TATA	core promoter element around -30 of transcription start
LOC_Os03g44500	OsPPKL1	TATA-box	Brassica napus	286	+	6	ATTATA	core promoter element around -30 of transcription start
LOC_Os03g44500	OsPPKL1	TATA-box	Arabidopsis thaliana	775	-	4	TATA	core promoter element around -30 of transcription start
LOC_Os03g44500	OsPPKL1	TATA-box	Arabidopsis thaliana	288	+	4	TATA	core promoter element around -30 of transcription start
LOC_Os03g44500	OsPPKL1	TATA-box	Brassica napus	743	+	6	ATATAT	core promoter element around -30 of transcription start
LOC_Os03g44500	OsPPKL1	TATA-box	Arabidopsis thaliana	571	+	4	TATA	core promoter element around -30 of transcription start
LOC_Os03g44500	OsPPKL1	TGACG-motif	Hordeum vulgare	137	-	5	TGACG	cis-acting regulatory element involved in the MeJA-responsiveness
LOC_Os03g44500	OsPPKL1	Unnamed__1	Zea mays	1260	-	5	CGTGG
LOC_Os03g44500	OsPPKL1	Unnamed__1	Zea mays	888	-	5	CGTGG
LOC_Os03g44500	OsPPKL1	Unnamed__1	Zea mays	1173	-	5	CGTGG
LOC_Os03g44500	OsPPKL1	Unnamed__2	Zea mays	1193	-	6	CCCCGG
LOC_Os03g44500	OsPPKL1	Unnamed__2	Zea mays	1193	-	6	CCCCGG
LOC_Os03g44500	OsPPKL1	Unnamed__4	Petroselinum hortense	1368	-	4	CTCC
LOC_Os03g44500	OsPPKL1	Unnamed__4	Petroselinum hortense	1110	+	4	CTCC
LOC_Os03g44500	OsPPKL1	Unnamed__4	Petroselinum hortense	1090	+	4	CTCC
LOC_Os03g44500	OsPPKL1	Unnamed__4	Petroselinum hortense	1019	+	4	CTCC
LOC_Os03g44500	OsPPKL1	Unnamed__4	Petroselinum hortense	991	+	4	CTCC
LOC_Os03g44500	OsPPKL1	Unnamed__4	Petroselinum hortense	977	+	4	CTCC
LOC_Os03g44500	OsPPKL1	Unnamed__4	Petroselinum hortense	1389	-	4	CTCC
LOC_Os03g44500	OsPPKL1	Unnamed__4	Petroselinum hortense	1255	+	4	CTCC
LOC_Os03g44500	OsPPKL1	Unnamed__4	Petroselinum hortense	116	+	4	CTCC
LOC_Os03g44500	OsPPKL1	Unnamed__4	Petroselinum hortense	1217	+	4	CTCC
LOC_Os03g44500	OsPPKL1	Unnamed__4	Petroselinum hortense	1239	+	4	CTCC
LOC_Os03g44500	OsPPKL1	Unnamed__4	Petroselinum hortense	1320	+	4	CTCC
LOC_Os03g44500	OsPPKL1	Unnamed__4	Petroselinum hortense	1250	+	4	CTCC
LOC_Os03g44500	OsPPKL1	Unnamed__4	Petroselinum hortense	1243	+	4	CTCC
LOC_Os03g44500	OsPPKL1	Unnamed__4	Petroselinum hortense	988	+	4	CTCC
LOC_Os03g44500	OsPPKL1	Unnamed__4	Petroselinum hortense	1162	+	4	CTCC
LOC_Os03g44500	OsPPKL1	Unnamed__4	Petroselinum hortense	616	-	4	CTCC
LOC_Os03g44500	OsPPKL1	Unnamed__4	Petroselinum hortense	1190	+	4	CTCC
LOC_Os03g44500	OsPPKL1	Unnamed__4	Petroselinum hortense	1341	-	4	CTCC
LOC_Os03g44500	OsPPKL1	Unnamed__4	Petroselinum hortense	971	+	4	CTCC
LOC_Os03g44500	OsPPKL1	Unnamed__4	Petroselinum hortense	1475	-	4	CTCC
LOC_Os03g44500	OsPPKL1	Unnamed__4	Petroselinum hortense	974	+	4	CTCC
LOC_Os03g44500	OsPPKL1	Unnamed__4	Petroselinum hortense	861	-	4	CTCC
LOC_Os03g44500	OsPPKL1	Unnamed__4	Petroselinum hortense	1093	+	4	CTCC
LOC_Os03g44500	OsPPKL1	Unnamed__4	Petroselinum hortense	1087	+	4	CTCC
LOC_Os03g44500	OsPPKL1	Unnamed__4	Petroselinum hortense	1362	-	4	CTCC
LOC_Os03g44500	OsPPKL1	Unnamed__4	Petroselinum hortense	1447	+	4	CTCC
LOC_Os03g44500	OsPPKL1	Unnamed__4	Petroselinum hortense	1016	+	4	CTCC
LOC_Os03g44500	OsPPKL1	Unnamed__4	Petroselinum hortense	883	-	4	CTCC
LOC_Os03g44500	OsPPKL1	Unnamed__4	Petroselinum hortense	1371	-	4	CTCC
LOC_Os03g44500	OsPPKL1	Unnamed__4	Petroselinum hortense	856	-	4	CTCC
LOC_Os03g44500	OsPPKL1	Unnamed__4	Petroselinum hortense	1071	+	4	CTCC
LOC_Os03g44500	OsPPKL1	Unnamed__4	Petroselinum hortense	968	+	4	CTCC
LOC_Os03g44500	OsPPKL1	WRE3	Pisum sativum	998	+	6	CCACCT
LOC_Os03g44500	OsPPKL1	WRE3	Pisum sativum	843	-	6	CCACCT
LOC_Os03g44500	OsPPKL1	as-1	Arabidopsis thaliana	137	-	5	TGACG
LOC_Os03g44500	OsPPKL1	dOCT	Zea mays	785	+	8	CACGGATC
LOC_Os03g45420	OsPUB24	AAGAA-motif	Avena sativa	1158	+	7	GAAAGAA
LOC_Os03g45420	OsPUB24	AAGAA-motif	Avena sativa	1156	+	9	gGTAAAGAAA
LOC_Os03g45420	OsPUB24	AAGAA-motif	Avena sativa	1350	-	9	gGTAAAGAAA
LOC_Os03g45420	OsPUB24	ABRE	Arabidopsis thaliana	1339	+	5	ACGTG	cis-acting element involved in the abscisic acid responsiveness
LOC_Os03g45420	OsPUB24	ABRE	Arabidopsis thaliana	937	-	6	CACGTG	cis-acting element involved in the abscisic acid responsiveness
LOC_Os03g45420	OsPUB24	ABRE	Arabidopsis thaliana	644	+	5	ACGTG	cis-acting element involved in the abscisic acid responsiveness
LOC_Os03g45420	OsPUB24	ABRE	Arabidopsis thaliana	938	+	5	ACGTG	cis-acting element involved in the abscisic acid responsiveness
LOC_Os03g45420	OsPUB24	ARE	Zea mays	866	+	6	AAACCA	cis-acting regulatory element essential for the anaerobic induction
LOC_Os03g45420	OsPUB24	AT~TATA-box	Arabidopsis thaliana	1128	-	6	TATATA
LOC_Os03g45420	OsPUB24	AuxRR-core	Nicotiana tabacum	752	-	7	GGTCCAT	cis-acting regulatory element involved in auxin responsiveness
LOC_Os03g45420	OsPUB24	CAAT-box	Nicotiana glutinosa	292	-	4	CAAT
LOC_Os03g45420	OsPUB24	CAAT-box	Pisum sativum	229	+	5	CAAAT	common cis-acting element in promoter and enhancer regions
LOC_Os03g45420	OsPUB24	CAAT-box	Nicotiana glutinosa	244	-	4	CAAT
LOC_Os03g45420	OsPUB24	CAAT-box	Nicotiana glutinosa	1069	-	4	CAAT
LOC_Os03g45420	OsPUB24	CAAT-box	Pisum sativum	1008	+	5	CAAAT	common cis-acting element in promoter and enhancer regions
LOC_Os03g45420	OsPUB24	CAAT-box	Nicotiana glutinosa	111	+	4	CAAT
LOC_Os03g45420	OsPUB24	CAAT-box	Nicotiana glutinosa	54	-	4	CAAT
LOC_Os03g45420	OsPUB24	CAAT-box	Nicotiana glutinosa	1424	+	4	CAAT
LOC_Os03g45420	OsPUB24	CAAT-box	Pisum sativum	610	-	5	CAAAT	common cis-acting element in promoter and enhancer regions
LOC_Os03g45420	OsPUB24	CAAT-box	Nicotiana glutinosa	503	+	4	CAAT
LOC_Os03g45420	OsPUB24	CAAT-box	Arabidopsis thaliana	230	-	8	CCCAATTT	common cis-acting element in promoter and enhancer regions
LOC_Os03g45420	OsPUB24	CAAT-box	Pisum sativum	978	+	5	CAAAT	common cis-acting element in promoter and enhancer regions
LOC_Os03g45420	OsPUB24	CAAT-box	Nicotiana glutinosa	577	-	4	CAAT
LOC_Os03g45420	OsPUB24	CAAT-box	Nicotiana glutinosa	200	+	4	CAAT
LOC_Os03g45420	OsPUB24	CAAT-box	Nicotiana glutinosa	927	+	4	CAAT
LOC_Os03g45420	OsPUB24	CAAT-box	Petunia hybrida	349	-	7	TGCCAAC	common cis-acting element in promoter and enhancer regions
LOC_Os03g45420	OsPUB24	CAAT-box	Nicotiana glutinosa	715	-	4	CAAT
LOC_Os03g45420	OsPUB24	CAAT-box	Pisum sativum	58	-	5	CAAAT	common cis-acting element in promoter and enhancer regions
LOC_Os03g45420	OsPUB24	CAAT-box	Nicotiana glutinosa	1292	+	4	CAAT
LOC_Os03g45420	OsPUB24	CAAT-box	Arabidopsis thaliana	502	+	5	CCAAT	common cis-acting element in promoter and enhancer regions
LOC_Os03g45420	OsPUB24	CAAT-box	Arabidopsis thaliana	1291	+	5	CCAAT	common cis-acting element in promoter and enhancer regions
LOC_Os03g45420	OsPUB24	CAAT-box	Nicotiana glutinosa	148	-	4	CAAT
LOC_Os03g45420	OsPUB24	CAAT-box	Nicotiana glutinosa	1003	-	4	CAAT
LOC_Os03g45420	OsPUB24	CAAT-box	Nicotiana glutinosa	906	+	4	CAAT
LOC_Os03g45420	OsPUB24	CAAT-box	Arabidopsis thaliana	232	-	5	CCAAT	common cis-acting element in promoter and enhancer regions
LOC_Os03g45420	OsPUB24	CAT-box	Arabidopsis thaliana	455	-	6	GCCACT	cis-acting regulatory element related to meristem expression
LOC_Os03g45420	OsPUB24	CGTCA-motif	Hordeum vulgare	1193	-	5	CGTCA	cis-acting regulatory element involved in the MeJA-responsiveness
LOC_Os03g45420	OsPUB24	CGTCA-motif	Hordeum vulgare	300	+	5	CGTCA	cis-acting regulatory element involved in the MeJA-responsiveness
LOC_Os03g45420	OsPUB24	CGTCA-motif	Hordeum vulgare	593	+	5	CGTCA	cis-acting regulatory element involved in the MeJA-responsiveness
LOC_Os03g45420	OsPUB24	CGTCA-motif	Hordeum vulgare	573	+	5	CGTCA	cis-acting regulatory element involved in the MeJA-responsiveness
LOC_Os03g45420	OsPUB24	CGTCA-motif	Hordeum vulgare	642	-	5	CGTCA	cis-acting regulatory element involved in the MeJA-responsiveness
LOC_Os03g45420	OsPUB24	CTAG-motif	Avena sativa	215	+	10	ACTAGCAGAA
LOC_Os03g45420	OsPUB24	E2Fb	Nicotiana tabacum	225	-	8	TTTGCCGC
LOC_Os03g45420	OsPUB24	E2Fb	Nicotiana tabacum	829	-	8	TTTGCCGC
LOC_Os03g45420	OsPUB24	G-Box	Pisum sativum	937	-	6	CACGTG	cis-acting regulatory element involved in light responsiveness
LOC_Os03g45420	OsPUB24	G-box	Zea mays	643	-	6	CACGTC	cis-acting regulatory element involved in light responsiveness
LOC_Os03g45420	OsPUB24	G-box	Zea mays	1338	-	6	CACGTC	cis-acting regulatory element involved in light responsiveness
LOC_Os03g45420	OsPUB24	G-box	Arabidopsis thaliana	937	-	6	CACGTG	cis-acting regulatory element involved in light responsiveness
LOC_Os03g45420	OsPUB24	G-box	Brassica oleracea	934	+	9	TAACACGTAG	cis-acting regulatory element involved in light responsiveness
LOC_Os03g45420	OsPUB24	G-box	Arabidopsis thaliana	1336	-	9	GCCACGTGGA	cis-acting regulatory element involved in light responsiveness
LOC_Os03g45420	OsPUB24	GATA-motif	Solanum tuberosum	1138	-	9	AAGGATAAGG	part of a light responsive element
LOC_Os03g45420	OsPUB24	GATA-motif	Solanum tuberosum	274	+	9	AAGGATAAGG	part of a light responsive element
LOC_Os03g45420	OsPUB24	GC-motif	Oryza sativa	685	-	9	AGCGCGCCG	?
LOC_Os03g45420	OsPUB24	GT1-motif	Arabidopsis thaliana	851	+	6	GGTTAA	light responsive element
LOC_Os03g45420	OsPUB24	GT1-motif	Avena sativa	1107	-	7	GGTTAAT	light responsive element
LOC_Os03g45420	OsPUB24	GT1-motif	Arabidopsis thaliana	1027	-	6	GGTTAA	light responsive element
LOC_Os03g45420	OsPUB24	GT1-motif	Arabidopsis thaliana	1108	-	6	GGTTAA	light responsive element
LOC_Os03g45420	OsPUB24	I-box	Arabidopsis thaliana	1136	-	9	GATAAGGGT	part of a light responsive element
LOC_Os03g45420	OsPUB24	MRE	Petroselinum crispum	848	-	7	AACCTAA	MYB binding site involved in light responsiveness
LOC_Os03g45420	OsPUB24	MYB	Arabidopsis thaliana	1028	+	6	TAACCA
LOC_Os03g45420	OsPUB24	MYB	Arabidopsis thaliana	745	+	6	CAACCA
LOC_Os03g45420	OsPUB24	MYB	Arabidopsis thaliana	1048	+	6	CAACCA
LOC_Os03g45420	OsPUB24	MYB	Arabidopsis thaliana	1117	+	6	CAACCA
LOC_Os03g45420	OsPUB24	MYB	Arabidopsis thaliana	1189	-	6	CAACCA
LOC_Os03g45420	OsPUB24	MYB	Arabidopsis thaliana	347	-	6	CAACAG
LOC_Os03g45420	OsPUB24	MYB	Arabidopsis thaliana	436	-	6	TAACCA
LOC_Os03g45420	OsPUB24	MYB	Arabidopsis thaliana	819	+	6	CAACAG
LOC_Os03g45420	OsPUB24	MYB-like sequence	Arabidopsis thaliana	436	-	6	TAACCA
LOC_Os03g45420	OsPUB24	MYB-like sequence	Arabidopsis thaliana	1028	+	6	TAACCA
LOC_Os03g45420	OsPUB24	MYC	Arabidopsis thaliana	949	+	6	CATGTG
LOC_Os03g45420	OsPUB24	MYC	Arabidopsis thaliana	749	-	6	CATGTG
LOC_Os03g45420	OsPUB24	Myb-binding site	Nicotiana tabacum	819	+	6	CAACAG
LOC_Os03g45420	OsPUB24	Myb-binding site	Nicotiana tabacum	347	-	6	CAACAG
LOC_Os03g45420	OsPUB24	O2-site	Zea mays	640	+	9	GTTGACGTGA	cis-acting regulatory element involved in zein metabolism regulation
LOC_Os03g45420	OsPUB24	STRE	Arabidopsis thaliana	809	+	5	AGGGG
LOC_Os03g45420	OsPUB24	STRE	Arabidopsis thaliana	1396	-	5	AGGGG
LOC_Os03g45420	OsPUB24	STRE	Arabidopsis thaliana	1492	+	5	AGGGG
LOC_Os03g45420	OsPUB24	STRE	Arabidopsis thaliana	1401	-	5	AGGGG
LOC_Os03g45420	OsPUB24	STRE	Arabidopsis thaliana	1476	+	5	AGGGG
LOC_Os03g45420	OsPUB24	TATA-box	Arabidopsis thaliana	1130	-	4	TATA	core promoter element around -30 of transcription start
LOC_Os03g45420	OsPUB24	TATA-box	Arabidopsis thaliana	182	+	4	TATA	core promoter element around -30 of transcription start
LOC_Os03g45420	OsPUB24	TATA-box	Arabidopsis thaliana	134	+	4	TATA	core promoter element around -30 of transcription start
LOC_Os03g45420	OsPUB24	TATA-box	Brassica napus	1129	-	6	ATATAT	core promoter element around -30 of transcription start
LOC_Os03g45420	OsPUB24	TATA-box	Brassica napus	1127	-	6	ATATAT	core promoter element around -30 of transcription start
LOC_Os03g45420	OsPUB24	TATA-box	Arabidopsis thaliana	24	-	5	TATAA	core promoter element around -30 of transcription start
LOC_Os03g45420	OsPUB24	TATA-box	Pisum sativum	22	-	7	TATAAAA	core promoter element around -30 of transcription start
LOC_Os03g45420	OsPUB24	TATA-box	Brassica napus	961	-	6	ATATAT	core promoter element around -30 of transcription start
LOC_Os03g45420	OsPUB24	TATA-box	Brassica napus	180	+	6	ATTATA	core promoter element around -30 of transcription start
LOC_Os03g45420	OsPUB24	TATA-box	Arabidopsis thaliana	932	-	4	TATA	core promoter element around -30 of transcription start
LOC_Os03g45420	OsPUB24	TATA-box	Helianthus annuus	23	-	6	TATAAA	core promoter element around -30 of transcription start
LOC_Os03g45420	OsPUB24	TATA-box	Arabidopsis thaliana	1128	-	6	TATATA	core promoter element around -30 of transcription start
LOC_Os03g45420	OsPUB24	TATA-box	Arabidopsis thaliana	166	+	4	TATA	core promoter element around -30 of transcription start
LOC_Os03g45420	OsPUB24	TATA-box	Arabidopsis thaliana	962	-	4	TATA	core promoter element around -30 of transcription start
LOC_Os03g45420	OsPUB24	TATA-box	Arabidopsis thaliana	25	+	4	TATA	core promoter element around -30 of transcription start
LOC_Os03g45420	OsPUB24	TATA-box	Arabidopsis thaliana	181	-	5	TATAA	core promoter element around -30 of transcription start
LOC_Os03g45420	OsPUB24	TCT-motif	Arabidopsis thaliana	42	+	6	TCTTAC	part of a light responsive element
LOC_Os03g45420	OsPUB24	TCT-motif	Arabidopsis thaliana	998	-	6	TCTTAC	part of a light responsive element
LOC_Os03g45420	OsPUB24	TCT-motif	Arabidopsis thaliana	195	+	6	TCTTAC	part of a light responsive element
LOC_Os03g45420	OsPUB24	TGA-element	Brassica oleracea	556	-	6	AACGAC	auxin-responsive element
LOC_Os03g45420	OsPUB24	TGACG-motif	Hordeum vulgare	1193	+	5	TGACG	cis-acting regulatory element involved in the MeJA-responsiveness
LOC_Os03g45420	OsPUB24	TGACG-motif	Hordeum vulgare	300	-	5	TGACG	cis-acting regulatory element involved in the MeJA-responsiveness
LOC_Os03g45420	OsPUB24	TGACG-motif	Hordeum vulgare	593	-	5	TGACG	cis-acting regulatory element involved in the MeJA-responsiveness
LOC_Os03g45420	OsPUB24	TGACG-motif	Hordeum vulgare	573	-	5	TGACG	cis-acting regulatory element involved in the MeJA-responsiveness
LOC_Os03g45420	OsPUB24	TGACG-motif	Hordeum vulgare	642	+	5	TGACG	cis-acting regulatory element involved in the MeJA-responsiveness
LOC_Os03g45420	OsPUB24	Unnamed__1	Zea mays	1388	-	5	CGTGG
LOC_Os03g45420	OsPUB24	Unnamed__1	Zea mays	624	+	5	CGTGG
LOC_Os03g45420	OsPUB24	Unnamed__1	Zea mays	1120	-	5	CGTGG
LOC_Os03g45420	OsPUB24	Unnamed__1	Zea mays	1471	+	5	CGTGG
LOC_Os03g45420	OsPUB24	Unnamed__1	Zea mays	939	+	5	CGTGG
LOC_Os03g45420	OsPUB24	Unnamed__1	Zea mays	1340	+	5	CGTGG
LOC_Os03g45420	OsPUB24	Unnamed__2	Petroselinum hortense	1364	+	9	AACCTAACCT
LOC_Os03g45420	OsPUB24	Unnamed__2	Zea mays	682	+	6	CCCCGG
LOC_Os03g45420	OsPUB24	Unnamed__4	Petroselinum hortense	805	-	4	CTCC
LOC_Os03g45420	OsPUB24	Unnamed__4	Petroselinum hortense	486	+	4	CTCC
LOC_Os03g45420	OsPUB24	Unnamed__4	Petroselinum hortense	1445	+	4	CTCC
LOC_Os03g45420	OsPUB24	Unnamed__4	Petroselinum hortense	1490	-	4	CTCC
LOC_Os03g45420	OsPUB24	Unnamed__4	Petroselinum hortense	410	-	4	CTCC
LOC_Os03g45420	OsPUB24	Unnamed__4	Petroselinum hortense	1239	+	4	CTCC
LOC_Os03g45420	OsPUB24	Unnamed__4	Petroselinum hortense	1296	-	4	CTCC
LOC_Os03g45420	OsPUB24	Unnamed__4	Petroselinum hortense	1023	+	4	CTCC
LOC_Os03g45420	OsPUB24	Unnamed__4	Petroselinum hortense	861	+	4	CTCC
LOC_Os03g45420	OsPUB24	Unnamed__4	Petroselinum hortense	1479	-	4	CTCC
LOC_Os03g45420	OsPUB24	Unnamed__4	Petroselinum hortense	1227	-	4	CTCC
LOC_Os03g45420	OsPUB24	Unnamed__4	Petroselinum hortense	1404	+	4	CTCC
LOC_Os03g45420	OsPUB24	Unnamed__4	Petroselinum hortense	1487	-	4	CTCC
LOC_Os03g45420	OsPUB24	Unnamed__4	Petroselinum hortense	1182	+	4	CTCC
LOC_Os03g45420	OsPUB24	Unnamed__4	Petroselinum hortense	264	-	4	CTCC
LOC_Os03g45420	OsPUB24	Unnamed__4	Petroselinum hortense	276	-	4	CTCC
LOC_Os03g45420	OsPUB24	Unnamed__4	Petroselinum hortense	1407	+	4	CTCC
LOC_Os03g45420	OsPUB24	Unnamed__4	Petroselinum hortense	1474	-	4	CTCC
LOC_Os03g45420	OsPUB24	Unnamed__4	Petroselinum hortense	464	-	4	CTCC
LOC_Os03g45420	OsPUB24	Unnamed__4	Petroselinum hortense	1394	+	4	CTCC
LOC_Os03g45420	OsPUB24	Unnamed__4	Petroselinum hortense	1399	+	4	CTCC
LOC_Os03g45420	OsPUB24	as-1	Arabidopsis thaliana	300	-	5	TGACG
LOC_Os03g45420	OsPUB24	as-1	Arabidopsis thaliana	1193	+	5	TGACG
LOC_Os03g45420	OsPUB24	as-1	Arabidopsis thaliana	593	-	5	TGACG
LOC_Os03g45420	OsPUB24	as-1	Arabidopsis thaliana	573	-	5	TGACG
LOC_Os03g45420	OsPUB24	as-1	Arabidopsis thaliana	642	+	5	TGACG
LOC_Os03g45420	OsPUB24	re2f-1	Oryza sativa	1154	+	8	GCGGGAAA
LOC_Os03g49990	OsRGA1	3-AF1 binding site	Solanum tuberosum	1238	-	10	TAAGAGAGGAA	light responsive element
LOC_Os03g49990	OsRGA1	AAGAA-motif	Avena sativa	950	+	7	GAAAGAA
LOC_Os03g49990	OsRGA1	AAGAA-motif	Avena sativa	348	+	7	GAAAGAA
LOC_Os03g49990	OsRGA1	ABRE	Arabidopsis thaliana	526	+	5	ACGTG	cis-acting element involved in the abscisic acid responsiveness
LOC_Os03g49990	OsRGA1	ABRE	Arabidopsis thaliana	331	+	5	ACGTG	cis-acting element involved in the abscisic acid responsiveness
LOC_Os03g49990	OsRGA1	ABRE3a	Zea mays	330	+	6	TACGTG
LOC_Os03g49990	OsRGA1	ABRE3a	Zea mays	525	+	6	TACGTG
LOC_Os03g49990	OsRGA1	ABRE4	Zea mays	525	-	6	CACGTA
LOC_Os03g49990	OsRGA1	ABRE4	Zea mays	330	-	6	CACGTA
LOC_Os03g49990	OsRGA1	ACE	Petroselinum crispum	547	-	9	GACACGTATG	cis-acting element involved in light responsiveness
LOC_Os03g49990	OsRGA1	ARE	Zea mays	698	+	6	AAACCA	cis-acting regulatory element essential for the anaerobic induction
LOC_Os03g49990	OsRGA1	Box II	Arabidopsis thaliana	328	-	9	ACACGTAGA	part of a light responsive element
LOC_Os03g49990	OsRGA1	CAAT-box	Arabidopsis thaliana	679	-	5	CCAAT	common cis-acting element in promoter and enhancer regions
LOC_Os03g49990	OsRGA1	CAAT-box	Nicotiana glutinosa	1455	+	4	CAAT
LOC_Os03g49990	OsRGA1	CAAT-box	Pisum sativum	1402	+	5	CAAAT	common cis-acting element in promoter and enhancer regions
LOC_Os03g49990	OsRGA1	CAAT-box	Nicotiana glutinosa	1323	+	4	CAAT
LOC_Os03g49990	OsRGA1	CAAT-box	Pisum sativum	1066	-	5	CAAAT	common cis-acting element in promoter and enhancer regions
LOC_Os03g49990	OsRGA1	CAAT-box	Nicotiana glutinosa	1319	-	4	CAAT
LOC_Os03g49990	OsRGA1	CAAT-box	Nicotiana glutinosa	456	-	4	CAAT
LOC_Os03g49990	OsRGA1	CAAT-box	Pisum sativum	37	-	5	CAAAT	common cis-acting element in promoter and enhancer regions
LOC_Os03g49990	OsRGA1	CAAT-box	Pisum sativum	564	+	5	CAAAT	common cis-acting element in promoter and enhancer regions
LOC_Os03g49990	OsRGA1	CAAT-box	Pisum sativum	420	-	5	CAAAT	common cis-acting element in promoter and enhancer regions
LOC_Os03g49990	OsRGA1	CAAT-box	Pisum sativum	439	+	5	CAAAT	common cis-acting element in promoter and enhancer regions
LOC_Os03g49990	OsRGA1	CAAT-box	Nicotiana glutinosa	164	-	4	CAAT
LOC_Os03g49990	OsRGA1	CAAT-box	Pisum sativum	497	-	5	CAAAT	common cis-acting element in promoter and enhancer regions
LOC_Os03g49990	OsRGA1	CAAT-box	Nicotiana glutinosa	345	-	4	CAAT
LOC_Os03g49990	OsRGA1	CAAT-box	Nicotiana glutinosa	374	-	4	CAAT
LOC_Os03g49990	OsRGA1	CCAAT-box	Hordeum vulgare	966	-	6	CAACGG	MYBHv1 binding site
LOC_Os03g49990	OsRGA1	ERE	Nicotiana glutinos	620	-	8	ATTTTAAA
LOC_Os03g49990	OsRGA1	ERE	Nicotiana glutinos	837	+	8	ATTTTAAA
LOC_Os03g49990	OsRGA1	G-box	Arabidopsis thaliana	525	+	6	TACGTG	cis-acting regulatory element involved in light responsiveness
LOC_Os03g49990	OsRGA1	G-box	Arabidopsis thaliana	330	+	6	TACGTG	cis-acting regulatory element involved in light responsiveness
LOC_Os03g49990	OsRGA1	G-box	Brassica oleracea	329	-	9	TAACACGTAG	cis-acting regulatory element involved in light responsiveness
LOC_Os03g49990	OsRGA1	LTR	Hordeum vulgare	1424	+	6	CCGAAA	cis-acting element involved in low-temperature responsiveness
LOC_Os03g49990	OsRGA1	MBSI	Petunia hybrida	397	+	11	TTTTTACGGTTA	MYB binding site involved in flavonoid biosynthetic genes regulation
LOC_Os03g49990	OsRGA1	MYB	Arabidopsis thaliana	632	+	6	TAACCA
LOC_Os03g49990	OsRGA1	MYB recognition site	Arabidopsis thaliana	966	+	6	CCGTTG
LOC_Os03g49990	OsRGA1	MYB-like sequence	Arabidopsis thaliana	632	+	6	TAACCA
LOC_Os03g49990	OsRGA1	Myb	Arabidopsis thaliana	1071	+	6	TAACTG
LOC_Os03g49990	OsRGA1	Myb	Arabidopsis thaliana	403	-	6	TAACTG
LOC_Os03g49990	OsRGA1	STRE	Arabidopsis thaliana	1365	-	5	AGGGG
LOC_Os03g49990	OsRGA1	STRE	Arabidopsis thaliana	1354	-	5	AGGGG
LOC_Os03g49990	OsRGA1	STRE	Arabidopsis thaliana	235	-	5	AGGGG
LOC_Os03g49990	OsRGA1	STRE	Arabidopsis thaliana	1274	-	5	AGGGG
LOC_Os03g49990	OsRGA1	STRE	Arabidopsis thaliana	218	+	5	AGGGG
LOC_Os03g49990	OsRGA1	TATA	Arabidopsis thaliana	626	-	8	TATAAAAT
LOC_Os03g49990	OsRGA1	TATA-box	Arabidopsis thaliana	1469	-	4	TATA	core promoter element around -30 of transcription start
LOC_Os03g49990	OsRGA1	TATA-box	Arabidopsis thaliana	1224	-	4	TATA	core promoter element around -30 of transcription start
LOC_Os03g49990	OsRGA1	TATA-box	Arabidopsis thaliana	748	+	4	TATA	core promoter element around -30 of transcription start
LOC_Os03g49990	OsRGA1	TATA-box	Arabidopsis thaliana	630	+	4	TATA	core promoter element around -30 of transcription start
LOC_Os03g49990	OsRGA1	TATA-box	Arabidopsis thaliana	747	-	5	TATAA	core promoter element around -30 of transcription start
LOC_Os03g49990	OsRGA1	TATA-box	Oryza sativa	666	-	7	TACAAAA	core promoter element around -30 of transcription start
LOC_Os03g49990	OsRGA1	TATA-box	Arabidopsis thaliana	605	+	4	TATA	core promoter element around -30 of transcription start
LOC_Os03g49990	OsRGA1	TATA-box	Arabidopsis thaliana	535	-	5	TATAA	core promoter element around -30 of transcription start
LOC_Os03g49990	OsRGA1	TATA-box	Helianthus annuus	534	-	6	TATAAA	core promoter element around -30 of transcription start
LOC_Os03g49990	OsRGA1	TATA-box	Arabidopsis thaliana	629	-	5	TATAA	core promoter element around -30 of transcription start
LOC_Os03g49990	OsRGA1	TATA-box	Brassica juncea	533	-	7	TATAAAT	core promoter element around -30 of transcription start
LOC_Os03g49990	OsRGA1	TATA-box	Arabidopsis thaliana	464	+	4	TATA	core promoter element around -30 of transcription start
LOC_Os03g49990	OsRGA1	TATA-box	Brassica oleracea	411	+	6	ATATAA	core promoter element around -30 of transcription start
LOC_Os03g49990	OsRGA1	TATA-box	Arabidopsis thaliana	536	+	4	TATA	core promoter element around -30 of transcription start
LOC_Os03g49990	OsRGA1	TATA-box	Pisum sativum	627	-	7	TATAAAA	core promoter element around -30 of transcription start
LOC_Os03g49990	OsRGA1	TATA-box	Helianthus annuus	628	-	6	TATAAA	core promoter element around -30 of transcription start
LOC_Os03g49990	OsRGA1	TATA-box	Arabidopsis thaliana	324	+	4	TATA	core promoter element around -30 of transcription start
LOC_Os03g49990	OsRGA1	TATA-box	Brassica napus	746	+	6	ATTATA	core promoter element around -30 of transcription start
LOC_Os03g49990	OsRGA1	TATA-box	Arabidopsis thaliana	323	-	5	TATAA	core promoter element around -30 of transcription start
LOC_Os03g49990	OsRGA1	TATA-box	Brassica napus	322	+	6	ATTATA	core promoter element around -30 of transcription start
LOC_Os03g49990	OsRGA1	TATA-box	Arabidopsis thaliana	412	+	4	TATA	core promoter element around -30 of transcription start
LOC_Os03g49990	OsRGA1	TATA-box	Arabidopsis thaliana	316	+	4	TATA	core promoter element around -30 of transcription start
LOC_Os03g49990	OsRGA1	TATC-box	Oryza sativa	1414	+	7	TATCCCA	cis-acting element involved in gibberellin-responsiveness
LOC_Os03g49990	OsRGA1	TC-rich repeats	Nicotiana tabacum	761	+	9	GTTTTCTTAC	cis-acting element involved in defense and stress responsiveness
LOC_Os03g49990	OsRGA1	TCA-element	Nicotiana tabacum	1098	-	9	CCATCTTTTT	cis-acting element involved in salicylic acid responsiveness
LOC_Os03g49990	OsRGA1	TCT-motif	Arabidopsis thaliana	670	-	6	TCTTAC	part of a light responsive element
LOC_Os03g49990	OsRGA1	TCT-motif	Arabidopsis thaliana	388	-	6	TCTTAC	part of a light responsive element
LOC_Os03g49990	OsRGA1	TCT-motif	Arabidopsis thaliana	765	+	6	TCTTAC	part of a light responsive element
LOC_Os03g49990	OsRGA1	Unnamed__10	Zea mays	328	-	9	TCCACGTAGA
LOC_Os03g49990	OsRGA1	Unnamed__12	Zea mays	328	-	9	TCCACGTAGA
LOC_Os03g49990	OsRGA1	Unnamed__14	Zea mays	328	-	9	TCCACGTAGA
LOC_Os03g49990	OsRGA1	Unnamed__4	Petroselinum hortense	983	-	4	CTCC
LOC_Os03g49990	OsRGA1	Unnamed__4	Petroselinum hortense	867	+	4	CTCC
LOC_Os03g49990	OsRGA1	Unnamed__4	Petroselinum hortense	1183	-	4	CTCC
LOC_Os03g49990	OsRGA1	Unnamed__4	Petroselinum hortense	829	+	4	CTCC
LOC_Os03g49990	OsRGA1	Unnamed__4	Petroselinum hortense	770	+	4	CTCC
LOC_Os03g49990	OsRGA1	Unnamed__4	Petroselinum hortense	1363	+	4	CTCC
LOC_Os03g49990	OsRGA1	Unnamed__4	Petroselinum hortense	1023	+	4	CTCC
LOC_Os03g49990	OsRGA1	Unnamed__4	Petroselinum hortense	1270	+	4	CTCC
LOC_Os03g49990	OsRGA1	Unnamed__4	Petroselinum hortense	1489	-	4	CTCC
LOC_Os03g49990	OsRGA1	Unnamed__4	Petroselinum hortense	1434	-	4	CTCC
LOC_Os03g49990	OsRGA1	Unnamed__4	Petroselinum hortense	75	-	4	CTCC
LOC_Os03g49990	OsRGA1	Unnamed__4	Petroselinum hortense	245	-	4	CTCC
LOC_Os03g49990	OsRGA1	Unnamed__4	Petroselinum hortense	48	+	4	CTCC
LOC_Os03g49990	OsRGA1	Unnamed__4	Petroselinum hortense	1165	-	4	CTCC
LOC_Os03g49990	OsRGA1	Unnamed__4	Petroselinum hortense	238	+	4	CTCC
LOC_Os03g49990	OsRGA1	Unnamed__4	Petroselinum hortense	89	+	4	CTCC
LOC_Os03g49990	OsRGA1	Unnamed__4	Petroselinum hortense	213	+	4	CTCC
LOC_Os03g49990	OsRGA1	Unnamed__4	Petroselinum hortense	199	+	4	CTCC
LOC_Os03g49990	OsRGA1	Unnamed__8	Zea mays	328	-	9	TCCACGTAGA
LOC_Os03g49990	OsRGA1	WRE3	Pisum sativum	1305	+	6	CCACCT
LOC_Os03g49990	OsRGA1	WUN-motif	Nicotiana glutinosa	902	-	9	TTATTACAT
LOC_Os03g49990	OsRGA1	WUN-motif	Nicotiana glutinosa	833	-	8	AAATTACT
LOC_Os03g49990	OsRGA1	plant_AP-2-like	Oryza sativa	202	-	8	CGACCAGG
LOC_Os04g49230	OsRAVL1	A-box	Petroselinum crispum	1415	-	6	CCGTCC	cis-acting regulatory element
LOC_Os04g49230	OsRAVL1	A-box	Petroselinum crispum	1249	+	6	CCGTCC	cis-acting regulatory element
LOC_Os04g49230	OsRAVL1	AAGAA-motif	Avena sativa	319	+	7	GAAAGAA
LOC_Os04g49230	OsRAVL1	ABRE	Arabidopsis thaliana	426	-	5	ACGTG	cis-acting element involved in the abscisic acid responsiveness
LOC_Os04g49230	OsRAVL1	ABRE	Hordeum vulgare	1090	+	9	CGCACGTGTC	cis-acting element involved in the abscisic acid responsiveness
LOC_Os04g49230	OsRAVL1	ABRE	Arabidopsis thaliana	264	+	7	TACGGTC	cis-acting element involved in the abscisic acid responsiveness
LOC_Os04g49230	OsRAVL1	ABRE3a	Zea mays	426	-	6	TACGTG
LOC_Os04g49230	OsRAVL1	ABRE4	Zea mays	426	+	6	CACGTA
LOC_Os04g49230	OsRAVL1	ATC-motif	Arabidopsis thaliana	171	+	9	AGCTATCCA	part of a conserved DNA module involved in light responsiveness
LOC_Os04g49230	OsRAVL1	ATC-motif	Spinacia oleracea	537	-	8	AGTAATCT	part of a conserved DNA module involved in light responsiveness
LOC_Os04g49230	OsRAVL1	AT~TATA-box	Arabidopsis thaliana	86	+	6	TATATA
LOC_Os04g49230	OsRAVL1	AuxRR-core	Nicotiana tabacum	294	-	7	GGTCCAT	cis-acting regulatory element involved in auxin responsiveness
LOC_Os04g49230	OsRAVL1	Box 4	Petroselinum crispum	478	+	6	ATTAAT	part of a conserved DNA module involved in light responsiveness
LOC_Os04g49230	OsRAVL1	CAAT-box	Arabidopsis thaliana	1040	-	5	CCAAT	common cis-acting element in promoter and enhancer regions
LOC_Os04g49230	OsRAVL1	CAAT-box	Nicotiana glutinosa	969	+	4	CAAT
LOC_Os04g49230	OsRAVL1	CAAT-box	Nicotiana glutinosa	570	+	4	CAAT
LOC_Os04g49230	OsRAVL1	CAAT-box	Nicotiana glutinosa	790	+	4	CAAT
LOC_Os04g49230	OsRAVL1	CAAT-box	Arabidopsis thaliana	548	+	5	CCAAT	common cis-acting element in promoter and enhancer regions
LOC_Os04g49230	OsRAVL1	CAAT-box	Nicotiana glutinosa	522	+	4	CAAT
LOC_Os04g49230	OsRAVL1	CAAT-box	Nicotiana glutinosa	549	+	4	CAAT
LOC_Os04g49230	OsRAVL1	CAAT-box	Arabidopsis thaliana	137	+	5	CCAAT	common cis-acting element in promoter and enhancer regions
LOC_Os04g49230	OsRAVL1	CAAT-box	Nicotiana glutinosa	241	+	4	CAAT
LOC_Os04g49230	OsRAVL1	CAAT-box	Pisum sativum	160	+	5	CAAAT	common cis-acting element in promoter and enhancer regions
LOC_Os04g49230	OsRAVL1	CAAT-box	Pisum sativum	130	-	5	CAAAT	common cis-acting element in promoter and enhancer regions
LOC_Os04g49230	OsRAVL1	CAAT-box	Pisum sativum	349	+	5	CAAAT	common cis-acting element in promoter and enhancer regions
LOC_Os04g49230	OsRAVL1	CAAT-box	Nicotiana glutinosa	138	+	4	CAAT
LOC_Os04g49230	OsRAVL1	CAAT-box	Pisum sativum	37	+	5	CAAAT	common cis-acting element in promoter and enhancer regions
LOC_Os04g49230	OsRAVL1	CAAT-box	Nicotiana glutinosa	77	+	4	CAAT
LOC_Os04g49230	OsRAVL1	CAT-box	Arabidopsis thaliana	404	-	6	GCCACT	cis-acting regulatory element related to meristem expression
LOC_Os04g49230	OsRAVL1	CCAAT-box	Hordeum vulgare	181	-	6	CAACGG	MYBHv1 binding site
LOC_Os04g49230	OsRAVL1	CCGTCC motif	Nicotiana tabacum	1415	-	6	CCGTCC
LOC_Os04g49230	OsRAVL1	CCGTCC motif	Nicotiana tabacum	1249	+	6	CCGTCC
LOC_Os04g49230	OsRAVL1	CCGTCC-box	Petroselinum hortense	1415	-	6	CCGTCC
LOC_Os04g49230	OsRAVL1	CCGTCC-box	Petroselinum hortense	1249	+	6	CCGTCC
LOC_Os04g49230	OsRAVL1	CGTCA-motif	Hordeum vulgare	238	+	5	CGTCA	cis-acting regulatory element involved in the MeJA-responsiveness
LOC_Os04g49230	OsRAVL1	CTAG-motif	Avena sativa	759	+	9	ACTAGCAGAA
LOC_Os04g49230	OsRAVL1	ERE	Nicotiana glutinos	327	+	8	ATTTCATA
LOC_Os04g49230	OsRAVL1	G-box	Arabidopsis thaliana	426	-	6	TACGTG	cis-acting regulatory element involved in light responsiveness
LOC_Os04g49230	OsRAVL1	GATA-motif	Arabidopsis thaliana	435	+	7	GATAGGA	part of a light responsive element
LOC_Os04g49230	OsRAVL1	GATA-motif	Arabidopsis thaliana	1290	-	7	GATAGGA	part of a light responsive element
LOC_Os04g49230	OsRAVL1	GC-motif	Oryza sativa	1456	-	9	CGGCGCCCT
LOC_Os04g49230	OsRAVL1	LTR	Hordeum vulgare	473	+	6	CCGAAA	cis-acting element involved in low-temperature responsiveness
LOC_Os04g49230	OsRAVL1	MYB recognition site	Arabidopsis thaliana	181	+	6	CCGTTG
LOC_Os04g49230	OsRAVL1	MYC	Arabidopsis thaliana	160	-	6	CATTTG
LOC_Os04g49230	OsRAVL1	MYC	Arabidopsis thaliana	349	-	6	CATTTG
LOC_Os04g49230	OsRAVL1	MYC	Arabidopsis thaliana	392	+	6	CATGTG
LOC_Os04g49230	OsRAVL1	Myb	Arabidopsis thaliana	818	-	6	TAACTG
LOC_Os04g49230	OsRAVL1	O2-site	Zea mays	1006	-	9	GATGATGTGG	cis-acting regulatory element involved in zein metabolism regulation
LOC_Os04g49230	OsRAVL1	STRE	Arabidopsis thaliana	288	-	5	AGGGG
LOC_Os04g49230	OsRAVL1	STRE	Arabidopsis thaliana	622	-	5	AGGGG
LOC_Os04g49230	OsRAVL1	STRE	Arabidopsis thaliana	849	-	5	AGGGG
LOC_Os04g49230	OsRAVL1	STRE	Arabidopsis thaliana	1470	+	5	AGGGG
LOC_Os04g49230	OsRAVL1	STRE	Arabidopsis thaliana	1412	+	5	AGGGG
LOC_Os04g49230	OsRAVL1	STRE	Arabidopsis thaliana	1328	-	5	AGGGG
LOC_Os04g49230	OsRAVL1	STRE	Arabidopsis thaliana	910	-	5	AGGGG
LOC_Os04g49230	OsRAVL1	Sp1	Oryza sativa	252	-	6	GGGCGG	light responsive element
LOC_Os04g49230	OsRAVL1	TATA-box	Helianthus annuus	377	-	6	TATAAA	core promoter element around -30 of transcription start
LOC_Os04g49230	OsRAVL1	TATA-box	Arabidopsis thaliana	337	+	4	TATA	core promoter element around -30 of transcription start
LOC_Os04g49230	OsRAVL1	TATA-box	Arabidopsis thaliana	336	-	5	TATAA	core promoter element around -30 of transcription start
LOC_Os04g49230	OsRAVL1	TATA-box	Pisum sativum	376	-	7	TATAAAA	core promoter element around -30 of transcription start
LOC_Os04g49230	OsRAVL1	TATA-box	Helianthus annuus	335	-	6	TATAAA	core promoter element around -30 of transcription start
LOC_Os04g49230	OsRAVL1	TATA-box	Arabidopsis thaliana	206	+	4	TATA	core promoter element around -30 of transcription start
LOC_Os04g49230	OsRAVL1	TATA-box	Arabidopsis thaliana	534	+	4	TATA	core promoter element around -30 of transcription start
LOC_Os04g49230	OsRAVL1	TATA-box	Brassica napus	1495	-	6	ATATAT	core promoter element around -30 of transcription start
LOC_Os04g49230	OsRAVL1	TATA-box	Arabidopsis thaliana	205	-	5	TATAA	core promoter element around -30 of transcription start
LOC_Os04g49230	OsRAVL1	TATA-box	Arabidopsis thaliana	86	+	6	TATATA	core promoter element around -30 of transcription start
LOC_Os04g49230	OsRAVL1	TATA-box	Arabidopsis thaliana	378	-	5	TATAA	core promoter element around -30 of transcription start
LOC_Os04g49230	OsRAVL1	TATA-box	Daucus carota	333	-	8	TATAAATA	core promoter element around -30 of transcription start
LOC_Os04g49230	OsRAVL1	TATA-box	Brassica napus	85	+	6	ATATAT	core promoter element around -30 of transcription start
LOC_Os04g49230	OsRAVL1	TATA-box	Arabidopsis thaliana	1496	-	4	TATA	core promoter element around -30 of transcription start
LOC_Os04g49230	OsRAVL1	TATA-box	Brassica juncea	334	-	7	TATAAAT	core promoter element around -30 of transcription start
LOC_Os04g49230	OsRAVL1	TATA-box	Brassica napus	87	+	6	ATATAT	core promoter element around -30 of transcription start
LOC_Os04g49230	OsRAVL1	TATA-box	Arabidopsis thaliana	379	+	4	TATA	core promoter element around -30 of transcription start
LOC_Os04g49230	OsRAVL1	TATA-box	Arabidopsis thaliana	88	+	4	TATA	core promoter element around -30 of transcription start
LOC_Os04g49230	OsRAVL1	TCCC-motif	Spinacia oleracea	272	-	7	TCTCCCT	part of a light responsive element
LOC_Os04g49230	OsRAVL1	TCCC-motif	Spinacia oleracea	95	+	7	TCTCCCT	part of a light responsive element
LOC_Os04g49230	OsRAVL1	TCCC-motif	Spinacia oleracea	1272	+	7	TCTCCCT	part of a light responsive element
LOC_Os04g49230	OsRAVL1	TGACG-motif	Hordeum vulgare	238	-	5	TGACG	cis-acting regulatory element involved in the MeJA-responsiveness
LOC_Os04g49230	OsRAVL1	Unnamed__1	Zea mays	49	+	5	CGTGG
LOC_Os04g49230	OsRAVL1	Unnamed__1	Zea mays	1228	-	5	CGTGG
LOC_Os04g49230	OsRAVL1	Unnamed__1	Zea mays	882	-	5	CGTGG
LOC_Os04g49230	OsRAVL1	Unnamed__1	Zea mays	1380	-	5	CGTGG
LOC_Os04g49230	OsRAVL1	Unnamed__2	Zea mays	1072	+	6	CCCCGG
LOC_Os04g49230	OsRAVL1	Unnamed__4	Petroselinum hortense	195	+	4	CTCC
LOC_Os04g49230	OsRAVL1	Unnamed__4	Petroselinum hortense	1238	-	4	CTCC
LOC_Os04g49230	OsRAVL1	Unnamed__4	Petroselinum hortense	1273	+	4	CTCC
LOC_Os04g49230	OsRAVL1	Unnamed__4	Petroselinum hortense	1396	-	4	CTCC
LOC_Os04g49230	OsRAVL1	Unnamed__4	Petroselinum hortense	666	+	4	CTCC
LOC_Os04g49230	OsRAVL1	Unnamed__4	Petroselinum hortense	527	+	4	CTCC
LOC_Os04g49230	OsRAVL1	Unnamed__4	Petroselinum hortense	1102	+	4	CTCC
LOC_Os04g49230	OsRAVL1	Unnamed__4	Petroselinum hortense	1017	+	4	CTCC
LOC_Os04g49230	OsRAVL1	Unnamed__4	Petroselinum hortense	1474	-	4	CTCC
LOC_Os04g49230	OsRAVL1	Unnamed__4	Petroselinum hortense	1454	-	4	CTCC
LOC_Os04g49230	OsRAVL1	Unnamed__4	Petroselinum hortense	1449	-	4	CTCC
LOC_Os04g49230	OsRAVL1	Unnamed__4	Petroselinum hortense	368	-	4	CTCC
LOC_Os04g49230	OsRAVL1	Unnamed__4	Petroselinum hortense	862	+	4	CTCC
LOC_Os04g49230	OsRAVL1	Unnamed__4	Petroselinum hortense	1437	-	4	CTCC
LOC_Os04g49230	OsRAVL1	Unnamed__4	Petroselinum hortense	625	+	4	CTCC
LOC_Os04g49230	OsRAVL1	Unnamed__4	Petroselinum hortense	1286	+	4	CTCC
LOC_Os04g49230	OsRAVL1	Unnamed__4	Petroselinum hortense	1067	+	4	CTCC
LOC_Os04g49230	OsRAVL1	Unnamed__4	Petroselinum hortense	1254	+	4	CTCC
LOC_Os04g49230	OsRAVL1	Unnamed__4	Petroselinum hortense	96	+	4	CTCC
LOC_Os04g49230	OsRAVL1	Unnamed__4	Petroselinum hortense	1320	+	4	CTCC
LOC_Os04g49230	OsRAVL1	Unnamed__4	Petroselinum hortense	852	+	4	CTCC
LOC_Os04g49230	OsRAVL1	Unnamed__4	Petroselinum hortense	1281	+	4	CTCC
LOC_Os04g49230	OsRAVL1	Unnamed__4	Petroselinum hortense	658	+	4	CTCC
LOC_Os04g49230	OsRAVL1	Unnamed__4	Petroselinum hortense	1331	+	4	CTCC
LOC_Os04g49230	OsRAVL1	Unnamed__4	Petroselinum hortense	439	-	4	CTCC
LOC_Os04g49230	OsRAVL1	Unnamed__4	Petroselinum hortense	1265	+	4	CTCC
LOC_Os04g49230	OsRAVL1	Unnamed__4	Petroselinum hortense	1064	+	4	CTCC
LOC_Os04g49230	OsRAVL1	Unnamed__4	Petroselinum hortense	1378	+	4	CTCC
LOC_Os04g49230	OsRAVL1	Unnamed__4	Petroselinum hortense	619	+	4	CTCC
LOC_Os04g49230	OsRAVL1	Unnamed__4	Petroselinum hortense	1289	+	4	CTCC
LOC_Os04g49230	OsRAVL1	Unnamed__4	Petroselinum hortense	913	+	4	CTCC
LOC_Os04g49230	OsRAVL1	Unnamed__4	Petroselinum hortense	274	-	4	CTCC
LOC_Os04g49230	OsRAVL1	Unnamed__4	Petroselinum hortense	286	+	4	CTCC
LOC_Os04g49230	OsRAVL1	Unnamed__4	Petroselinum hortense	1070	+	4	CTCC
LOC_Os04g49230	OsRAVL1	W box	Arabidopsis thaliana	1111	-	6	TTGACC
LOC_Os04g49230	OsRAVL1	W box	Arabidopsis thaliana	966	-	6	TTGACC
LOC_Os04g49230	OsRAVL1	W box	Arabidopsis thaliana	267	-	6	TTGACC
LOC_Os04g49230	OsRAVL1	W box	Arabidopsis thaliana	52	-	6	TTGACC
LOC_Os04g49230	OsRAVL1	WRE3	Pisum sativum	1426	-	6	CCACCT
LOC_Os04g49230	OsRAVL1	as-1	Arabidopsis thaliana	238	-	5	TGACG
LOC_Os04g54900	OsILI1	ABRE	Hordeum vulgare	1044	-	9	CGTACGTGCA	cis-acting element involved in the abscisic acid responsiveness
LOC_Os04g54900	OsILI1	ARE	Zea mays	463	-	6	AAACCA	cis-acting regulatory element essential for the anaerobic induction
LOC_Os04g54900	OsILI1	ARE	Zea mays	26	-	6	AAACCA	cis-acting regulatory element essential for the anaerobic induction
LOC_Os04g54900	OsILI1	ARE	Zea mays	996	+	6	AAACCA	cis-acting regulatory element essential for the anaerobic induction
LOC_Os04g54900	OsILI1	AT~TATA-box	Arabidopsis thaliana	1451	-	6	TATATA
LOC_Os04g54900	OsILI1	AT~TATA-box	Arabidopsis thaliana	1346	-	6	TATATA
LOC_Os04g54900	OsILI1	AT~TATA-box	Arabidopsis thaliana	1348	-	6	TATATA
LOC_Os04g54900	OsILI1	Box 4	Petroselinum crispum	824	-	6	ATTAAT	part of a conserved DNA module involved in light responsiveness
LOC_Os04g54900	OsILI1	CAAT-box	Pisum sativum	1491	-	5	CAAAT	common cis-acting element in promoter and enhancer regions
LOC_Os04g54900	OsILI1	CAAT-box	Nicotiana glutinosa	867	+	4	CAAT
LOC_Os04g54900	OsILI1	CAAT-box	Pisum sativum	460	-	5	CAAAT	common cis-acting element in promoter and enhancer regions
LOC_Os04g54900	OsILI1	CAAT-box	Nicotiana glutinosa	172	+	4	CAAT
LOC_Os04g54900	OsILI1	CAAT-box	Nicotiana glutinosa	751	+	4	CAAT
LOC_Os04g54900	OsILI1	CAAT-box	Pisum sativum	1026	+	5	CAAAT	common cis-acting element in promoter and enhancer regions
LOC_Os04g54900	OsILI1	CAAT-box	Pisum sativum	1388	+	5	CAAAT	common cis-acting element in promoter and enhancer regions
LOC_Os04g54900	OsILI1	CAAT-box	Nicotiana glutinosa	642	-	4	CAAT
LOC_Os04g54900	OsILI1	CAAT-box	Pisum sativum	121	+	5	CAAAT	common cis-acting element in promoter and enhancer regions
LOC_Os04g54900	OsILI1	CAAT-box	Nicotiana glutinosa	1375	+	4	CAAT
LOC_Os04g54900	OsILI1	CAAT-box	Arabidopsis thaliana	198	+	5	CCAAT	common cis-acting element in promoter and enhancer regions
LOC_Os04g54900	OsILI1	CAAT-box	Pisum sativum	1057	+	5	CAAAT	common cis-acting element in promoter and enhancer regions
LOC_Os04g54900	OsILI1	CAAT-box	Nicotiana glutinosa	1203	+	4	CAAT
LOC_Os04g54900	OsILI1	CAAT-box	Arabidopsis thaliana	337	-	5	CCAAT	common cis-acting element in promoter and enhancer regions
LOC_Os04g54900	OsILI1	CAAT-box	Pisum sativum	369	-	5	CAAAT	common cis-acting element in promoter and enhancer regions
LOC_Os04g54900	OsILI1	CAAT-box	Pisum sativum	72	+	5	CAAAT	common cis-acting element in promoter and enhancer regions
LOC_Os04g54900	OsILI1	CAAT-box	Arabidopsis thaliana	1374	+	5	CCAAT	common cis-acting element in promoter and enhancer regions
LOC_Os04g54900	OsILI1	CAAT-box	Nicotiana glutinosa	20	+	4	CAAT
LOC_Os04g54900	OsILI1	CAAT-box	Nicotiana glutinosa	708	-	4	CAAT
LOC_Os04g54900	OsILI1	CAAT-box	Nicotiana glutinosa	199	+	4	CAAT
LOC_Os04g54900	OsILI1	CAAT-box	Pisum sativum	321	-	5	CAAAT	common cis-acting element in promoter and enhancer regions
LOC_Os04g54900	OsILI1	CAAT-box	Nicotiana glutinosa	747	-	4	CAAT
LOC_Os04g54900	OsILI1	CAAT-box	Nicotiana glutinosa	455	-	4	CAAT
LOC_Os04g54900	OsILI1	CCAAT-box	Hordeum vulgare	482	+	6	CAACGG	MYBHv1 binding site
LOC_Os04g54900	OsILI1	ERE	Nicotiana glutinos	427	-	8	ATTTTAAA
LOC_Os04g54900	OsILI1	GARE-motif	Brassica oleracea	577	+	7	TCTGTTG	gibberellin-responsive element
LOC_Os04g54900	OsILI1	MBS	Arabidopsis thaliana	1368	+	6	CAACTG	MYB binding site involved in drought-inducibility
LOC_Os04g54900	OsILI1	MRE	Petroselinum crispum	764	-	7	AACCTAA	MYB binding site involved in light responsiveness
LOC_Os04g54900	OsILI1	MYB	Arabidopsis thaliana	1483	-	6	CAACCA
LOC_Os04g54900	OsILI1	MYB	Arabidopsis thaliana	654	+	6	CAACCA
LOC_Os04g54900	OsILI1	MYB	Arabidopsis thaliana	578	-	6	CAACAG
LOC_Os04g54900	OsILI1	MYC	Arabidopsis thaliana	1137	-	6	CATGTG
LOC_Os04g54900	OsILI1	MYC	Arabidopsis thaliana	320	+	6	CATTTG
LOC_Os04g54900	OsILI1	Myb	Arabidopsis thaliana	1368	+	6	CAACTG
LOC_Os04g54900	OsILI1	Myb	Arabidopsis thaliana	591	-	6	TAACTG
LOC_Os04g54900	OsILI1	Myb-binding site	Nicotiana tabacum	578	-	6	CAACAG
LOC_Os04g54900	OsILI1	STRE	Arabidopsis thaliana	951	+	5	AGGGG
LOC_Os04g54900	OsILI1	TATA-box	Arabidopsis thaliana	1453	-	4	TATA	core promoter element around -30 of transcription start
LOC_Os04g54900	OsILI1	TATA-box	Arabidopsis thaliana	1008	-	4	TATA	core promoter element around -30 of transcription start
LOC_Os04g54900	OsILI1	TATA-box	Arabidopsis thaliana	32	+	4	TATA	core promoter element around -30 of transcription start
LOC_Os04g54900	OsILI1	TATA-box	Arabidopsis thaliana	1451	-	6	TATATA	core promoter element around -30 of transcription start
LOC_Os04g54900	OsILI1	TATA-box	Brassica napus	1344	+	6	ATTATA	core promoter element around -30 of transcription start
LOC_Os04g54900	OsILI1	TATA-box	Arabidopsis thaliana	759	-	9	ccTATAAAaa	core promoter element around -30 of transcription start
LOC_Os04g54900	OsILI1	TATA-box	Arabidopsis thaliana	1348	-	6	TATATA	core promoter element around -30 of transcription start
LOC_Os04g54900	OsILI1	TATA-box	Arabidopsis thaliana	1398	-	4	TATA	core promoter element around -30 of transcription start
LOC_Os04g54900	OsILI1	TATA-box	Brassica oleracea	1452	+	6	ATATAA	core promoter element around -30 of transcription start
LOC_Os04g54900	OsILI1	TATA-box	Arabidopsis thaliana	466	-	8	TATTTAAA	core promoter element around -30 of transcription start
LOC_Os04g54900	OsILI1	TATA-box	Arabidopsis thaliana	389	+	4	TATA	core promoter element around -30 of transcription start
LOC_Os04g54900	OsILI1	TATA-box	Helianthus annuus	387	-	6	TATACA	core promoter element around -30 of transcription start
LOC_Os04g54900	OsILI1	TATA-box	Pisum sativum	29	-	7	TATAAAA	core promoter element around -30 of transcription start
LOC_Os04g54900	OsILI1	TATA-box	Arabidopsis thaliana	425	+	8	TATTTAAA	core promoter element around -30 of transcription start
LOC_Os04g54900	OsILI1	TATA-box	Arabidopsis thaliana	1345	-	7	TATATAA	core promoter element around -30 of transcription start
LOC_Os04g54900	OsILI1	TATA-box	Arabidopsis thaliana	1346	-	6	TATATA	core promoter element around -30 of transcription start
LOC_Os04g54900	OsILI1	TATA-box	Brassica napus	1347	-	6	ATATAT	core promoter element around -30 of transcription start
LOC_Os04g54900	OsILI1	TATA-box	Arabidopsis thaliana	1350	-	4	TATA	core promoter element around -30 of transcription start
LOC_Os04g54900	OsILI1	TATA-box	Helianthus annuus	30	-	6	TATAAA	core promoter element around -30 of transcription start
LOC_Os04g54900	OsILI1	TATA-box	Arabidopsis thaliana	31	-	5	TATAA	core promoter element around -30 of transcription start
LOC_Os04g54900	OsILI1	TC-rich repeats	Nicotiana tabacum	786	+	9	GTTTTCTTAC	cis-acting element involved in defense and stress responsiveness
LOC_Os04g54900	OsILI1	TCCC-motif	Spinacia oleracea	1221	+	7	TCTCCCT	part of a light responsive element
LOC_Os04g54900	OsILI1	TCT-motif	Arabidopsis thaliana	1262	+	6	TCTTAC	part of a light responsive element
LOC_Os04g54900	OsILI1	TGA-element	Brassica oleracea	583	-	6	AACGAC	auxin-responsive element
LOC_Os04g54900	OsILI1	Unnamed__4	Petroselinum hortense	1269	+	4	CTCC
LOC_Os04g54900	OsILI1	Unnamed__4	Petroselinum hortense	1258	+	4	CTCC
LOC_Os04g54900	OsILI1	Unnamed__4	Petroselinum hortense	1226	+	4	CTCC
LOC_Os04g54900	OsILI1	Unnamed__4	Petroselinum hortense	958	-	4	CTCC
LOC_Os04g54900	OsILI1	Unnamed__4	Petroselinum hortense	1288	+	4	CTCC
LOC_Os04g54900	OsILI1	Unnamed__4	Petroselinum hortense	498	-	4	CTCC
LOC_Os04g54900	OsILI1	Unnamed__4	Petroselinum hortense	511	+	4	CTCC
LOC_Os04g54900	OsILI1	Unnamed__4	Petroselinum hortense	954	-	4	CTCC
LOC_Os04g54900	OsILI1	Unnamed__4	Petroselinum hortense	1276	+	4	CTCC
LOC_Os04g54900	OsILI1	Unnamed__4	Petroselinum hortense	1222	+	4	CTCC
LOC_Os04g54900	OsILI1	Unnamed__4	Petroselinum hortense	38	+	4	CTCC
LOC_Os04g54900	OsILI1	Unnamed__4	Petroselinum hortense	41	+	4	CTCC
LOC_Os04g54900	OsILI1	Unnamed__4	Petroselinum hortense	1112	+	4	CTCC
LOC_Os04g54900	OsILI1	WRE3	Pisum sativum	1284	+	6	CCACCT
LOC_Os04g56500	OsIBH1	A-box	Petroselinum crispum	822	-	6	CCGTCC	cis-acting regulatory element
LOC_Os04g56500	OsIBH1	AAGAA-motif	Avena sativa	1195	-	7	GAAAGAA
LOC_Os04g56500	OsIBH1	ABRE	Arabidopsis thaliana	724	+	5	ACGTG	cis-acting element involved in the abscisic acid responsiveness
LOC_Os04g56500	OsIBH1	ABRE	Arabidopsis thaliana	830	+	5	ACGTG	cis-acting element involved in the abscisic acid responsiveness
LOC_Os04g56500	OsIBH1	ABRE	Oryza sativa	720	-	10	GACACGTACGT	cis-acting element involved in the abscisic acid responsiveness
LOC_Os04g56500	OsIBH1	ABRE	Hordeum vulgare	721	+	9	CGCACGTGTC	cis-acting element involved in the abscisic acid responsiveness
LOC_Os04g56500	OsIBH1	AE-box	Arabidopsis thaliana	686	+	8	AGAAACTT	part of a module for light response
LOC_Os04g56500	OsIBH1	ARE	Zea mays	713	-	6	AAACCA	cis-acting regulatory element essential for the anaerobic induction
LOC_Os04g56500	OsIBH1	AT~TATA-box	Arabidopsis thaliana	19	+	6	TATATA
LOC_Os04g56500	OsIBH1	AT~TATA-box	Arabidopsis thaliana	17	+	6	TATATA
LOC_Os04g56500	OsIBH1	Box 4	Petroselinum crispum	592	+	6	ATTAAT	part of a conserved DNA module involved in light responsiveness
LOC_Os04g56500	OsIBH1	CAAT-box	Nicotiana glutinosa	183	-	4	CAAT
LOC_Os04g56500	OsIBH1	CAAT-box	Nicotiana glutinosa	197	+	4	CAAT
LOC_Os04g56500	OsIBH1	CAAT-box	Nicotiana glutinosa	520	+	4	CAAT
LOC_Os04g56500	OsIBH1	CAAT-box	Pisum sativum	336	-	5	CAAAT	common cis-acting element in promoter and enhancer regions
LOC_Os04g56500	OsIBH1	CAAT-box	Arabidopsis thaliana	312	+	5	CCAAT	common cis-acting element in promoter and enhancer regions
LOC_Os04g56500	OsIBH1	CAAT-box	Nicotiana glutinosa	901	-	4	CAAT
LOC_Os04g56500	OsIBH1	CAAT-box	Nicotiana glutinosa	786	+	4	CAAT
LOC_Os04g56500	OsIBH1	CAAT-box	Nicotiana glutinosa	701	-	4	CAAT
LOC_Os04g56500	OsIBH1	CAAT-box	Nicotiana glutinosa	675	-	4	CAAT
LOC_Os04g56500	OsIBH1	CAAT-box	Arabidopsis thaliana	898	+	5	CCAAT	common cis-acting element in promoter and enhancer regions
LOC_Os04g56500	OsIBH1	CAAT-box	Pisum sativum	1309	-	5	CAAAT	common cis-acting element in promoter and enhancer regions
LOC_Os04g56500	OsIBH1	CAAT-box	Nicotiana glutinosa	1078	+	4	CAAT
LOC_Os04g56500	OsIBH1	CAAT-box	Pisum sativum	1024	+	5	CAAAT	common cis-acting element in promoter and enhancer regions
LOC_Os04g56500	OsIBH1	CAAT-box	Nicotiana glutinosa	313	+	4	CAAT
LOC_Os04g56500	OsIBH1	CAAT-box	Nicotiana glutinosa	1002	+	4	CAAT
LOC_Os04g56500	OsIBH1	CAAT-box	Nicotiana glutinosa	1035	-	4	CAAT
LOC_Os04g56500	OsIBH1	CAAT-box	Arabidopsis thaliana	268	-	5	CCAAT	common cis-acting element in promoter and enhancer regions
LOC_Os04g56500	OsIBH1	CAAT-box	Nicotiana glutinosa	1183	+	4	CAAT
LOC_Os04g56500	OsIBH1	CAAT-box	Nicotiana glutinosa	1007	+	4	CAAT
LOC_Os04g56500	OsIBH1	CAAT-box	Nicotiana glutinosa	622	+	4	CAAT
LOC_Os04g56500	OsIBH1	CAAT-box	Pisum sativum	24	-	5	CAAAT	common cis-acting element in promoter and enhancer regions
LOC_Os04g56500	OsIBH1	CAAT-box	Nicotiana glutinosa	868	-	4	CAAT
LOC_Os04g56500	OsIBH1	CAAT-box	Pisum sativum	532	-	5	CAAAT	common cis-acting element in promoter and enhancer regions
LOC_Os04g56500	OsIBH1	CAAT-box	Pisum sativum	1378	+	5	CAAAT	common cis-acting element in promoter and enhancer regions
LOC_Os04g56500	OsIBH1	CAAT-box	Nicotiana glutinosa	1250	-	4	CAAT
LOC_Os04g56500	OsIBH1	CAAT-box	Nicotiana glutinosa	297	+	4	CAAT
LOC_Os04g56500	OsIBH1	CAAT-box	Pisum sativum	737	+	5	CAAAT	common cis-acting element in promoter and enhancer regions
LOC_Os04g56500	OsIBH1	CAAT-box	Nicotiana glutinosa	899	+	4	CAAT
LOC_Os04g56500	OsIBH1	CAAT-box	Pisum sativum	797	+	5	CAAAT	common cis-acting element in promoter and enhancer regions
LOC_Os04g56500	OsIBH1	CAAT-box	Pisum sativum	142	+	5	CAAAT	common cis-acting element in promoter and enhancer regions
LOC_Os04g56500	OsIBH1	CAAT-box	Arabidopsis thaliana	522	-	5	CCAAT	common cis-acting element in promoter and enhancer regions
LOC_Os04g56500	OsIBH1	CAAT-box	Nicotiana glutinosa	1109	-	4	CAAT
LOC_Os04g56500	OsIBH1	CAAT-box	Pisum sativum	636	-	5	CAAAT	common cis-acting element in promoter and enhancer regions
LOC_Os04g56500	OsIBH1	CAAT-box	Pisum sativum	847	-	5	CAAAT	common cis-acting element in promoter and enhancer regions
LOC_Os04g56500	OsIBH1	CAAT-box	Pisum sativum	1408	+	5	CAAAT	common cis-acting element in promoter and enhancer regions
LOC_Os04g56500	OsIBH1	CAAT-box	Pisum sativum	1244	-	5	CAAAT	common cis-acting element in promoter and enhancer regions
LOC_Os04g56500	OsIBH1	CAT-box	Arabidopsis thaliana	366	+	6	GCCACT	cis-acting regulatory element related to meristem expression
LOC_Os04g56500	OsIBH1	CCGTCC motif	Nicotiana tabacum	822	-	6	CCGTCC
LOC_Os04g56500	OsIBH1	CCGTCC-box	Petroselinum hortense	822	-	6	CCGTCC
LOC_Os04g56500	OsIBH1	CGTCA-motif	Hordeum vulgare	999	+	5	CGTCA	cis-acting regulatory element involved in the MeJA-responsiveness
LOC_Os04g56500	OsIBH1	CGTCA-motif	Hordeum vulgare	718	-	5	CGTCA	cis-acting regulatory element involved in the MeJA-responsiveness
LOC_Os04g56500	OsIBH1	CTAG-motif	Avena sativa	1210	+	9	ACTAGCAGAA
LOC_Os04g56500	OsIBH1	ERE	Nicotiana glutinos	299	+	8	ATTTTAAA
LOC_Os04g56500	OsIBH1	ERE	Nicotiana glutinos	100	-	8	ATTTTAAA
LOC_Os04g56500	OsIBH1	G-Box	Pisum sativum	723	-	6	CACGTT	cis-acting regulatory element involved in light responsiveness
LOC_Os04g56500	OsIBH1	G-Box	Pisum sativum	829	-	6	CACGTT	cis-acting regulatory element involved in light responsiveness
LOC_Os04g56500	OsIBH1	GT1-motif	Arabidopsis thaliana	1019	-	6	GGTTAA	light responsive element
LOC_Os04g56500	OsIBH1	GT1-motif	Avena sativa	1018	-	7	GGTTAAT	light responsive element
LOC_Os04g56500	OsIBH1	GT1-motif	Arabidopsis thaliana	316	-	6	GGTTAA	light responsive element
LOC_Os04g56500	OsIBH1	GT1-motif	Avena sativa	315	-	7	GGTTAAT	light responsive element
LOC_Os04g56500	OsIBH1	GT1-motif	Avena sativa	961	+	7	GGTTAAT	light responsive element
LOC_Os04g56500	OsIBH1	GT1-motif	Avena sativa	1013	+	7	GGTTAAT	light responsive element
LOC_Os04g56500	OsIBH1	GTGGC-motif	Hordeum vulgare	487	+	10	CAGCGTGTGGC	part of a light responsive element
LOC_Os04g56500	OsIBH1	I-box	Zea mays	665	+	9	cGATAAGGCG	part of a light responsive element
LOC_Os04g56500	OsIBH1	MRE	Petroselinum crispum	318	+	7	AACCTAA	MYB binding site involved in light responsiveness
LOC_Os04g56500	OsIBH1	MYB	Arabidopsis thaliana	1148	+	6	TAACCA
LOC_Os04g56500	OsIBH1	MYB	Arabidopsis thaliana	1020	+	6	TAACCA
LOC_Os04g56500	OsIBH1	MYB	Arabidopsis thaliana	960	-	6	TAACCA
LOC_Os04g56500	OsIBH1	MYB-like sequence	Arabidopsis thaliana	1148	+	6	TAACCA
LOC_Os04g56500	OsIBH1	MYB-like sequence	Arabidopsis thaliana	1020	+	6	TAACCA
LOC_Os04g56500	OsIBH1	MYB-like sequence	Arabidopsis thaliana	960	-	6	TAACCA
LOC_Os04g56500	OsIBH1	MYC	Arabidopsis thaliana	978	+	6	CATGTG
LOC_Os04g56500	OsIBH1	MYC	Arabidopsis thaliana	899	-	6	CAATTG
LOC_Os04g56500	OsIBH1	MYC	Arabidopsis thaliana	942	-	6	CATGTG
LOC_Os04g56500	OsIBH1	MYC	Arabidopsis thaliana	497	+	6	CATGTG
LOC_Os04g56500	OsIBH1	MYC	Arabidopsis thaliana	520	+	6	CAATTG
LOC_Os04g56500	OsIBH1	MYC	Arabidopsis thaliana	1308	+	6	CATTTG
LOC_Os04g56500	OsIBH1	MYC	Arabidopsis thaliana	142	-	6	CATTTG
LOC_Os04g56500	OsIBH1	MYC	Arabidopsis thaliana	635	+	6	CATTTG
LOC_Os04g56500	OsIBH1	MYC	Arabidopsis thaliana	1131	-	6	CATGTG
LOC_Os04g56500	OsIBH1	Myb	Arabidopsis thaliana	1069	+	6	TAACTG
LOC_Os04g56500	OsIBH1	Myb	Arabidopsis thaliana	116	-	6	TAACTG
LOC_Os04g56500	OsIBH1	Myc	Arabidopsis thaliana	327	+	7	TCTCTTA
LOC_Os04g56500	OsIBH1	RY-element	Helianthus annuus	944	-	8	CATGCATG	cis-acting regulatory element involved in seed-specific regulation
LOC_Os04g56500	OsIBH1	STRE	Arabidopsis thaliana	389	+	5	AGGGG
LOC_Os04g56500	OsIBH1	STRE	Arabidopsis thaliana	405	+	5	AGGGG
LOC_Os04g56500	OsIBH1	TATA-box	Helianthus annuus	573	-	6	TATAAA	core promoter element around -30 of transcription start
LOC_Os04g56500	OsIBH1	TATA-box	Arabidopsis thaliana	21	+	4	TATA	core promoter element around -30 of transcription start
LOC_Os04g56500	OsIBH1	TATA-box	Brassica napus	1080	-	6	ATATAT	core promoter element around -30 of transcription start
LOC_Os04g56500	OsIBH1	TATA-box	Arabidopsis thaliana	224	+	4	TATA	core promoter element around -30 of transcription start
LOC_Os04g56500	OsIBH1	TATA-box	Arabidopsis thaliana	250	-	5	TATAA	core promoter element around -30 of transcription start
LOC_Os04g56500	OsIBH1	TATA-box	Arabidopsis thaliana	625	+	4	TATA	core promoter element around -30 of transcription start
LOC_Os04g56500	OsIBH1	TATA-box	Brassica napus	249	+	6	ATTATA	core promoter element around -30 of transcription start
LOC_Os04g56500	OsIBH1	TATA-box	Brassica napus	20	+	6	ATATAT	core promoter element around -30 of transcription start
LOC_Os04g56500	OsIBH1	TATA-box	Arabidopsis thaliana	1282	-	4	TATA	core promoter element around -30 of transcription start
LOC_Os04g56500	OsIBH1	TATA-box	Arabidopsis thaliana	1117	-	4	TATA	core promoter element around -30 of transcription start
LOC_Os04g56500	OsIBH1	TATA-box	Arabidopsis thaliana	1281	-	5	TATAA	core promoter element around -30 of transcription start
[truncated: 2,367 more rows]
