# Supplementary material for: In-Silico Study of Brassinosteroid Signaling Genes in Rice Provides Insight Into Mechanisms Which Regulate Their Expression
Source: Front Genet. 2022 Jul 6;13:953458. doi: 10.3389/fgene.2022.953458 (PMC9299959; doi:10.3389/fgene.2022.953458)
Supplement: Supplementary file 7 [file Table5.XLSX]

## Sheet: Sheet1
Gene id	Gene name	A-box	AAGAA-motif	AT1-motif	ABRE	ARE	AT-rich element	AT~TATA-box	AuxRR-core	AC-II	CARE	AE-box	ACE	ATCT-motif	MRE	CAT-box	Box-4	CAAT-box	CCGTCC-motif	CCGTCC-box	CCAAT-box	CGTCA-motif	DRE core	ERE	G-box	GA-motif	GATA-motif	GC-motif	GT1-motif	TCCC-motif	TCT-motif	GARE-motif	GRA	MBS	MYB recognition site	Myb	Myb-binding site	MYB-like sequence	MYB	Myc	MYC	O2-site	STRE	TATA	TATA-box	TATC-box	Sp1	TC-rich repeats	TCA-element
LOC_Os01g52050	OsBRI1	0	0	2	2	0	0	2	0	0	0	0	0	1	0	0	1	17	0	0	1	2	0	0	2	0	0	3	1	0	1	0	0	0	1	0	0	0	0	0	4	0	6	0	17	0	1	0	0
LOC_Os08g07760	OsBAK1	1	0	0	2	1	0	1	1	0	0	0	0	1	0	0	4	18	1	1	1	0	0	3	3	0	1	0	1	1	1	0	0	0	1	2	0	2	2	1	2	1	3	1	32	0	2	0	2
LOC_Os01g10840	OsGSK1	0	3	0	2	4	0	1	0	1	0	2	0	0	1	0	0	19	0	0	1	2	0	0	2	0	0	2	0	0	0	0	0	0	1	2	0	0	0	0	4	0	1	1	23	0	0	1	2
LOC_Os05g11730	OsGSK2	0	1	0	4	4	0	2	1	0	0	0	0	1	1	0	1	29	0	0	0	0	0	2	5	0	0	0	0	0	1	0	0	0	0	0	0	2	0	0	3	0	1	0	22	1	0	0	0
LOC_Os07g39220	OsBZR1	3	0	0	3	1	0	2	0	0	0	1	0	1	0	3	0	14	3	3	1	2	1	0	9	1	2	0	1	0	0	0	1	1	1	1	0	2	2	0	2	1	6	0	9	0	0	0	0
LOC_Os06g49080	OsLIC	0	0	0	3	0	0	1	0	0	0	0	0	1	0	0	0	20	0	0	0	4	2	2	6	0	0	0	0	0	0	0	0	1	0	1	0	0	0	0	1	1	2	0	0	6	0	0	0
LOC_Os06g03710	OsDLT	1	1	0	13	2	0	1	0	0	0	0	3	0	0	0	0	12	1	1	4	5	0	1	8	0	0	2	0	0	0	0	0	0	4	1	0	0	0	0	1	1	4	0	7	0	0	0	0
LOC_Os02g58390	OsELT1	2	0	0	1	2	0	3	0	0	0	1	0	0	0	0	1	20	2	2	0	0	0	0	2	0	1	1	0	0	0	1	0	0	0	1	1	1	2	1	0	1	1	1	29	0	0	0	0
LOC_Os03g13010	OsTUD1	3	2	0	4	2	0	0	0	0	0	0	0	2	0	0	0	14	3	3	0	0	0	0	4	0	0	2	0	0	0	0	0	1	0	1	1	0	1	0	1	0	3	0	5	0	0	0	2
LOC_Os04g49230	OsRAVL1	2	1	0	3	0	0	0	1	0	0	0	0	0	0	1	1	15	2	2	1	1	0	1	1	0	2	0	0	3	0	0	0	0	1	1	0	0	0	0	3	1	7	0	18	0	1	0	0
LOC_Os05g09520	OsGW5	2	1	0	2	2	2	0	0	0	0	0	0	0	0	0	1	20	2	2	0	2	0	0	4	0	0	1	0	0	0	1	0	0	0	1	1	2	3	1	0	0	4	0	22	0	0	0	1
LOC_Os06g50060	OsPRA2	2	0	0	6	1	0	4	0	0	0	0	0	0	0	0	2	39	2	2	0	0	0	0	6	0	0	0	2	1	1	0	0	4	0	5	1	0	4	0	3	0	0	0	29	0	0	0	0
LOC_Os04g56850	OsARF11	0	0	0	1	1	0	0	0	0	0	0	0	0	0	2	0	14	0	0	0	1	1	1	3	0	0	0	0	0	0	1	0	0	0	0	1	0	2	0	3	0	4	0	7	0	1	0	0
LOC_Os06g48950	OsARF19	2	1	0	3	2	1	2	0	0	0	1	0	0	0	0	2	21	2	2	0	0	0	0	3	0	0	0	0	0	0	0	0	0	0	0	0	3	3	0	3	0	3	0	14	0	0	0	0
LOC_Os03g49990	OsRGA1	0	2	0	2	1	0	0	0	0	0	0	1	0	0	0	0	15	0	0	1	0	0	2	3	0	0	0	0	0	3	0	0	0	1	2	0	1	1	0	0	0	5	1	22	1	0	1	1
LOC_Os02g22130	OsGAP1	2	1	0	2	0	0	3	0	0	0	1	0	2	0	0	0	25	2	2	3	4	1	0	2	0	0	1	0	1	1	0	0	1	3	1	1	0	1	0	2	0	3	0	7	0	3	0	0
LOC_Os04g58750	OsBSK3	0	0	0	1	1	0	1	0	0	0	1	0	0	0	0	3	33	0	0	0	2	0	0	1	0	0	1	0	0	1	0	0	2	0	3	2	1	3	1	4	1	1	0	18	0	0	2	1
LOC_Os05g32270	OsRLA1	0	1	0	0	0	0	1	0	0	0	0	0	1	0	0	0	16	0	0	1	2	0	0	0	0	0	7	0	1	1	0	0	1	1	1	1	1	0	0	2	0	9	0	10	1	5	0	0
LOC_Os03g44500	OsPPKL1	1	0	0	5	3	0	0	1	0	0	0	0	0	0	1	0	19	1	0	0	1	2	0	5	0	0	5	0	0	0	0	0	0	0	0	0	0	0	0	2	2	8	0	10	0	0	0	0
LOC_Os05g05240	OsPPKL2	0	1	0	0	1	1	4	0	0	0	0	0	0	0	1	2	18	0	0	1	2	0	0	1	0	0	1	1	0	0	0	0	0	1	2	2	2	6	0	1	0	3	1	24	0	0	0	1
LOC_Os12g42310	OsPPKL3	0	0	0	2	1	0	10	0	0	0	0	0	0	0	2	0	23	0	0	0	6	0	2	2	0	0	1	1	0	0	0	0	1	0	1	0	0	0	1	0	0	4	0	27	0	2	0	1
LOC_Os03g45420	OsPUB24	0	3	0	4	1	0	1	1	0	0	0	0	0	1	1	0	25	0	0	0	5	0	0	6	0	2	1	4	0	3	0	0	0	0	0	0	2	8	0	0	1	5	0	16	0	0	0	0
LOC_Os01g12690	OsOFP1	8	1	0	14	1	0	2	0	0	0	0	0	0	0	1	0	15	8	8	0	2	1	0	11	0	0	4	0	0	0	0	0	0	0	0	0	1	3	0	0	0	7	0	22	0	2	1	0
LOC_Os01g64430	OsOFP8	1	1	0	1	2	1	2	0	0	1	0	0	0	0	1	1	15	1	1	0	0	0	3	1	0	0	1	2	2	1	1	0	0	0	0	0	0	8	0	4	1	4	0	15	0	0	0	0
LOC_Os06g12210	OsBU1	0	0	0	0	2	0	0	0	0	0	0	1	2	0	0	3	18	0	0	0	0	1	1	0	2	0	0	0	1	1	0	0	0	0	1	2	1	3	0	2	0	3	1	28	0	0	3	1
LOC_Os05g27730	OsWRKY53	2	0	0	7	2	0	3	0	0	0	0	0	0	1	0	3	27	2	2	0	1	0	3	5	0	0	0	1	0	0	0	0	1	1	1	0	0	0	0	4	0	1	1	23	0	0	1	2
LOC_Os03g08754	OsMADS47	1	0	0	0	2	0	0	0	0	0	0	0	0	1	1	2	16	1	1	0	2	0	1	0	0	0	0	0	0	0	0	0	1	0	1	0	1	2	0	1	1	6	0	13	0	0	0	0
LOC_Os02g52340	OsMADS22	2	0	0	2	0	0	0	0	0	0	0	0	0	1	0	1	15	2	2	0	1	1	0	0	0	0	1	0	1	0	0	0	1	0	1	0	0	0	0	2	0	5	0	4	0	5	0	0
LOC_Os06g11330	OsMADS55	0	3	0	5	0	0	3	0	0	0	0	0	1	0	0	3	22	0	0	0	1	0	2	2	0	0	1	2	0	1	0	0	1	0	1	1	1	4	0	1	0	7	0	30	0	2	0	0
LOC_Os06g15620	OsGSR1	1	0	0	0	1	0	1	0	0	0	0	0	0	0	0	4	21	1	1	0	1	0	1	2	2	0	0	0	0	1	0	0	0	0	2	0	0	0	0	5	0	1	0	30	0	1	0	0
LOC_Os03g38210	OsGAMYBL2	0	2	0	2	3	0	2	0	0	0	0	0	0	0	0	3	17	0	0	0	1	1	0	3	0	0	1	1	2	0	0	0	0	0	0	1	0	2	0	1	0	9	0	11	0	0	0	0
LOC_Os01g12890	OsEMF1	0	0	0	1	5	0	1	0	0	0	1	0	0	0	0	2	18	0	0	0	0	0	0	2	0	0	3	2	1	1	0	0	0	0	0	0	0	1	0	1	0	9	0	15	0	3	0	0
LOC_Os02g47280	OsGRF4	0	0	0	0	2	0	1	0	0	0	1	0	0	1	0	0	17	0	0	0	1	0	0	0	0	0	1	1	0	1	1	0	1	0	1	2	1	4	0	1	0	3	1	32	0	0	1	1
LOC_Os04g54900	OsILI1	0	0	0	1	3	0	3	0	0	0	0	0	0	1	0	1	23	0	0	0	0	0	1	0	0	0	0	0	1	1	1	0	1	0	2	1	0	3	0	2	0	1	0	20	0	0	1	0
LOC_Os04g56500	OsIBH1	1	1	0	4	1	0	2	0	0	0	1	0	0	1	1	1	36	1	1	0	2	0	2	2	0	0	0	6	0	1	0	0	0	0	2	0	3	3	1	9	0	2	0	29	0	0	0	1
LOC_Os02g54600	OsMAPKK4	0	0	1	2	2	0	4	0	0	0	0	0	0	0	0	3	26	0	0	0	2	1	2	2	1	0	1	0	1	0	0	0	0	0	2	0	0	0	0	0	0	1	1	56	0	0	0	1
LOC_Os06g06090	OsMAPK6	0	2	0	3	0	0	2	0	0	0	0	0	0	0	0	2	20	0	0	0	2	1	0	5	2	0	0	0	0	0	0	0	0	0	0	0	1	3	0	3	0	0	1	43	0	1	0	1
LOC_Os12g13380	OsAK3	0	0	0	3	4	0	0	0	0	0	1	0	1	0	0	4	26	0	0	1	0	0	0	4	1	0	0	1	1	0	0	0	2	1	2	1	2	5	0	0	0	0	0	11	0	0	0	1
LOC_Os05g06280	OsBHS1	0	1	0	0	6	0	27	0	0	0	1	1	0	2	0	0	19	0	0	0	0	0	1	0	1	2	3	0	2	0	0	0	0	0	0	0	1	1	1	1	0	4	1	70	0	1	0	0
Total number of Cis elements in the promoters:		18	19		32	31		34	5			10		11	10	11	24	39	18	17	11	26	11	18	31	7	6	20	14	13	17	5		15	11	27	15	20	26		30	11	36	11	38	3	12	8	15
Percentage		0.461538	0.487179		0.820513	0.794872		0.871795	0.128205			0.25641		0.282051	0.25641	0.282051	0.615385	1	0.461538	0.435897	0.282051	0.666667	0.282051	0.461538	0.794872	0.179487	0.153846	0.512821	0.358974	0.333333	0.435897	0.128205		0.384615	0.282051	0.692308	0.384615	0.512821	0.666667		0.769231	0.282051	0.923077	0.282051	0.974359	0.0769231	0.307692	0.205128	0.384615
[truncated: 49 more columns]
