# Supplementary material for: In-Silico Study of Brassinosteroid Signaling Genes in Rice Provides Insight Into Mechanisms Which Regulate Their Expression
Source: Front Genet. 2022 Jul 6;13:953458. doi: 10.3389/fgene.2022.953458 (PMC9299959; doi:10.3389/fgene.2022.953458)
Supplement: Supplementary file 8 [file Table7.XLSX]

## Sheet: Sheet1
#queryIndex	queryItem	stringId	identity	bitscore	preferredName	annotation
1	LOC_Os01g52050	4530.OS01T0718300-01	100	1400.6	BRI1	Extra sporogenous cells-like; os01g0718300 protein; cdna clone:j033069j12, full insert sequence; Receptor kinase involved brassinosteroid (BR) signal transduction. Regulates, in response to BR binding, a signaling cascade involved in plant development, promotion of cell elongation and flowering (Probable). Activates BR signaling by targeting and phosphorylating BSK3, a positive regulator of BR si…
2	LOC_Os08g07760	4530.OS08T0174700-01	100	988.8	BAK1	Lrr receptor kinase bak1; LRR receptor kinase involved in defense response . Does not seem to be required specifically for XA21- mediated immunity or basal resistance to Xanthomonas oryzae pv. oryzae (Xoo), or immunity to Magnaporthe oryzae . Involved in brassinosteroid (BR) signaling pathway. Acts as coreceptor of BRI1. Forms at the plasma membrane a receptor complex with BRI1 which is activated…
3	LOC_Os01g10840	4530.OS05T0207500-01	86.4	708.8	GSK2	Os05g0207500 protein; Putative shaggy-related protein kinase; Serine-threonine kinase that acts as a negative regulator of brassinosteroid (BR) signaling Phosphorylates DLT and BZR1, two positive regulators that mediates several BR responses. Phosphorylation of DLT and BZR1 inhibits their activities in BR signaling . Phosphorylates OFP8, a positive regulator of BR responses. Phosphorylated OFP8 s…
4	LOC_Os05g11730	4530.OS05T0207500-01	100	829.3	GSK2	Os05g0207500 protein; Putative shaggy-related protein kinase; Serine-threonine kinase that acts as a negative regulator of brassinosteroid (BR) signaling Phosphorylates DLT and BZR1, two positive regulators that mediates several BR responses. Phosphorylation of DLT and BZR1 inhibits their activities in BR signaling . Phosphorylates OFP8, a positive regulator of BR responses. Phosphorylated OFP8 s…
5	LOC_Os07g39220	4530.OS07T0580500-01	100	550.1	BZR1	Putative mature anther-specific protein lat61; cdna clone:002-115-c06, full insert sequence; Positive brassinosteroid-signaling protein. Mediates downstream brassinosteroid-regulated growth response and feedback inhibition of brassinosteroid (BR) biosynthetic genes May act as transcriptional repressor by binding the brassinosteroid-response element (BREE) (5'-CGTG(T/C)G-3') in the promoter of DLT…
6	LOC_Os06g49080	4530.OS06T0704300-01	100	625.2	LIC	Zinc finger CCCH domain-containing protein 46; Transcriptional activator that binds double-stranded DNA and the single-stranded RNA polymers poly(rA), poly(rU) and poly(rG), but not poly(rC). Mediates optimal plant architecture through brassinosteroid (BR) signaling. May act as a negative regulator in sterol homeostasis. Acts as negative regulator of BR signaling. Binds to the specific DNA sequen…
7	LOC_Os06g03710	4530.OS06T0127800-01	100	1104.7	DLT	Os06g0127800 protein; Putative gibberellin response modulator; Probable transcription factor that acts as positivie regulator of brassinosteroid (BR) signaling Functions downstream of BRI1 and GSK2 to modulate BR responses. Acts as a direct target of GSK2 kinase to mediate BR responses . Involved in feedback inhibition of BR biosynthetic genes. Repressed by BZR1 . Cooperatively functions in a tra…
8	LOC_Os02g58390	4530.OS04T0649700-01	48.7	270	OS04T0649700-01	OSJNBb0059K02.5 protein; Os04g0649700 protein; cDNA clone:J023004B22, full insert sequence
9	LOC_Os03g13010	4530.OS03T0232600-01	100	891.3	TUD1	U-box domain-containing protein 75; E3 ubiquitin ligase that may function as positive regulator of brassinosteroid (BR) signaling. Possesses E3 ubiquitin ligase in vitro . Acts together with the heterotrimeric G alpha subunit GPA1 at the plasma membrane to mediate a BR signaling pathway that affects plant growth and development. Does not seem to be involved in gibberellin or cytokinin responses
10	LOC_Os04g49230	4530.OS04T0581400-01	100	360.9	OS04T0581400-01	B3 domain-containing protein Os04g0581400
11	LOC_Os05g09520	4530.OS05T0187500-00	100	703.7	OS05T0187500-00	Os05g0187500 protein; Putative uncharacterized protein OJ1097_A12.6
12	LOC_Os06g50060	4530.OS06T0714600-01	100	429.5	OsJ_22652	Os06g0714600 protein; Putative PRA2
13	LOC_Os04g56850	4530.OS04T0664400-01	100	1840.5	MP	Auxin response factor 11; Auxin response factors (ARFs) are transcriptional factors that bind specifically to the DNA sequence 5'-TGTCTC-3' found in the auxin-responsive promoter elements (AuxREs)
14	LOC_Os06g48950	4530.OS06T0702600-01	73.4	1376.7	OS06T0702600-01	annotation not available
15	LOC_Os03g49990	4530.OS03T0707600-01	100	1013.1	GAI	DELLA protein SLR1; Probable transcriptional regulator that acts as a repressor of the gibberellin (GA) signaling pathway. Probably acts by participating in large multiprotein complexes that repress transcription of GA-inducible genes. Upon GA application, it is degraded by the proteasome, allowing the GA signaling pathway. In contrast, its overexpression prevents the GA signaling pathway and ind…
16	LOC_Os02g22130	4530.OS02T0327000-01	100	324.3	GAP1	Gtpase activating protein 1; Mediates the transient calcium-dependent interaction of PYR/PYL/RCAR abscisic acid (ABA) receptors with the plasma membrane and thus regulates ABA sensitivity (By similarity). Stimulates the GTPase/ATPase activities of YCHF1, and regulates its subcellular localization . Binds phospholipids in a Ca(2+)-independent manner . Promotes tolerance towards salinity stress by …
17	LOC_Os04g58750	4530.OS03T0132800-01	62.9	462.6	OS03T0132800-01	Os03g0132800 protein; Protein kinase family protein, putative, expressed; cDNA clone:J033117I10, full insert sequence
18	LOC_Os05g32270	4530.OS05T0389000-01	100	601.3	SMOS1	Os05g0389000 protein; Transcription activator involved in the control of organ size . Acts as an auxin-dependent regulator for cell expansion during organ size control . Binds to the promoter of PHI-1, a gene that regulates cell expansion, and positively regulates its expression . Cooperatively functions in a transactivating complex with DLT to enhance the transcription of the SMOS1 target PHI-1,…
19	LOC_Os03g44500	4530.OS12T0617900-02	93.2	1724.1	BSL2	Serine/threonine-protein phosphatase bsl2 homolog; Belongs to the PPP phosphatase family. BSU subfamily
20	LOC_Os05g05240	4530.OS05T0144400-01	98.4	1755	BSL1	Serine/threonine-protein phosphatase BSL1 homolog ; Belongs to the PPP phosphatase family. BSU subfamily
21	LOC_Os12g42310	4530.OS12T0617900-02	100	1843.9	BSL2	Serine/threonine-protein phosphatase bsl2 homolog; Belongs to the PPP phosphatase family. BSU subfamily
22	LOC_Os03g45420	4530.OS03T0657100-01	100	1515.4	PUB24	RING-type E3 ubiquitin transferase; Os03g0657100 protein; U-box domain containing protein, expressed
23	LOC_Os01g12690	4530.OS01T0226700-01	63.5	232.6	OS01T0226700-01	Os01g0226700 protein; Putative uncharacterized protein P0443E07.29
24	LOC_Os01g64430	4530.OS01T0864000-01	100	204.5	OFP8	Transcription repressor ofp8; Probable transcriptional repressor that regulates multiple aspects of plant growth and development, partly through brassinosteroid (BR) signaling pathway. Acts downstream of the kinase GSK2, a negative regulator of BR signaling
25	LOC_Os06g12210	4530.OS06T0226500-01	100	161.4	ILI4	Os06g0226500 protein; cDNA clone:J023102C01, full insert sequence; Atypical and probable non DNA-binding bHLH transcription factor that acts as a positive regulator of brassinsteroid (BR) response. Controls lamina inclination by participating in two BR signaling pathways involving BRI1 and RGA1
26	LOC_Os05g27730	4530.OS05T0343400-01	100	740.7	OsWRKY53	Os05g0343400 protein; Putative WRKY transcription factor; Transcription factor OsWRKY53
27	LOC_Os03g08754	4530.OS03T0186600-01	100	421.8	MADS47	MADS-box transcription factor 47; Probable transcription factor
28	LOC_Os02g52340	4530.OS02T0761000-01	100	376.7	MADS22	MADS-box transcription factor 22; Probable transcription factor. May be required for spikelet (rice flower) development
29	LOC_Os06g11330	4530.OS06T0217300-01	90	352.4	MADS55	MADS-box transcription factor 55; Probable transcription factor
30	LOC_Os06g15620	4530.OS06T0266800-02	100	191.8	Gsr1	Gibberellin-stimulated protein
31	LOC_Os01g12890	4530.OS01T0229300-01	100	1838.2	OS01T0229300-01	Embryonic flower 1-like protein; Os01g0229300 protein
32	LOC_Os03g38210	4530.OS03T0578900-00	100	610.1	OS03T0578900-00	Os03g0578900 protein; MYB family transcription factor
33	LOC_Os02g47280	4530.OS04T0600900-01	66.9	322	GRF3	Growth-regulating factor 3; Transcription activator that plays a regulatory role in gibberellin-induced stem elongation
34	LOC_Os04g54900	4530.OS04T0641700-00	100	150.2	BHLH154	OSJNBa0063C18.7 protein; OSJNBb0079B02.12 protein; Atypical and probable non DNA-binding bHLH transcription factor that acts as a positive regulator of cell elongation and plant development. Binds the transcription repressor IBH1 and forms a heterodimer of antagonistic bHLH transcription factors that function downstream of BZR1 to mediate brassinosteroid regulation of cell elongation and lamina i…
35	LOC_Os04g56500	4530.OS04T0660100-01	100	184.5	IBH1	OSJNBa0015K02.11 protein; Os04g0660100 protein; cDNA clone:002-151-C02, full insert sequence; Atypical and probable non DNA-binding bHLH transcription factor that acts as negative regulator of cell elongation and plant development. Binds the transcription factor ILI1 and forms a heterodimer of antagonistic bHLH transcription factors that function downstream of BZR1 to mediate brassinosteroid regu…
36	LOC_Os02g54600	4530.OS02T0787300-01	100	586.3	OS02T0787300-01	Putative MAP kinase kinase; cDNA clone:J013126P12, full insert sequence ; Belongs to the protein kinase superfamily
37	LOC_Os06g06090	4530.OS06T0154500-01	100	767.3	MPK1	Mitogen-activated protein kinase 1; Involved in sphingolipid elicitor (SE)-dependent defense signaling pathway. Acts downstream of heterotrimeric G protein alpha subunit and small GTPase RAC1. May regulate the expression of various genes involved in biotic and abiotic stress response; Belongs to the protein kinase superfamily. CMGC Ser/Thr protein kinase family. MAP kinase subfamily
38	LOC_Os12g13380	4530.OS12T0236400-01	100	482.6	ADK-A	Probable adenylate kinase 1, chloroplastic; Adenylate kinase 3; Catalyzes the reversible transfer of the terminal phosphate group between ATP and AMP. Plays an important role in cellular energy homeostasis and in adenine nucleotide metabolism
39	LOC_Os05g06280	4530.OS05T0154700-01	96.7	771.2	KIN13A	Kinesin-like protein KIN-13A; Os05g0154700 protein
